# Supplementary material for: The use of driving endonuclease genes to suppress mosquito vectors of malaria in temporally variable environments
Source: Malar J. 2018 Apr 4;17:154. doi: 10.1186/s12936-018-2259-8 (PMC5885365; doi:10.1186/s12936-018-2259-8)
Supplement: Supplementary file 1 — Additional file 1. RainDataB contains the daily precipitation data for Bamako, Mali and Mbita, Kenya, obtained from European Centre for Medium-Range Weather Forecasts [29]. [file 12936_2018_2259_MOESM1_ESM.nb]

BoboDaily = {0, 0, 0, 0, 0, 0, 0, 0, 0, 0, 0, 0, 0, 0, 0, 0, 0, 0, 0, 0, 0, 
     0, 0, 0, 0, 0, 0, 0, 0, 0, 0, 0, 0, 0, 0, 0, 0, 0, 0, 0, 0, 0, 0, 0, 0, 
     0, 0, 0, 0, 0, 0, 0, 0, 0, 0, 0, 0, 0, 0, 1.2510803118711, 0, 0, 0, 0, 
     0, 0, 0, 0, 0, 0.45829047213806484, 6.207992200168738, 0.71377424108858, 
     0, 0, 0, 1.5671427064490593, 0, 0.7190419476648807, 0, 0, 0, 
     3.2133010115425877, 0.3924441399343198, 1.767315556348445, 
     5.947240724641922, 0.3687394603409805, 0, 0, 0.2080744097638504, 
     1.4538870150586218, 0.8533684653605073, 0.19753899661124896, 
     0.19227129003494825, 1.0430059021072773, 1.4038438025837792, 
     0.5294045109181106, 1.2431787520066488, 4.351125632023237, 
     0.9350179172931544, 0.8849747048182977, 0.5109675379010581, 
     2.870900084083139, 0, 1.5012963742453145, 1.7699494096365815, 
     7.732993254007364, 1.8700358345862673, 5.459977866334231, 
     2.739207419675649, 0.7743528667160243, 5.3914976808423365, 
     6.550393127628187, 6.629408726272684, 4.372196458328426, 
     1.2774188447526036, 2.2493107080798214, 4.124614249242362, 
     4.079838743343819, 0, 2.5706408092340816, 3.668957630392475, 
     3.792748734935514, 2.136055016689384, 2.035968591739698, 
     3.7690440553421745, 0.2897238616964837, 1.6698629846868955, 0, 
     5.631178330063962, 2.7734475124216034, 6.202724493592438, 
     5.45207630646978, 9.871682123984884, 5.375694561113448, 
     2.3889049323517484, 5.454710159757944, 1.630355185364654, 
     1.41174536244823, 4.332688659006198, 3.3607967956789664, 
     5.9446068713537725, 0.33976707417132657, 1.0667105817006304, 
     11.354541525213133, 1.4012099492956427, 10.082390387036856, 
     3.7637763487658598, 4.603975547685602, 6.078933389049399, 
     5.199226390807416, 2.5864439289629697, 0.8718054383775597, 
     1.1035845277347218, 2.159759696282737, 3.3318244095093266, 
     5.710193928708446, 5.92353604504857, 2.1307873101130834, 
     3.4213754213064105, 3.4003045950012076, 1.2379110454303621, 
     4.891065556093907, 18.136713742198452, 6.948104974138766, 
     0.8560023186486576, 6.366023397457704, 0, 0.6953372680715275, 0, 
     1.3063912309222436, 2.702333473641558, 4.827853077178327, 
     1.2616157250237015, 10.416889754631855, 6.342318717864365, 
     5.362525294672697, 6.392361930339193, 2.6048809019800223, 
     0.8823408515301612, 2.8103214584556944, 1.883205101027019, 
     4.996419687619894, 2.196633642316828, 0.263385328814994, 
     3.184328625372948, 2.920943296557982, 0, 4.087740303208271, 
     5.691756955691407, 6.4134327566444105, 7.661879215227333, 
     2.660191821031166, 4.935841061992449, 5.5337257584024275, 
     5.099139965857729, 0, 0.9034116778353501, 11.86550906311415, 
     7.403761592988667, 5.805012647081845, 5.3282852019267555, 
     2.0754763910619536, 3.0210297215076536, 1.2774188447526034, 
     7.029754426071413, 3.531997259408698, 10.214083051444348, 
     6.371291104034018, 6.239598439626528, 6.474011382271855, 
     7.927898397330448, 5.259805016434859, 1.5618749998727726, 
     8.399358135909239, 11.768056491452628, 9.171077149337084, 
     2.3283263067243043, 10.761924535379455, 7.027120572783263, 
     14.064776558719114, 15.700399450660028, 3.2738796371700323, 
     4.2536730603617015, 6.998148186613623, 4.193094434734257, 
     6.539857714475586, 11.765422638164477, 9.574056702423977, 
     2.8735339373712754, 11.47043106989172, 1.0719782882769313, 
     11.599489881011046, 9.300135960456409, 3.4687847804931033, 
     8.012181702551233, 8.873451727776164, 6.711058178205317, 
     11.164904088466363, 2.309889333707266, 5.457344013046081, 
     2.6628256743193166, 7.137742410885564, 10.914688026092147, 
     9.065723017811097, 3.002592748490615, 10.006008641680511, 
     1.6119182123476017, 3.582040471883541, 10.206181491579883, 
     7.435367832446458, 2.647022554590414, 5.265072723011147, 
     4.077204890055668, 7.740894813871815, 0.0842833052208114, 
     5.791843380641092, 15.010329889164842, 5.660150716233603, 
     10.809333894566148, 14.931314290520344, 10.092925800189445, 
     0.4872628583077049, 12.755751474508733, 13.466891862309149, 
     6.913864881392826, 2.56010539608148, 13.034939923052601, 
     8.301905564247688, 1.4854932545164123, 6.91386488139284, 
     4.690892706194536, 1.4749578413638247, 2.4310465849621403, 
     3.73743781588437, 11.070085370092963, 7.287872048310079, 
     1.4091115091600797, 7.058726812241053, 3.6531545106635726, 
     2.7602782459808517, 1.6435244518054057, 5.978846964099713, 
     0.7559158936989718, 3.0421005478128564, 1.003498102785036, 
     1.3511667368207858, 2.5917116355392706, 0, 0, 2.536400716488127, 
     1.846331154992928, 3.3792337686960185, 2.2651138278087233, 
     5.641713743216551, 4.833120783754627, 1.6698629846868958, 0, 0, 0, 
     1.2326433388540612, 0, 0.07638174535636033, 0, 0, 0, 0, 0, 0, 
     1.6988353708565493, 3.729536256019919, 0, 0, 0, 0, 3.3555290891026655, 
     0, 0, 0, 0, 0, 0, 0, 0, 0, 0, 0, 0, 0, 0, 0, 0, 0, 0, 0, 0, 0, 0, 0, 0, 
     0, 0, 0, 0, 0, 0, 0, 0, 0, 5.473147132774983, 0, 0, 0, 0, 0, 0, 0, 0, 0, 
     0, 0, 0, 0, 0, 0, 0, 0, 0, 0, 0, 0, 0, 0, 0, 0, 0, 0, 0, 0, 0, 0, 0, 
     0.8902424113945984, 0, 0, 0, 0, 0, 0, 0, 0, 0, 0, 0, 0, 0, 0, 0, 0, 0, 
     0, 0, 0, 0, 0, 0, 0, 0, 0.7480143338345208, 0, 0, 1.6566937182461579, 0, 
     0, 0, 0, 0, 0, 0, 0, 0, 0, 3.6531545106635726, 0, 0, 0, 0, 0, 0, 0, 0, 
     0.858636171936808, 0.23968064922164078, 2.0781102443500896, 
     1.86213427472183, 0, 0, 0, 0, 0, 0, 0, 0, 0, 0, 0, 0, 0, 0, 
     0.37137331362913084, 9.026215218488842, 0.052677065763021, 0, 0, 0, 0, 
     0, 0, 0.5715461635285024, 0.7295773608174683, 4.490719856295164, 
     0.7822544265804754, 0, 0, 0, 0, 0, 0, 0, 0.1343265176956543, 
     12.797893127119124, 22.07169055469402, 0.23177908935718972, 
     4.306350126124681, 6.205358346880588, 3.179060918796647, 
     1.2431787520066626, 4.4301412306677195, 17.143751052566046, 
     2.012263912146345, 1.899008220755921, 1.1957693928199564, 
     3.73743781588437, 5.338820615079343, 0.3134285412898369, 
     0.1027202782378639, 0.5452076306469988, 2.849829257777936, 0, 0, 0, 0, 
     0, 1.0166673692257877, 4.332688659006184, 5.341454468367493, 
     2.122885750248632, 0.4319519392565613, 3.800650294799965, 
     3.2528088108648294, 1.8884728076033195, 2.1334211634012332, 
     6.110539628507189, 0, 10.390551221750366, 23.82583684460168, 
     0.6400263490203839, 0.19227129003494825, 1.2616157250237015, 
     4.94110876856875, 3.0394666945247204, 6.331783304711763, 
     2.4389481448265915, 6.879624788646884, 9.150006323031882, 
     14.818058599129909, 1.2431787520066626, 0, 0, 1.0456397553954275, 
     1.9306144602137114, 8.265031618213612, 13.732911044412251, 
     3.653154510663573, 2.4942590638777355, 18.639779720235033, 
     1.6250874787883536, 4.4854521497188635, 3.2686119305937313, 
     3.7269024027317688, 3.7427055224606707, 0.13696037098380465, 
     1.266883431600002, 1.5724104130253602, 1.6461583050935564, 
     2.2572122679442725, 1.1694308599384668, 0.2581176222386933, 
     1.8674019812981166, 5.74180016816625, 1.090415261293984, 
     6.12370889494794, 6.27647238566062, 1.2405448987185124, 
     5.028025927077698, 1.0324704889546896, 1.3274620572274465, 
     4.764640598262732, 3.687394603409527, 0.4477550589854634, 
     0.1343265176956543, 0, 1.048273608683592, 6.173752107422784, 
     7.925264544042299, 0.8270299324790176, 0.7743528667160243, 
     1.0772459948532318, 3.2686119305937313, 3.9665830519533816, 
     5.549528878131316, 4.127248102530512, 2.349397133029507, 
     0.8481007587842065, 1.3643360032615515, 5.207127950671866, 
     4.016626264428225, 2.431046584962154, 0.7954236930212133, 
     9.879583683849336, 12.018272553826842, 13.229845066375688, 
     0.18173587688234683, 2.8893370571001915, 13.875139121972342, 
     11.581052907993994, 12.415984400337436, 17.472982713584745, 
     0.5557430437996003, 6.339684864576214, 5.062266019823625, 
     16.506358556833828, 11.617926854028099, 1.0746121415650816, 
     1.090415261293984, 7.667146921803633, 1.3564344433970865, 
     1.6224536255002031, 13.811926643056736, 12.047244939996482, 
     1.085147554717683, 9.92962689632418, 7.843615092109651, 
     4.704061972635287, 3.7690440553421607, 16.29301644049372, 
     7.222025716106348, 1.593481239330563, 0.8928762646827487, 
     3.874398186868147, 11.162270235178212, 3.321288996356725, 
     0.6874357082070764, 6.039425589727157, 7.96477234336454, 
     0.45829047213806484, 8.338779510281793, 0.15276349071270678, 
     8.797069982419831, 14.293921794788126, 7.61183600275249, 
     1.941149873366313, 8.159677486687624, 7.854150505262252, 
     12.476563025964879, 41.7334053507311, 0.2080744097638504, 
     3.0210297215076674, 2.7523766861164005, 2.386271079063598, 
     3.740071669172521, 12.45022449308339, 6.597802486814866, 
     3.0421005478128564, 9.898020656866375, 4.654018760160445, 
     4.24577150049725, 0, 6.268570825796169, 13.087616988815595, 
     2.8893370571001773, 7.714556280990325, 6.244866146202829, 
     2.552203836217029, 6.81641230973129, 4.654018760160445, 
     3.803284148088115, 10.113996626494648, 16.830322511276226, 
     4.258940766937988, 1.5513395867201711, 3.247541104288529, 
     7.3458168206493735, 1.172064713226617, 6.679451938747514, 
     3.408206154865659, 3.0289312813721043, 10.941026558973638, 
     6.442405142814037, 6.9612742405795185, 4.920037942263561, 
     14.32552803424593, 4.253673060361687, 6.576731660509677, 
     5.246635749994108, 4.340590218870622, 1.780484822789183, 
     1.0298366356665256, 3.234371837847777, 4.643483347007843, 
     2.8129553117438446, 4.2431376472091, 3.173793212220347, 
     0.29235771498463403, 1.1114860875991726, 0, 0, 0, 6.007819350269353, 0, 
     0, 0, 0, 0, 0, 0, 0, 0, 0, 0, 0, 0, 0, 0, 0, 0, 0, 0, 0, 0, 0, 0, 0, 0, 
     0, 0, 0, 0, 0, 0, 0, 0, 0, 0, 0, 0, 0, 0, 0, 0, 0, 0, 0, 0, 0, 0, 0, 0, 
     0, 0, 0, 0, 0, 0, 0, 0, 0, 0, 0, 0, 0, 0, 0, 0, 0, 0, 0, 0, 0, 0, 0, 0, 
     0, 0, 0, 0, 0, 0, 0, 0, 0, 0, 0, 2.8577308176423872, 0, 0, 0, 0, 0, 0, 
     0, 0, 0, 0, 0, 0, 0, 0, 0, 0, 0, 0, 0, 0, 0, 0, 0, 0, 0, 0, 0, 0, 0, 0, 
     0, 0, 0, 0, 0, 0, 0, 0, 0, 0, 0, 0, 0, 0, 0, 0, 0, 0, 0, 0, 0, 0, 0, 0, 
     0, 0, 0, 0, 0, 0, 1.7172723438735882, 0, 0, 0, 0, 0.5346722174943974, 
     2.4916252105895844, 0, 0.8612700252249583, 3.3897691818486204, 
     2.130787310113083, 5.41783621372384, 5.035927486942149, 
     0.6057862562744432, 0, 0.7769867200041747, 5.267706576299311, 
     7.817276559228162, 9.421293211711284, 0.5847154299692403, 0, 
     0.21070826305200074, 1.5618749998727588, 0.4925305648840056, 
     5.238734190129657, 0, 3.526729552832397, 2.7365735663875124, 
     7.179884063495956, 4.9068686758228095, 0.19753899661124896, 
     0.5531091905114499, 0, 0, 0, 1.7567801431958436, 0, 0, 
     0.27918844854388225, 2.8788016439475896, 4.748837478533829, 0, 
     4.7383020653812284, 6.529322301322985, 10.730318295921665, 
     14.48619308482306, 4.006090851275637, 5.707560075420296, 
     0.561010750375901, 0, 1.6566937182461579, 0.22387752949275253, 
     1.6540598649579934, 4.319519392565432, 5.183423271078514, 
     3.0842422004232484, 2.7418412729638133, 3.5003910199508934, 
     6.713692031493468, 1.8990082207559214, 0, 3.0131281616432166, 
     4.293180859683929, 3.798016441511801, 11.625828413892537, 
     1.9964607924174427, 7.430100125870171, 9.281698987439357, 
     5.325651348638605, 7.941067663771187, 5.95514228450636, 4.593440134533, 
     1.9727561128241033, 5.625910623487663, 5.4389070400290285, 
     3.287048903610784, 2.0807440976382403, 7.116671584580347, 
     7.330013700920485, 9.197415682218573, 5.309848228909702, 
     13.551175167529934, 2.4679205309962455, 6.903329468240225, 0, 
     7.556525083701346, 0.18436973017049718, 2.454751264555494, 0, 
     0.4872628583077049, 13.66179700563222, 8.322976390552892, 
     3.358162942390816, 4.035063237445277, 1.73307546360249, 
     9.226388068388228, 16.788180858665832, 6.447672849390351, 0, 0, 
     3.4055723015775086, 0, 1.0219350758020882, 2.7866167788623555, 
     4.65401876016043, 0.08955101179711211, 7.574962056718398, 
     9.584592115576566, 6.821680016307591, 7.111403878004062, 
     0.4556566188499145, 7.569694350142099, 9.489773397203194, 
     15.210502739064198, 1.4670562814993877, 1.4143792157363806, 
     5.712827781996596, 5.475780986063134, 4.061401770326767, 
     1.9464175799426, 6.508251475017782, 3.023663574795804, 
     9.223754215100064, 2.3704679593346962, 1.135190767192512, 
     7.3458168206493735, 10.119264333070948, 5.9261698983367195, 
     4.482818296430713, 6.495082208577044, 7.896292157872645, 
     1.1246553540399247, 6.821680016307591, 10.156138279105054, 
     3.379233768696005, 11.675871626367378, 11.359809231789434, 
     4.153586635412015, 8.251862351772846, 21.847813025201305, 
     6.044693296303458, 10.395818928326666, 3.6531545106635863, 
     1.122021500751774, 3.582040471883541, 6.3344171579999, 
     0.647927908884835, 7.740894813871815, 13.938351600887938, 
     8.799703835707966, 0.8797069982419969, 15.35009696333614, 
     8.388822722756636, 2.433680438250291, 11.749619518435576, 
     20.35178435753231, 8.056957208449788, 11.6231945606044, 
     9.30803752032086, 5.180789417790363, 4.9727150080265545, 
     19.416766440239194, 9.695213953678852, 13.50113195505509, 
     12.584551010779016, 1.5671427064490593, 8.212354552450606, 
     1.1378246204806626, 7.925264544042299, 15.252644391674606, 
     0.8981439712590633, 8.594263279232308, 1.3248282039392962, 
     6.963908093867682, 4.843656196907215, 0, 3.7374378158843564, 
     9.687312393814414, 7.78040261319407, 0.561010750375901, 
     3.200131745101836, 3.7242685494436185, 1.2537141651592503, 
     6.2738385323724835, 11.541545108671752, 9.358080732795704, 
     6.150047427829444, 9.99547322852791, 7.775134906617756, 
     10.653936550565332, 7.927898397330449, 8.064858768314226, 
     3.6083790047650304, 7.798839586211109, 13.237746626240124, 
     6.574097807221527, 3.0737067872706607, 4.1772913150053546, 
     0.5583768970877506, 0, 1.9595868463833654, 2.9499156827276356, 
     2.573274662522232, 0.1027202782378639, 0.9745257166153959, 
     1.7778509695010325, 1.6830322511276474, 1.4222807756008313, 
     3.626815977782083, 0.3819087267817184, 0, 0, 0, 5.062266019823625, 
     2.531133009911826, 3.703197723138415, 5.462611719622382, 0, 
     1.3090250842103939, 7.0481913990884655, 5.994650083828615, 
     4.511790682600353, 0.8428330522079058, 0, 2.251944561367958, 
     1.461788574923073, 0, 0, 0, 0, 2.3757356659109967, 1.0719782882769313, 
     0, 0, 0, 0, 0, 0, 0, 0, 0, 0, 0, 0, 0, 0, 0, 0, 0, 0, 
     0.3634717537646798, 0, 0.9007778245471998, 1.8489650082810782, 0, 0, 0, 
     0, 0, 0, 0, 0, 0, 0, 0, 0, 0, 0, 0, 0, 0, 0, 0, 0, 0, 0, 0, 0, 0, 0, 0, 
     0, 0, 0, 0, 0, 0, 0, 0, 0, 0, 0, 0, 0, 0, 0, 0, 0, 0, 0, 0, 0, 0, 0, 0, 
     0, 0, 0, 0, 0, 0, 0, 0, 0, 0, 0, 0, 0, 0, 0, 0, 0, 0, 0, 0, 
     4.735668212093092, 0, 0, 0, 0, 0, 0, 0, 0, 0, 0, 0, 0, 0, 0, 0, 0, 0, 0, 
     0, 0, 0, 0, 0, 0, 0, 0, 0, 0, 0, 0, 0, 0, 0, 0, 0, 0, 0, 0, 0, 0, 0, 0, 
     0, 0, 0, 0, 1.7594139964839939, 0, 0, 0, 1.1035845277347218, 
     0.6874357082070764, 2.057039418044901, 1.003498102785036, 
     3.9349768124955915, 0.19753899661124896, 5.475780986063134, 
     6.592534780238579, 0, 0, 0, 0.08691715850896176, 5.6180090636232105, 0, 
     0, 3.1500885326269934, 0.29235771498463403, 1.5460718801438706, 
     4.543396922058157, 2.699699620353407, 4.206263701174995, 0, 0, 
     0.139594224271955, 0.5136013911892084, 6.052594856167895, 
     6.197456787016137, 0, 0, 4.640849493719693, 1.353800590108936, 
     5.1597185914851735, 4.511790682600353, 3.168525505644046, 
     1.667229131398745, 2.043870151604149, 1.6092843590594514, 0, 
     2.067574831197488, 2.9183094432698313, 0, 0.8876085581064619, 
     4.661920320024896, 1.8384295951284768, 6.110539628507189, 0, 0, 
     2.9367464162868697, 3.503024873239058, 1.1509938869214142, 
     0.9271163574286895, 3.2844150503226337, 4.959545741585803, 
     7.524918844243555, 7.524918844243542, 1.9148113404848095, 
     4.235236087344649, 1.9727561128241033, 3.2554426641529797, 
     3.8981028664614863, 0.6400263490203839, 0.07638174535636033, 
     2.3283263067243043, 2.1492242831301356, 13.377340850512066, 
     5.731264755013635, 2.9551833893039228, 4.6724557331774825, 
     3.2580765174411304, 2.270381534385024, 5.8497881529803735, 0, 
     2.259846121232423, 0.7480143338345208, 0.6979711213596779, 
     4.261574620226153, 0.4556566188499145, 0.8059591061738147, 
     3.437178541035299, 4.511790682600367, 0.7006049746478282, 0, 
     5.844520446404072, 2.9025063235409294, 5.997283937116752, 
     9.603029088593631, 5.828717326675184, 7.330013700920471, 
     3.832256534257755, 6.110539628507203, 1.2563480184474005, 0, 
     3.2422733977122418, 8.612700252249361, 7.087699198410707, 
     3.4529816607642148, 5.560064291283917, 1.7989217958062351, 
     2.349397133029507, 4.643483347007843, 4.922671795551711, 
     7.872587478279305, 4.88316399622947, 0, 1.0719782882769313, 
     5.89719751216708, 0, 0, 7.5617927902776465, 8.512613827299676, 
     1.9885592325530055, 5.93143760491302, 0.2818223018320326, 
     1.6461583050935564, 7.248364248987851, 10.77245994853207, 
     8.660109611436054, 0.8217622259027169, 1.156261593497715, 
     8.641672638419001, 11.14119940887301, 12.228980816878815, 
     8.594263279232308, 3.2607103707292806, 9.845343591103381, 
     0.22124367620460217, 5.344088321655657, 2.057039418044887, 
     1.148360033633264, 3.189596331949249, 4.285279299819491, 
     2.6443887013022778, 4.156220488700166, 14.720606027468373, 
     1.1430923270569768, 0, 3.6900284566976773, 7.316844434479719, 
     1.1509938869214142, 12.534507798304173, 0.263385328814994, 
     2.014897765434509, 5.928803751624869, 5.754969434607002, 
     12.926951938238465, 7.40112773970053, 2.407341905368801, 
     8.085929594619415, 7.066628372105518, 5.059632166535474, 
     1.6013827991950143, 3.6768591902569256, 4.164122048564603, 
     4.909502529110959, 9.408123945270546, 14.396642073025976, 
     9.078892284251836, 2.515329890182938, 6.603070193391167, 
     7.0639945188173545, 5.665418422809903, 1.4749578413638247, 0, 
     8.554755479910053, 12.123626685352829, 2.391538785639899, 
     9.368616145948291, 0.5952508431218417, 2.612782461844473, 
     6.1026380686427375, 1.085147554717683, 5.839252739827786, 
     10.780361508396508, 11.349273818636831, 6.265936972508032, 
     7.474875631768713, 4.08247259663197, 1.7831186760773332, 0, 0, 
     6.674184232171212, 1.8489650082810782, 6.371291104034005, 
     2.23877529492722, 5.362525294672696, 1.8331618885521759, 
     1.51183178739793, 4.78044371799162, 5.491584105792022, 
     3.9955554381230356, 0, 4.722498945652339, 5.1202107921629185, 
     2.741841272963799, 0.626857082579646, 3.305485876627823, 
     0.9718918633272455, 5.670686129386205, 0.37664102020543155, 0, 
     2.8972386169646285, 4.416971964226981, 4.669821879889333, 
     3.7848471750710626, 5.71282778199661, 1.337997470380048, 0, 
     7.198321036512994, 1.6119182123476017, 0.09745257166156318, 0, 0, 0, 0, 
     0, 0, 0, 0, 0, 0, 0, 0, 0, 0, 0, 0, 0, 0, 0, 0, 0, 0, 0, 0, 0, 0, 0, 0, 
     0, 0, 0, 0, 0, 0, 0, 2.0544055647567503, 0, 0, 0, 0, 0, 0, 0, 0, 0, 0, 
     0, 0, 0, 0, 0, 0, 0, 0, 0, 0, 0, 0, 0, 0, 0, 0, 0, 0, 0, 0, 0, 0, 0, 0, 
     0, 0, 0, 0, 0.25284991566239257, 3.410840008153809, 0, 0, 0, 0, 0, 0, 0, 
     0, 0, 0, 0, 0, 0, 0, 0, 0, 0, 0, 0, 0, 0, 0, 0, 0, 0, 0, 0, 0, 0, 0, 0, 
     0, 0, 0, 0, 0, 0, 0, 0, 0, 0, 0, 0, 0, 0, 0, 0, 0, 0, 0, 0, 0, 0, 0, 0, 
     0, 0, 0, 0.050043212474870646, 0.3740071669172812, 0, 0, 0, 0, 0, 0, 0, 
     0, 0, 1.985925379264855, 0, 0.5004321247484567, 0, 1.1536277402095645, 
     0, 0.5241368043418099, 1.5618749998727588, 0, 0, 0, 0, 0, 
     1.4222807756008313, 0.13169266440750393, 0.2581176222386933, 0, 0, 0, 0, 
     1.7462447300432422, 6.128976601524242, 1.398576096007492, 
     3.2896827568989204, 0.6979711213596779, 0, 2.312523186995402, 
     0.9771595699035462, 0.6927034147833772, 0, 0.06321247891562243, 
     0.7532820404108215, 2.404708052080637, 4.174657461717219, 
     8.678546584453093, 6.663648819018625, 0.18700358345864754, 
     0.6321247891559467, 0.06321247891562243, 5.141281618468121, 
     7.385324619971614, 4.129881955818677, 4.975348861314705, 
     4.46174747012551, 0.7532820404108215, 0.40824725966322195, 
     0.44512120569731306, 0, 0, 0, 4.9437426218569005, 8.001646289398645, 
     1.3248282039392962, 2.7128688867941593, 7.351084527225674, 
     1.3511667368207858, 1.1536277402095645, 0, 0, 3.4055723015775086, 
     3.0131281616432166, 2.6259517282852114, 4.414338110938831, 
     0.8876085581064619, 4.553932335210758, 2.7102350335060086, 0, 
     3.25544266415298, 2.9630849491683735, 2.3810033724872977, 
     1.73307546360249, 0.5188690977655092, 0.2554837689505429, 0, 
     0.8770731449538466, 3.2106671582544375, 1.1984032461081067, 
     0.7954236930212133, 0, 0.45302276556176413, 2.08074409763824, 
     0.858636171936808, 1.9727561128241033, 0, 0.2897238616964837, 
     0.416148819527673, 2.2229721751983176, 0.6347586424440832, 0, 
     1.6303551853646543, 0.8744392916657101, 2.5443022763525778, 
     5.528458051826113, 1.949051433230764, 2.931478709710583, 
     7.524918844243555, 1.432816188753433, 3.1342854128981052, 
     4.222066820903911, 4.345857925446936, 3.0368328412365697, 
     3.3634306489671166, 3.321288996356711, 4.416971964226968, 
     9.387053118965344, 1.6698629846868958, 6.313346331694711, 
     3.948146078936329, 5.291411255892649, 3.692662309985828, 
     6.4134327566444105, 4.156220488700166, 0.4108811129513723, 
     0.0711140387800735, 7.630272975769528, 6.15004742782943, 
     0.4003456997987709, 11.912918422300855, 4.222066820903911, 
     6.545125421051887, 7.261533515428589, 5.172887857925925, 
     8.76809759625019, 8.575826306215257, 11.565249788265106, 
     4.353759485311387, 7.29577360817453, 0.14222807756010536, 
     7.2167580095300465, 11.14119940887301, 11.035845277347022, 
     7.29577360817453, 8.578460159503408, 11.66006850663849, 
     7.237828835835236, 13.516935074783992, 8.844479341606522, 
     7.330013700920484, 9.084159990828137, 17.159554172294936, 
     8.017449409127533, 5.407300800571238, 17.204329678193478, 
     9.099963110557024, 5.246635749994107, 9.753158726018146, 
     11.857607503249712, 9.605662941881768, 4.954278035009502, 
     5.030659780365834, 8.878719434352464, 1.4380838953297337, 
     4.058767917038616, 6.689987351900115, 11.438824830433916, 
     10.98843591816033, 9.387053118965344, 6.015720910133804, 
     7.248364248987837, 16.7170668198858, 6.708424324917154, 
     3.977118465105983, 10.545948565751196, 11.941890808470509, 
     5.8971975121670654, 4.093008009784571, 12.400181280608532, 
     10.1324335995117, 7.26943507529304, 7.245730395699687, 
     8.199185286009866, 3.350261382526379, 4.003456997987473, 
     9.476604130762428, 5.557430437995767, 10.79879848141356, 
     0.9903288363442841, 9.452899451169088, 0.6927034147833772, 
     1.1826001263792185, 18.795177064235876, 3.8427919474103565, 
     7.372155353530876, 0, 1.2695172848881526, 7.3853246199716285, 
     8.918227233674706, 3.8506935072748076, 0, 1.2642495783118517, 
     2.0043623522819076, 8.775999156114628, 11.449360243586518, 
     7.256265808852288, 3.60311129818873, 3.1658916523558953, 
     7.956870783500088, 2.3388617198769057, 0.21070826305200074, 
     5.041195193518449, 4.690892706194536, 2.8392938446253346, 
     1.448619308482335, 3.795382588223664, 5.9446068713537725, 
     7.930532250618599, 9.226388068388214, 3.205399451678137, 
     3.3845014752723195, 1.6382567452291052, 0.5004321247484567, 0, 0, 
     1.0588090218361796, 2.349397133029507, 2.4995267704540356, 
     3.015762014931367, 0, 1.353800590108936, 1.8015556490943718, 
     0.350302487323928, 0, 0, 0, 0.6874357082070764, 1.1457261803451275, 0, 
     0, 0, 0, 0, 0.5978846964099921, 0, 0, 0, 0, 0, 0, 0, 5.5785012643009555, 
     0, 0.3634717537646798, 0, 0, 0, 0, 0, 0, 1.0667105817006304, 
     0.3134285412898369, 0, 0, 0, 0, 0, 0, 0, 0, 0, 0, 0, 0, 0, 0, 0, 0, 0, 
     0, 0, 0, 0, 0, 0, 0, 0, 0, 0, 0, 0, 0, 0, 0, 0, 7.311576727903432, 0, 0, 
     0, 0, 0, 0, 0, 0, 0, 0, 0, 0, 0, 0, 0, 0, 0, 0, 0, 0.2897238616964837, 
     0, 0, 0, 1.419646922312681, 0, 0, 0, 0, 0, 0, 0, 0, 0, 0, 0, 0, 0, 0, 0, 
     0, 0, 0, 0, 0, 0, 0, 0, 0, 0, 0, 0, 0, 0, 0, 0, 0, 0, 0, 0, 0, 0, 0, 0, 
     0, 0, 0, 0, 0, 0, 0, 0, 0, 0, 0, 0, 0, 0, 0, 0, 0, 0, 0, 0, 0, 
     0.800691399597514, 3.771677908630311, 0.7453804805463704, 
     0.6874357082070764, 0, 0, 1.6751306912631962, 0.8902424113945984, 
     1.1141199408873232, 0.6031524029862928, 0, 0.06584633220377278, 
     1.7120046372972875, 0.6900695614952268, 3.0552698142536086, 
     1.2826865513289043, 0.22914523606903936, 3.184328625372948, 
     1.7831186760773332, 1.0430059021072913, 0, 0, 0, 1.3933083894311915, 0, 
     0, 4.013992411140074, 2.3968064922161996, 1.6250874787883536, 
     0.8375653456316051, 0.9560887435983434, 0.12379110454305287, 
     0.7664513068515733, 3.060537520829909, 0.37137331362913084, 
     3.1500885326269934, 1.3248282039392962, 2.23877529492722, 
     0.5926169898336914, 0, 1.985925379264855, 0, 4.769908304839032, 
     1.3696037098378384, 2.7892506321505057, 1.2642495783118517, 
     2.1860982291642266, 0, 4.011358557851938, 0, 0.7032388279359786, 
     0.1632989038653082, 0.4240503793921241, 0, 2.7207704466585962, 
     6.924400294545441, 6.071031829184947, 8.159677486687611, 
     1.925346753637411, 0.8507346120723569, 1.5882135327542621, 
     5.820815766810734, 2.2809169475376114, 1.4591547216349228, 
     2.346763279741357, 2.573274662522218, 2.2861846541139124, 
     1.9306144602137116, 1.4512531617704854, 8.017449409127533, 
     11.810198144063019, 6.339684864576201, 4.875262436365005, 0, 
     0.5373060707825478, 3.342359822661914, 1.9543191398070645, 0, 0, 
     1.8094572089588365, 0, 0, 2.7945183387267925, 0.7032388279359786, 
     0.945553330445742, 6.373924957322169, 2.517963743471088, 
     5.675953835962505, 2.0254331785871105, 0.5056998313247574, 
     2.473188237572546, 4.0008231446993365, 2.77871521899789, 
     0.474093591866967, 2.4968929171658854, 7.035022132647727, 
     4.172023608429054, 1.6566937182461579, 0.350302487323928, 
     4.303716272836544, 0, 3.940244519071892, 9.80583579178114, 0, 
     0.44512120569731306, 1.8700358345862673, 11.365076938365734, 
     9.373883852524592, 4.301082419548379, 1.883205101027019, 0, 
     0.18436973017049718, 4.643483347007844, 4.901600969246509, 
     5.462611719622382, 1.5908473860424128, 3.4635170739168024, 
     11.106959316127055, 0.30289312813723546, 0, 8.67064502458864, 
     6.015720910133805, 8.122803540653534, 0, 8.546853920045603, 
     11.15173482202561, 5.5600642912839175, 1.2484464585829635, 
     6.495082208577044, 2.841927697913485, 9.416025505134998, 
     5.346722174943793, 6.007819350269353, 6.805876896578688, 
     0.8401991989197694, 5.25980501643486, 10.746121415650567, 
     2.383637225775448, 2.849829257777936, 1.9990946457056067, 
     12.581917157490865, 4.962179594873953, 0, 9.537182756389885, 
     4.069303330191218, 15.205235032487913, 5.217663363824468, 
     7.677682334956234, 5.520556491961676, 7.735627107295515, 
     3.439812394323463, 7.943701517059337, 7.740894813871815, 
     2.4968929171658854, 1.5803119728898114, 5.39149768084235, 
     1.127289207328075, 7.261533515428589, 10.912054172803998, 
     2.873533937371289, 2.0333347384515474, 0.6215893760033453, 
     6.302810918542123, 8.989341272454752, 2.4415819981147417, 
     5.818181913522582, 11.617926854028099, 0, 2.6917980604889564, 
     4.351125632023237, 3.0737067872706465, 8.362484189875133, 
     8.562657039774518, 4.387999578057328, 0.8823408515301612, 
     13.140294054578588, 4.264208473514302, 1.0588090218361796, 
     4.05350021046233, 4.8146838107375745, 5.725997048437348, 
     8.233425378755808, 9.463434864321691, 4.359027191887688, 
     11.006872891177382, 5.57850126430097, 7.535454257396143, 
     0.1949051433230986, 8.512613827299662, 7.951603076923802, 
     7.340549114073072, 1.688299957703948, 2.913041736693531, 0, 
     0.5768138701048031, 1.6803983978394972, 4.511790682600367, 
     8.267665471501747, 8.425696668790728, 1.9174451937729735, 
     7.943701517059337, 3.537264965984985, 3.4003045950012076, 
     0.31606239457798724, 1.8542327148573787, 0.3055269814253858, 
     1.8674019812981169, 1.3300959105155967, 1.0877814080058332, 
     5.2993128157571014, 1.804189502382536, 4.838388490330914, 
     5.823449620098883, 0, 0, 0, 0, 1.9148113404848233, 2.1887320824523773, 
     1.5065640808216152, 0, 0, 0.48199515173140417, 0, 0, 0, 0, 0, 0, 0, 0, 
     0, 0, 0.6005185496981424, 0.9639903034627945, 0, 0, 0, 0, 0, 0, 0, 0, 0, 
     0, 0, 0, 0, 0, 0, 0, 0, 0, 0, 0, 0, 0, 0, 0, 0, 0, 0, 0, 0, 0, 0, 0, 0, 
     0, 0, 0, 0, 0, 0, 0, 0, 0, 0, 0, 0, 0, 0, 0, 0, 0, 0, 0, 0, 0, 0, 0, 0, 
     0, 0, 0, 0, 0, 0, 0, 0, 0, 0, 0, 0, 0, 0, 0, 0, 0, 0, 0, 0, 0, 0, 0, 0, 
     0, 0, 0, 0, 0, 0, 0, 0, 0, 0, 0, 0, 0, 0, 0, 0, 0, 0, 0, 0, 0, 0, 0, 0, 
     0, 0, 0, 0, 0, 0, 0, 0, 0, 0, 0, 0, 2.58907778225112, 0, 
     0.9429194771575916, 0, 0, 0, 0, 0, 0, 0.14222807756010536, 0, 0, 0, 0, 
     0, 0.7322112141056325, 3.8981028664615, 0.29762542156093474, 0, 0, 0, 0, 
     1.0272027823783891, 0.7453804805463704, 0.2949915682727844, 0, 0, 0, 0, 
     3.2659780773055815, 2.91040788340538, 1.5065640808216152, 0, 0, 0, 
     1.6435244518054057, 0.7506481871226711, 2.275649240961311, 0, 
     0.45829047213806484, 0, 0, 1.2563480184474005, 0, 0, 0, 
     0.46882588529066627, 3.7453393757488214, 1.6382567452291052, 
     0.3186962478661376, 0.2186098229164518, 3.4793201936457048, 
     2.1070826305197436, 0.6610971753255868, 0.4872628583077049, 0, 
     1.6619614248224583, 0, 1.651426011669857, 3.5161941396797958, 0, 0, 
     1.8647681280099804, 11.262356660127884, 2.662825674319316, 
     5.681221542538806, 2.7602782459808517, 0, 0.2949915682727844, 
     0.4424873524091627, 4.0455986505978645, 2.799786045303093, 
     2.942014122863185, 0, 2.449483557979193, 0.1580311972890075, 
     0.20280670318754968, 1.54343802685572, 4.266842326802453, 
     0.9034116778353501, 2.37046795933471, 3.4398123943234635, 
     3.7190008428673176, 6.553026980916323, 6.866455522206147, 0, 
     2.4310465849621403, 8.041154088720887, 2.0280670318752607, 
     4.445944350396622, 2.8919709103883275, 3.3950368884249214, 
     3.882299746732598, 0.6953372680715275, 0, 3.9586814920889446, 
     3.3924030351367707, 0, 1.2247417789896105, 1.4512531617704854, 
     10.767192241955755, 4.129881955818663, 8.588995572656009, 
     3.331824409509326, 1.1378246204806763, 3.086876053711399, 
     5.4757809860631195, 0, 0, 1.9806576726885545, 4.335322512294349, 
     1.4091115091600797, 0, 1.688299957703948, 10.108728919918347, 
     2.623317874997075, 0, 2.733939713099348, 1.870035834586281, 
     11.49413574948506, 4.611877107550038, 0, 4.5144245358885176, 
     6.020988616710104, 10.061319560731654, 7.124573144444799, 
     8.723322090351648, 0.9639903034627945, 5.233466483553356, 
     6.545125421051887, 11.354541525213133, 6.60043634010303, 
     0.5478414839351492, 1.5592411465846086, 4.493353709583314, 
     1.3432651769563346, 0.2186098229164518, 8.488909147706323, 
     10.248323144190287, 4.153586635412015, 5.301946669045252, 
     6.866455522206147, 0.2449483557979415, 2.407341905368801, 
     6.41606660993256, 1.3722375631259887, 6.078933389049398, 
     6.829581576172042, 8.617967958825648, 5.9261698983367195, 
     1.424914628888982, 1.9648545529596522, 7.74352866715998, 
     10.725050589345365, 1.6250874787883536, 4.298448566260244, 
     0.2186098229164518, 0.27128688867944506, 8.481007587841871, 
     24.397383008130156, 6.747932124239409, 7.951603076923789, 
     1.5302687604149683, 3.7321701093080693, 4.198362141310557, 
     5.370426854537133, 2.6733610874719176, 19.098070192373083, 
     1.6619614248224446, 1.156261593497729, 9.408123945270532, 
     1.2589818717355512, 3.2896827568989346, 10.50117305985264, 
     6.610971753255617, 0, 9.724186339848506, 3.068439080694346, 0, 
     7.474875631768699, 0.8401991989197555, 0, 8.217622259026903, 0, 
     1.1114860875991726, 6.010453203557503, 5.8787605391500275, 
     0.8770731449538605, 12.563480184473812, 6.397629636915508, 
     2.8392938446253346, 1.1167537941754735, 4.714597385787888, 
     4.327420952429897, 0, 5.452076306469794, 0.08955101179711211, 
     0.11852339796676603, 6.297543211965823, 0.42668423268027444, 
     1.883205101027019, 2.942014122863185, 7.079797638546257, 
     6.4950822085770294, 4.203629847886859, 5.096506112569579, 
     1.0008642494968853, 0, 1.0087658093613365, 2.2203383219101673, 
     1.6013827991950143, 10.113996626494648, 1.069344434988781, 
     1.6935676642802489, 0.7374789206819193, 1.8884728076033195, 
     0.6874357082070764, 0, 0.7269435075293318, 0, 0.6953372680715275, 
     0.503065978036607, 1.3643360032615375, 0.18173587688234683, 
     0.3134285412898369, 1.8568665681455154, 6.447672849390351, 
     1.090415261293984, 0, 0, 0, 0, 0, 0, 0, 0, 0, 0, 0, 0, 0, 0, 0, 
     4.667188026601196, 0.5847154299692403, 0, 0, 0, 0, 0, 0, 0, 0, 0, 0, 0, 
     0, 0, 0.17910202359419647, 0, 0, 0, 0, 0, 0, 0, 0, 0, 0, 0, 0, 0, 0, 0, 
     0, 0, 0, 0, 0, 0, 0, 0, 0, 0, 0, 0, 0, 0, 0, 0, 0, 0, 0, 0, 0, 0, 0, 0, 
     0, 0, 12.463393759524127, 0, 0, 0, 0, 0, 0, 0, 0, 0, 0, 0, 0, 0, 0, 0, 
     0, 0, 0, 0, 0, 0, 0, 0, 0, 0, 0, 0, 0, 0, 0, 0, 0, 0, 0, 0, 0, 0, 0, 0, 
     0, 0, 0, 0, 0, 0, 0, 0, 0, 0, 0, 0, 0, 0, 2.1202518969604816, 0, 0, 0, 
     0, 0, 0, 0, 0, 0, 0, 0, 0, 0, 0, 0, 0, 0, 0, 0, 0, 0, 0, 
     1.2458126052948133, 0, 0, 0.8691715850894094, 0, 0, 0, 
     0.4319519392565613, 2.631219434861512, 1.5618749998727588, 
     3.334458262797463, 3.3607967956789664, 2.4679205309962455, 
     5.070167579688076, 0, 0, 0.6716325884781882, 4.287913153107642, 
     2.9209432965579816, 0, 2.6786287940482048, 0, 0, 0, 0, 
     1.912177487196673, 0.5109675379010581, 0.6215893760033453, 0, 0, 0, 0, 
     0, 0, 0.5083336846129077, 0, 0, 2.981521922185426, 0, 2.952549536015772, 
     0, 1.9727561128241033, 0.8270299324790176, 2.7076011802178446, 
     5.362525294672696, 0, 0, 0, 0, 0.17910202359419647, 0.20544055647570003, 
     0, 0.9113132376998012, 1.0535413152598787, 1.7172723438735882, 0, 
     4.172023608429054, 1.5197333472623669, 0.5768138701047892, 
     1.8858389543151692, 0, 0.4056134063750716, 0.5188690977655092, 
     0.9508210370220427, 0.3450347807476273, 1.2379110454303621, 0, 
     0.9797934231916966, 0, 1.593481239330563, 0, 1.3880406828548768, 
     1.949051433230764, 1.419646922312681, 0, 1.448619308482335, 
     2.0254331785870963, 0, 0.1764681703060461, 1.2774188447526034, 0, 
     3.7031977231384294, 0.3371332208831762, 0.32133010115428795, 
     2.5601053960814806, 1.6619614248224446, 5.394131534130486, 0, 
     0.5373060707825478, 0.6716325884781882, 4.875262436365018, 
     13.851434442378991, 2.8946047636764782, 12.302728708946997, 0, 0, 0, 0, 
     4.374830311616576, 2.6285855815733754, 6.334417157999914, 0, 0, 
     2.515329890182924, 3.0289312813721048, 7.264167368716739, 
     4.050866357174166, 3.1711593589321825, 5.254537309858559, 0, 
     1.780484822789183, 13.551175167529934, 4.416971964226981, 
     4.066669476903068, 6.184287520575385, 0.1343265176956543, 
     0.8322976390553183, 7.553891230413195, 3.705831576426566, 
     0.2502160623742422, 0, 0, 0, 3.5741389120190896, 3.4055723015775223, 
     10.46956682039485, 0.30289312813723546, 2.802419898591243, 
     11.096423902974466, 12.013004847250542, 1.9701222595359529, 
     0.8191283726145665, 6.460842115831089, 9.866414417408585, 
     4.40116884449808, 1.432816188753433, 4.235236087344648, 
     7.353718380513824, 6.260669265931718, 1.003498102785036, 
     4.380098018192877, 4.78834527785607, 6.292275505389508, 
     0.6215893760033314, 4.2141652610394456, 7.287872048310079, 
     0.4609243254262152, 6.331783304711763, 8.196551432721702, 
     0.2186098229164518, 0, 1.0482736086835782, 1.0324704889546896, 
     4.377464164904726, 9.257994307846017, 0, 7.269435075293041, 
     4.324787099141734, 0.5662784569522017, 2.7497428328282503, 
     2.0412362983159986, 4.685624999618235, 13.806658936480435, 
     1.3195604973629953, 0, 8.936664206691757, 5.776040260912176, 
     1.3538005901089363, 14.80752318597732, 0, 1.024568929090239, 
     5.043829046806586, 9.524013489949134, 0, 1.9148113404848095, 
     2.225606028486468, 3.877032040156297, 9.734721753001093, 
     1.7831186760773332, 0.37664102020543155, 0.9350179172931544, 0, 
     4.914770235687261, 0, 0, 0.9218486508524026, 1.5381703202794195, 
     0.8823408515301612, 10.838306280735788, 1.3722375631259887, 
     1.2379110454303621, 2.138688869977534, 2.7102350335060086, 
     9.210584948659312, 7.693485454685123, 8.931396500115458, 
     5.067533726399939, 3.8480596539866574, 2.3599325461821086, 
     2.1834643758760763, 0, 1.877937394450718, 1.6593275715342943, 
     3.452981660764201, 0, 4.646117200295993, 1.3485328835326493, 
     2.2071690554694294, 0, 0, 0.568912310240352, 0.5794477233929535, 0, 0, 
     0, 0, 0, 0, 0, 0, 0, 0, 0, 0, 0, 5.212395657248168, 0, 0, 0, 0, 0, 0, 0, 
     0, 0, 0, 0, 0, 0, 0, 0, 0, 0, 0, 0, 0, 0, 0, 0, 0, 0, 0, 0, 0, 0, 0, 0, 
     0, 0, 0, 0, 0, 0, 0, 0, 0, 0, 0, 0, 0, 0, 0, 0, 0, 0, 0, 0, 0, 0, 0, 0, 
     0, 0, 0, 0, 0, 0, 0, 0, 0, 0, 0, 0, 0, 0, 0, 0, 0, 0, 0, 0, 0, 0, 0, 0, 
     0, 0, 0, 0, 0, 0, 0, 0, 0, 0, 0, 0, 0, 0, 0, 0, 0, 0, 
     0.33976707417132657, 0.8876085581064619, 0, 0, 0, 0, 0, 0, 0, 0, 0, 0, 
     0, 0, 2.0807440976382403, 0.10535413152601425, 0, 0, 0, 0, 0, 0, 0, 0, 
     0, 0, 0, 0, 0, 0, 0, 0, 0, 0, 0, 0, 0, 0.5215029510536595, 
     4.411704257650681, 4.914770235687261, 0, 0, 0, 0, 0, 0, 0, 0, 0, 0, 0, 
     0, 0, 0.982427276479847, 3.8217211211051536, 0, 0, 0, 0, 0, 
     0.8349314923434686, 0.32923166101872514, 0.2818223018320326, 
     1.0272027823783891, 3.2817811970344835, 1.1114860875991726, 
     1.043005902107291, 2.8313922847608834, 0.1896374367467979, 0, 0, 0, 
     1.156261593497729, 0.3634717537646798, 0, 0.1027202782378639, 
     0.7585497469871222, 0, 0, 0, 0, 0, 0, 0, 0, 1.5012963742453285, 
     4.029795530868976, 1.7594139964839801, 0.2739207419675954, 
     3.9665830519533816, 0.8349314923434686, 0, 0.5346722174943974, 
     2.6575579677430157, 8.373019603027734, 0, 0, 0.5583768970877506, 
     1.2721511381763029, 1.41174536244823, 2.3309601600124545, 
     1.819992622111438, 2.531133009911826, 1.8568665681455152, 
     2.6759949407600683, 6.734762857798657, 1.738343170178791, 
     4.24577150049725, 0.48989671159585524, 7.6276391224813915, 
     9.405490091982397, 0.771719013427874, 0.13169266440750393, 
     9.900654510154524, 2.1939997890286778, 5.241368043417808, 
     0.16066505057715785, 4.727766652228627, 6.242232292914679, 0, 
     5.488950252503871, 2.5364007164881266, 2.159759696282737, 
     0.2581176222386933, 1.1984032461081067, 0.7848882798686257, 
     3.173793212220347, 2.8682662307949887, 1.2642495783118517, 
     0.15539734400085714, 2.9788880688972617, 0, 2.768179805845303, 
     2.733939713099348, 13.17190029403638, 0.1896374367467979, 
     1.0113996626494868, 3.819087267817004, 5.615375210335061, 
     0.589983136545541, 1.0008642494968853, 5.520556491961676, 
     4.480184443142563, 0.8349314923434686, 4.229968380768348, 
     0.858636171936808, 8.34404721685808, 0.3687394603409805, 
     2.275649240961311, 5.367793001248997, 0, 1.1826001263792185, 
     1.2774188447526034, 5.233466483553356, 0.7190419476648807, 
     6.1974567870161374, 2.994691188626164, 0.6900695614952268, 
     10.369480395445162, 2.6786287940482048, 4.667188026601182, 
     0.18173587688234683, 0.6953372680715275, 0.9666241567509448, 
     7.053459105664766, 7.598666736311752, 10.048150294290902, 
     2.1492242831301356, 7.5143834310909545, 0.33976707417132657, 
     13.601218380004775, 8.25186235177286, 6.608337899967468, 
     9.826906618086342, 5.201860244095566, 1.9569529930952152, 
     9.853245150967833, 8.47837373455372, 9.205317242083025, 
     2.407341905368801, 8.886620994216916, 8.399358135909239, 
     9.084159990828137, 10.63023187097198, 5.913000631895968, 
     7.883122891431893, 10.074488827172406, 0.19753899661124896, 
     4.675089586465633, 9.605662941881782, 1.9674884062478166, 
     0.48199515173141805, 8.457302908248518, 17.106877106531943, 
     0.5056998313247574, 4.0192601177163745, 9.070990724387386, 
     6.292275505389522, 3.0368328412365697, 9.790032672052252, 
     7.156179383902603, 4.593440134533, 8.704885117334594, 8.915593380386554, 
     10.377381955309614, 7.559158936989496, 14.333429594110367, 
     8.660109611436054, 2.9341125629987337, 1.38277297627859, 
     7.840981238821515, 4.27474388666689, 3.22647027798334, 
     5.675953835962504, 18.42116989731861, 6.5530269809163375, 
     3.6241821244939327, 5.7207293418610465, 1.985925379264855, 
     6.1684844008464825, 4.964813448162103, 3.6636899238161877, 
     1.7646817030602806, 3.73480396259622, 1.3748714164141391, 
     5.6733199826743546, 3.7611424954777095, 3.3581629423908157, 
     3.1737932122203465, 3.300218170051536, 4.719865092364175, 0, 
     0.09218486508526247, 2.172928962723475, 0, 3.0341989879484057, 
     12.576649450914566, 5.618009063623211, 4.935841061992449, 
     0.5926169898336914, 2.531133009911826, 0, 1.2932219644815057, 
     2.0833779509263906, 1.635622891940955, 3.990287731546735, 
     9.718918633272207, 3.4055723015775086, 0, 0, 4.582904721380398, 
     2.5680069559459175, 1.0640767284124801, 2.1939997890286778, 
     0.6821680016307896, 0, 1.743610876755078, 5.075435286264376, 
     7.161447090478903, 0.9113132376998012, 0, 0.7638174535634229, 
     2.5337668631999763, 1.5618749998727588, 1.4881271078045764, 0, 0, 0, 
     3.1448208260507062, 2.0912795107908413, 1.485493254516426, 0, 
     0.7585497469871222, 0, 0, 0, 0, 0, 0, 0.2686530353912947, 0, 0, 0, 0, 0, 
     0, 0, 0, 0, 0, 0, 0, 0, 0, 0, 0, 0, 0, 0, 0, 0, 0, 0, 0, 0, 0, 0, 0, 0, 
     0, 0, 0, 0, 0, 0, 0, 0, 0, 0, 0, 0, 0, 0, 0, 0, 0, 0, 0, 0, 0, 0, 0, 0, 
     0, 0, 0, 0, 0, 0, 0, 0, 0, 0, 0, 0, 0, 0, 0, 0, 0, 0, 0, 0, 0, 0, 0, 0, 
     0, 0, 0, 0, 0, 0, 0, 0, 0, 0, 0, 0, 0, 0, 0, 0, 0, 0, 0, 0, 0, 0, 0, 0, 
     0.5346722174943974, 6.605704046679331, 0, 0, 0, 0, 0, 0, 0, 0, 0, 0, 0, 
     0, 0, 0, 0, 0, 0, 0, 0, 0, 0, 0.7690851601397236, 0, 0, 0, 0, 
     1.4064776558719294, 1.2537141651592503, 1.1799662730910683, 
     0.8744392916657101, 4.822585370602026, 0.7085065345122793, 0, 0, 0, 0, 
     0, 0, 0.5083336846129077, 0, 1.0588090218361796, 3.497757166662757, 
     2.4652866777080953, 0.15012963742455643, 2.704967326929694, 
     3.4055723015775086, 4.190460581446107, 2.6707272341837536, 
     1.7436108767550915, 0, 0.36610560705283013, 1.3801391229904398, 
     0.6347586424440832, 2.035968591739698, 0.2949915682727844, 
     0.7954236930212133, 1.440717748617884, 3.4213754213064105, 
     0.5794477233929396, 1.6882999577039481, 0, 0, 0.5583768970877506, 
     1.0061319560731863, 4.648751053584144, 91.87933810381213, 0, 
     0.20017284989939932, 0, 0, 0, 0, 2.0544055647567507, 3.387135328560456, 
     0.6005185496981424, 3.160623945779595, 0, 0, 1.5855796794660981, 
     1.899008220755921, 0, 0, 1.1562615934977147, 1.8384295951284768, 
     0.10535413152601425, 2.1834643758760763, 1.2063048059725578, 0, 
     0.43458579254471164, 0.9666241567509448, 0.9982303962087352, 
     0.5741800168166528, 2.7313058598112114, 0.1027202782378639, 
     0.990328836344298, 1.164163153362166, 0.2449483557979415, 0, 
     0.5373060707825478, 4.901600969246508, 0.10008642494971354, 
     2.0965472173671422, 4.4749167365662625, 7.61183600275249, 
     9.097329257268887, 6.202724493592438, 2.8972386169646285, 
     0.11588954467861567, 0, 0, 1.2221079257014598, 0, 4.237869940632799, 
     1.3011235243459427, 0.779620573292325, 0, 0.05531091905117136, 
     1.1984032461081067, 1.8700358345862673, 2.8972386169646285, 0, 0, 
     6.7584675373920104, 6.4397712895259005, 6.244866146202829, 
     4.121980395954225, 1.0456397553954275, 1.0956829678702706, 
     2.428412731674004, 2.6838965006245052, 0, 4.174657461717205, 
     14.783818506383966, 5.841886593115936, 0, 4.174657461717205, 0, 0, 
     4.672455733177497, 0, 2.6733610874719176, 1.353800590108936, 
     9.400222385406096, 4.996419687619893, 0.7401127739700836, 
     3.782213321782912, 6.113173481795354, 6.674184232171227, 
     4.9806165678909915, 3.2317379845596266, 10.087658093613157, 
     2.109716483807894, 5.088604552705128, 1.6171859189239162, 
     3.0368328412365697, 0, 5.409934653859388, 0, 1.6013827991950143, 
     6.413432756644397, 3.41610771473011, 0.9297502107168537, 
     3.650520657375436, 8.454669054960368, 8.230791525467655, 
     0.7295773608174821, 3.54516652584945, 6.157948987693896, 
     2.6707272341837673, 9.394954678829794, 1.1746985665147673, 
     12.439689079930789, 13.66179700563222, 0.5109675379010581, 
     0.9034116778353501, 26.70990619512554, 75.94452571050681, 
     0.6163216694270307, 8.096465007772016, 6.861187815629833, 
     5.876126685861877, 5.272974282875612, 6.75583368410386, 
     1.1009506744465711, 2.304621627130965, 1.0588090218361796, 
     2.093913364078992, 1.780484822789183, 0.6163216694270446, 
     2.8814354972357266, 3.948146078936343, 7.503848017938353, 0, 
     7.011317453054361, 0.09481871837341282, 7.490678751497601, 0, 
     2.6865303539126555, 2.4020741987925005, 4.553932335210759, 
     2.7497428328282503, 0.7769867200041747, 3.4556155140523512, 
     4.985884274467306, 4.3274209524298834, 3.366064502255267, 
     4.498621416159601, 5.267706576299311, 2.565373102657767, 
     3.9428783723600422, 2.491625210589585, 1.6619614248224446, 
     0.48199515173140417, 0, 0.7743528667160243, 0, 0, 3.6531545106635726, 
     6.479279088848141, 0, 0.6505617621729853, 0.5531091905114499, 
     1.208938659260708, 1.0219350758020882, 1.1325569139043754, 0, 0, 
     2.035968591739698, 4.050866357174179, 0, 0.39507799322247017, 0, 0, 0, 
     2.575908515810382, 0.8085929594619651, 0.6795341483426393, 0, 0, 0, 
     1.3432651769563484, 1.8990082207559214, 0, 0, 0, 0.6452940555966846, 
     5.783941820776642, 0, 0.3107946880016865, 1.5618749998727588, 
     1.5381703202794195, 0, 0, 0, 0, 0, 0, 0, 0, 0, 0, 0, 0, 0, 0, 0, 0, 0, 
     0, 0, 0, 0, 0, 0, 0, 0, 0, 0, 0, 0, 0, 0, 0, 0, 0, 0, 0, 0, 0, 0, 0, 0, 
     0, 0, 0, 0, 0, 0, 0, 0, 0, 1.7620478497721304, 0, 0, 0, 0, 0, 0, 0, 0, 
     0, 0, 0, 0, 0, 0, 0, 0, 0, 0, 0, 0, 0, 0, 0, 0, 0, 0, 0, 0, 0, 0, 0, 
     0.4187826728158234, 0, 0, 0, 0, 0, 0, 0, 0, 0, 0, 0, 0, 0, 0, 0, 0, 0, 
     0, 0, 0, 0.48989671159585524, 2.6707272341837536, 0, 0.9982303962087352, 
     0, 0, 0, 0, 0, 0, 0, 0.7374789206819193, 3.89546901317335, 
     7.943701517059351, 0, 0, 0, 1.0166673692257877, 0.20544055647570003, 
     0.7585497469871222, 0, 0, 0, 1.2721511381763029, 1.1826001263792185, 
     0.2581176222386933, 0, 0, 0, 0, 0, 0, 0, 0, 0.9139470909879516, 0, 0, 
     0.2554837689505429, 0, 0, 0, 0, 0, 2.323058600148004, 
     0.17383431701789576, 0, 1.4696901347875242, 0, 0, 0, 0, 0, 
     4.4591136168373735, 2.891970910388328, 1.003498102785036, 
     2.283550800825762, 0, 0.1896374367467979, 3.4766863403575545, 
     0.07638174535636033, 6.226429173185776, 0.7559158936989718, 
     0.49516441817215595, 0.9508210370220427, 1.2352771921422119, 
     2.099181070655293, 0.4108811129513723, 0, 0.437219645832862, 
     0.6953372680715275, 0.7348450673937829, 0.20017284989939932, 0, 
     1.7936540892299346, 3.1448208260507067, 0, 2.8155891650319953, 
     1.4275484821771323, 0, 1.3722375631259887, 3.1790609187966337, 
     0.6084201095625935, 1.606650505771301, 0, 1.0509074619717285, 0, 0, 
     1.3564344433971005, 2.317790893571703, 2.0807440976382403, 0, 0, 0, 
     0.9165809442761019, 0.21070826305200074, 0, 0.8718054383775597, 
     1.3142927907866948, 0.9007778245471998, 4.272110033378754, 
     1.3485328835326493, 3.3028520233396725, 2.528499156623676, 
     4.364294898463989, 5.312482082197853, 1.4301823354652825, 
     3.152722385915144, 5.502119518944624, 0.32659780773058866, 
     0.24758220908609185, 4.635581787143406, 3.537264965984985, 
     1.6566937182461579, 0, 4.0192601177163745, 7.1140377312922105, 
     1.266883431600002, 5.960409991082661, 2.1334211634012474, 
     0.06321247891562243, 0, 3.1527223859151436, 3.584674325171691, 
     8.6469403449953, 0, 7.071896078681819, 15.310589164013885, 
     2.028067031875247, 4.482818296430713, 0, 0, 0, 1.4012099492956427, 
     3.1369192661862555, 7.748796373736267, 1.0061319560731863, 0, 
     2.6443887013022636, 0.3555701939002287, 0, 13.377340850512065, 
     8.043787942009022, 2.1992674956049783, 1.419646922312681, 
     11.14910096873746, 0, 8.083295741331279, 4.956911888297652, 0, 
     0.20544055647570003, 5.620642916911361, 3.963949198665245, 
     0.29235771498463403, 6.405531196779959, 2.4758220908606825, 
     0.9508210370220427, 5.059632166535488, 5.062266019823639, 0, 0, 
     1.374871416414139, 7.854150505262253, 9.005144392183652, 
     4.825219223890176, 4.066669476903082, 2.172928962723475, 
     0.9192147975642523, 7.9410676637712, 2.23877529492722, 
     1.1009506744465711, 2.834026138049048, 8.193917579433553, 
     8.857648608047274, 8.259763911637297, 8.810239248860583, 
     5.623276770199512, 0.5241368043418099, 1.775217116212882, 
     0.8612700252249583, 3.3423598226619275, 10.754022975515005, 
     10.200913785003582, 2.1413227232656844, 3.887567453308899, 
     13.314128371596471, 3.3318244095093124, 2.6733610874719176, 
     0.43985349912101235, 0.416148819527673, 5.76550484775959, 
     7.016585159630676, 2.5785423690985185, 3.1527223859151436, 
     6.423968169797012, 2.7286720065230474, 0.11325569139046532, 
     30.945142282470165, 2.2861846541139124, 4.922671795551697, 
     7.0560929589529175, 9.105230817133325, 1.7199061971617384, 
     0.15012963742455643, 6.15268128111758, 7.248364248987838, 
     2.1992674956049645, 5.209761803960003, 8.080661888043128, 
     5.054364459959188, 1.448619308482335, 0, 2.006996205570058, 
     2.344129426453206, 2.407341905368801, 4.4485782036847725, 
     2.9341125629987337, 0.39507799322247017, 6.945471120850644, 
     10.838306280735802, 17.02522765459931, 1.5302687604149683, 
     2.42577887838584, 2.9920573353380138, 2.90777403011723, 
     3.811185707952552, 3.858595067139245, 1.4538870150586218, 
     12.186839164268424, 2.0175316187226455, 2.899872470252779, 0, 0, 0, 0, 
     0, 0, 0, 1.0825137014295327, 0.5952508431218417, 0, 0, 
     1.5355364669912692, 2.1202518969604816, 1.4064776558719294, 0, 0, 0, 
     0.9587225968864937, 0, 0, 0, 0, 1.0298366356665394, 0, 0, 0, 
     2.1571258429945863, 0, 0, 0, 0, 0.8981439712590494, 0, 0, 0, 0, 0, 0, 0, 
     0, 0, 0, 0, 0, 0, 0, 0, 0, 0, 0, 0, 0, 0, 0, 0, 0, 0, 0, 0, 0, 0, 0, 0, 
     0, 0, 0, 0, 0, 0, 0, 0, 0, 0, 0, 0, 0, 0, 0, 0, 0, 0, 0, 0, 0, 0, 0, 0, 
     0, 0, 0, 0, 0, 0, 0, 0, 0, 0, 0, 0, 0, 0, 0, 0, 0, 0, 0, 0, 0, 0, 0, 0, 
     0, 0, 0, 0, 0, 0, 0, 0, 0, 0, 0, 0, 0, 0, 0, 0, 0, 0, 0, 0, 0, 0, 0, 0, 
     0, 0, 0, 0, 0, 0, 0, 0, 0, 0, 0, 0, 0.6716325884781882, 0, 0, 0, 0, 0, 
     0, 0, 0, 0, 0, 0, 0, 0, 0, 0, 0, 0, 0, 0, 0, 0.12115725125491639, 0, 0, 
     0, 0, 1.2379110454303621, 1.2563480184474005, 0, 0, 0, 0, 0, 0, 0, 
     4.859459316636103, 1.6224536255002031, 0, 0, 0, 0, 0, 0, 0, 
     0.7058726812241289, 0, 0, 0, 1.6092843590594512, 5.10177381914588, 0, 
     0.7269435075293318, 4.451212056972922, 5.309848228909703, 
     8.12807124722982, 7.119305437868512, 6.547759274340038, 
     0.7216758009530311, 0, 0, 0.29762542156093474, 0.9192147975642523, 
     0.7190419476648807, 0, 0.8349314923434686, 0.38454258006986874, 
     0.3871764333580191, 0, 0.7532820404108215, 0, 0, 0.20280670318754968, 
     0.5399399240706981, 8.322976390552892, 0.7243096542411814, 
     0.5162352444773588, 0, 0.8981439712590494, 0.7216758009530311, 
     3.8559612138511086, 6.977077360308433, 7.527552697531691, 0, 
     2.1834643758760763, 4.227334527480211, 0.6663648819018875, 
     1.7067369307209868, 4.248405353785401, 6.047327149591608, 0, 
     0.8270299324790176, 1.7910202359417844, 0.7585497469871222, 0, 
     0.647927908884835, 0.5136013911892084, 1.1325569139043754, 
     2.0227993252989465, 2.915675589981681, 2.2861846541139124, 0, 
     2.5205975967592247, 1.4644224282112233, 0, 0.18436973017049718, 0, 
     4.445944350396622, 0, 0, 2.9367464162868697, 0, 6.745298270951258, 
     0.0711140387800735, 3.018395868219517, 0, 0.07374789206820997, 0, 0, 
     1.9306144602137114, 1.1246553540399247, 1.970122259535953, 0, 
     0.953454890310193, 2.0833779509263906, 1.8753035411625678, 
     1.593481239330563, 0, 0.8955101179708991, 0.7664513068515733, 
     1.5170994939742166, 1.9938269391293062, 3.0658052274062095, 0, 
     2.6101486085563232, 2.4020741987925005, 12.29219329579441, 0, 0, 0, 
     0.5373060707825478, 3.4977571666627574, 1.696201517568399, 
     8.95246732642066, 5.2887774026045, 3.300218170051522, 
     1.0430059021072773, 0.08955101179711211, 0, 0.8797069982420108, 0, 
     3.6241821244939327, 1.3432651769563484, 6.034157883150856, 
     4.327420952429898, 0.474093591866967, 0, 17.926005479146482, 
     9.371249999236456, 12.413350547049284, 3.771677908630311, 
     6.884892495223186, 4.635581787143392, 9.034116778353294, 
     1.1167537941754735, 6.921766441257276, 6.171118254134633, 
     1.024568929090239, 9.271163574286756, 4.306350126124695, 
     0.43458579254471164, 4.796246837720522, 1.3722375631259887, 0, 
     2.702333473641558, 12.452858346371539, 9.46080101103354, 
     6.381826517186607, 5.136013911891835, 10.343141862563659, 
     6.8137784564431545, 2.8392938446253484, 11.191242621347852, 
     1.86213427472183, 8.749660623233124, 2.7787152189979043, 0, 
     5.557430437995767, 8.13333895380612, 5.504753372232788, 
     0.43458579254471164, 3.1158484398810526, 19.946170951157264, 
     50.309231656946324, 3.474052487069404, 7.735627107295529, 
     7.696119307973273, 0.46355817871436555, 3.9613153453770815, 
     10.977900505007742, 8.204452992586166, 2.172928962723475, 0, 
     2.1676612561471744, 1.6145520656357522, 5.0464629000947365, 
     3.6952961632739783, 2.704967326929708, 2.278283094249461, 
     5.301946669045251, 0, 4.035063237445277, 6.244866146202829, 
     2.87880164394759, 6.24749999949098, 16.06123735113654, 
     10.514342326293406, 0, 6.207992200168738, 5.109675379010332, 
     5.79974494050553, 3.792748734935514, 7.277336635157477, 
     3.439812394323463, 3.6794930435450626, 7.717190134278477, 
     4.783077571279771, 1.2616157250237015, 0.8112268127501016, 
     0.9587225968864937, 1.2431787520066626, 2.3335940133006052, 
     2.812955311743845, 5.575867411012819, 0, 2.030700885163397, 0, 
     4.970081154738404, 0.4556566188499145, 1.4012099492956287, 
     3.5240956995442465, 0.4925305648840056, 5.884028245726327, 0, 0, 0, 0, 
     0, 0.7269435075293318, 0.5109675379010581, 0, 0, 0, 0, 0, 0, 0, 0, 0, 0, 
     0, 0, 0, 0, 0, 0, 0, 0, 0, 0, 0, 0, 0, 0, 0, 0, 0, 0, 0, 0, 0, 0, 0, 0, 
     0, 0, 0, 0, 0, 0, 0, 0, 0, 0, 0, 0, 0, 0, 0, 0, 0, 0, 0, 0, 0, 0, 0, 0, 
     0, 0, 0, 0, 0, 0, 0, 0, 0, 0, 0, 0, 0, 0, 0, 0, 0, 0, 0, 0, 0, 0, 0, 0, 
     0, 0, 0, 0, 0, 0, 0, 0, 0, 0, 0, 0, 0, 0, 0, 0, 0, 0, 0, 0, 0, 0, 0, 0, 
     0, 0, 0, 0, 0, 0, 0, 0, 0, 0, 0, 0, 0, 0, 0, 0, 0, 0, 0, 0, 0, 0, 0, 0, 
     0, 0, 0, 0, 0, 0, 0, 0, 0, 0, 0, 0, 0, 0, 0, 0, 0.07901559864451069, 
     0.43985349912101235, 0, 0, 0.4293180859684248, 0, 0, 0, 0, 0, 0, 
     0.12115725125491639, 1.2273756322777607, 0.5873492832573907, 
     4.498621416159615, 0, 0.16066505057715785, 0.6163216694270446, 0, 
     0.6163216694270446, 3.7163669895791673, 8.207086845874318, 
     0.23968064922164078, 5.120210792162933, 0.7954236930212133, 
     0.6189555227151949, 4.219432967615747, 0.3608379004765294, 
     1.4486193084823213, 1.9042759273322218, 7.532820404108007, 0, 0, 0, 
     0.647927908884835, 2.7655459525571526, 0.48199515173140417, 0, 
     0.7295773608174821, 0, 0.22387752949275253, 0.9929626896324345, 
     0.23704679593349043, 4.970081154738404, 0, 2.3731018126228602, 0, 
     0.9192147975642523, 0, 0.14486193084825572, 0, 0, 0.4661920320025159, 
     0.3424009274594769, 0.07374789206820997, 0, 0, 0.7269435075293318, 
     0.3740071669172812, 0, 0.3055269814253858, 0, 0.3608379004765294, 0, 
     0.22914523606903936, 3.5478003791376, 4.509156829312217, 0, 0, 0, 
     1.0956829678702706, 5.45207630646978, 0, 0.8349314923434686, 0, 0, 0, 0, 
     0, 0, 0, 1.440717748617884, 0.6637310286137371, 0, 5.23346648355337, 
     5.594304384029858, 0, 2.467920530996245, 5.649615303081002, 
     6.236964586338378, 6.244866146202829, 9.892752950290074, 
     10.985802064872178, 1.970122259535953, 0, 0, 1.440717748617884, 
     1.3248282039392822, 0, 0.11588954467861567, 0.6347586424440832, 
     2.568006955945931, 4.790979131144221, 0.2449483557979415, 
     1.9358821667900123, 9.568788995847676, 2.736573566387498, 
     9.600395235305466, 14.520433177569, 3.41610771473011, 5.32038364206229, 
     11.623194560604386, 10.277295530359929, 9.926993043036013, 
     5.199226390807416, 3.337092116085627, 5.196592537519265, 
     3.2817811970344835, 4.627680227278955, 6.721593591357905, 
     9.911189923307125, 3.4740524870693896, 3.721634696155482, 
     4.2800115932431915, 4.5249599490411185, 2.1492242831301356, 
     12.29746100237071, 19.02432230030489, 10.746121415650567, 
     5.449442453181644, 11.243919687110846, 0, 4.743569771957529, 
     9.739989459577394, 4.232602234056499, 6.205358346880588, 
     11.080620783245564, 1.8436973017047773, 1.1088522343110223, 0, 
     0.8691715850894094, 2.441581998114742, 3.821721121105154, 
     9.524013489949134, 11.6231945606044, 13.53273819451288, 
     2.3652002527584095, 8.670645024588655, 7.1877856233603925, 
     11.33083684561978, 13.219309653223085, 5.565331997860218, 
     16.906704256632572, 6.913864881392839, 9.874315977273035, 
     1.7067369307210005, 4.058767917038616, 3.916539839478539, 
     6.998148186613623, 6.323881744847313, 2.0807440976382403, 0, 
     3.568871205442803, 1.7278077570261896, 0.3424009274594769, 
     5.486316399215721, 4.930573355416163, 4.524959949041105, 
     0.6136878161388942, 7.4590725120398105, 1.4222807756008313, 
     5.196592537519265, 5.615375210335061, 1.6250874787883536, 
     1.0956829678702706, 5.3282852019267555, 3.7427055224606707, 
     0.14486193084825572, 3.8427919474103565, 7.948969223635652, 0, 
     3.474052487069404, 0, 0, 0.7690851601397097, 2.805053751879394, 
     3.9692169052415323, 1.345899030244499, 1.0482736086835782, 
     0.32923166101872514, 0, 2.868266230794988, 8.033252528856435, 
     4.306350126124695, 2.2440430015035204, 0.9982303962087352, 0, 0, 
     0.30289312813723546, 0, 0, 3.0763406405588114, 4.287913153107643, 
     5.028025927077698, 5.1307462053155195, 1.4275484821771323, 
     1.6461583050935564, 3.3186551430685745, 0, 5.596938237318022, 
     3.047368254389171, 3.9139059861903887, 1.2484464585829498, 
     4.543396922058157, 0.38454258006986874, 0, 0, 0, 0, 0, 0, 0, 0, 0, 0, 0, 
     0, 0, 0, 0, 0.7058726812241289, 1.0008642494968853, 0, 0, 0, 0, 0, 0, 0, 
     0, 0, 0, 0, 0, 0, 0, 0, 0, 0, 0, 0, 0, 0, 0, 0, 0, 0, 0, 0, 0, 0, 0, 0, 
     0, 0, 0, 0, 0, 0, 0, 0, 0, 0, 0, 0, 0, 0, 0, 0, 0, 0, 0, 0, 0, 0, 0, 0, 
     0, 0, 0, 0, 0, 0, 0, 0, 0, 0, 0, 0, 0, 0, 0, 0, 0, 0, 0, 0, 0, 0, 0, 0, 
     0, 0, 0, 0, 0, 0, 0, 0, 0, 0, 0, 0, 0, 0, 0, 0, 0, 0, 0, 0, 0, 0, 0, 0, 
     0, 0, 0, 0, 0, 0, 0, 0, 0, 0, 0.45302276556176413, 2.020165472010796, 0, 
     0, 0, 0, 0, 0, 0, 0.1027202782378639, 0.4714597385788166, 
     1.9332483135018619, 0, 1.2168402191251593, 0.589983136545541, 0, 0, 0, 
     0, 0, 0, 0, 0.9402856238694551, 0, 0, 0, 0, 0, 0, 0, 0, 0, 0, 0, 0, 0, 
     2.7128688867941593, 2.2229721751983176, 0, 0, 0.06584633220377278, 
     0.6452940555966846, 0.07638174535636033, 0.18436973017049718, 
     1.0588090218361796, 1.4828594012282759, 0, 2.2229721751983176, 0, 
     1.5408041735675697, 1.949051433230764, 1.4143792157363806, 0, 0, 0, 
     1.1799662730910683, 0.3634717537646798, 0.6795341483426254, 
     1.1588954467858654, 4.456479763549223, 0.3555701939002287, 
     0.6294909358677964, 1.3880406828548908, 2.0833779509263906, 
     0.4424873524091627, 0, 0, 2.1992674956049783, 0.4977982714603063, 
     3.8138195612407024, 3.015762014931367, 1.316926644074845, 
     1.38277297627859, 0.25284991566239257, 0.6716325884781882, 
     0.416148819527673, 0.6031524029862928, 0, 0, 5.415202360435689, 0, 0, 
     1.9437837266544635, 4.319519392565432, 0, 0.9376517705813048, 0, 
     3.276513490458183, 0, 0.2739207419675954, 0.4661920320025159, 
     0.23968064922164078, 1.722540050449889, 0.8217622259027169, 
     0.48989671159585524, 0.6373924957322336, 0.4003456997987709, 
     2.407341905368801, 3.5741389120190896, 1.780484822789183, 0, 
     0.6057862562744432, 2.9894234820498635, 0, 1.3959422427193418, 
     2.6048809019800223, 12.271122469489207, 25.029507797286076, 
     0.37137331362913084, 3.474052487069404, 4.891065556093907, 
     0.35820404718837906, 3.084242200423262, 0.47672744515511734, 
     5.28614354931635, 4.514424535888517, 3.966583051953382, 
     0.0711140387800735, 5.699658515555845, 5.1307462053155195, 
     0.11062183810231496, 0.7111403878004297, 0.35293634061207835, 
     9.026215218488844, 2.5390345697762773, 2.1702951094353384, 
     7.985843169669742, 2.5890777822511204, 1.1957693928199702, 0, 
     6.858553962341696, 30.00485665860074, 2.712868886794145, 
     7.804107292787425, 2.7734475124216034, 1.4222807756008313, 
     0.20544055647570003, 10.424791314496307, 7.453804805463509, 
     2.3889049323517484, 4.704061972635287, 7.461706365327961, 0, 
     3.157990092491444, 8.199185286009866, 4.814683810737561, 
     9.342277613066802, 1.991193085841156, 6.0552287094560455, 
     3.7822133217829124, 12.742582208067983, 5.425737773588291, 
     0.16856661044160892, 3.297584316763386, 6.940203414274329, 
     3.2238364246951896, 8.849747048182824, 1.3327297638037474, 
     2.93411256299872, 7.351084527225673, 5.981480817387863, 
     13.21667579993492, 8.728589796927949, 0.15012963742455643, 
     9.52664734323727, 11.417754004128714, 16.590641862054625, 
     0.647927908884835, 14.183299956685838, 2.0965472173671422, 
     3.8717643335800105, 12.797893127119139, 7.235194982547085, 
     0.11588954467861567, 10.63813343083643, 10.925223439244736, 
     0.4503889122736138, 0.23441294264534007, 4.983250421179141, 
     5.0859706994169915, 3.563603498866488, 10.561751685480097, 
     5.820815766810734, 5.549528878131316, 4.817317664025711, 
     2.325692453436154, 3.6847607501213773, 13.606486086581063, 
     5.033293633653985, 5.136013911891835, 1.403843802583793, 
     3.626815977782083, 13.0244045099, 1.9674884062478026, 1.208938659260708, 
     0, 3.479320193645691, 4.527593802329255, 11.14119940887301, 
     2.9999588952024645, 2.420511171809539, 4.814683810737561, 
     9.766327992458884, 0, 8.1912837261454, 0, 1.6382567452291052, 
     4.050866357174179, 4.335322512294335, 1.0298366356665394, 
     1.9832915259767185, 1.8199926221114242, 1.0772459948532318, 
     3.845425800698507, 8.815506955436883, 10.4774683802593, 
     0.5294045109181106, 0.7848882798686257, 0, 0, 0, 7.61710370932879, 
     7.190419476648544, 9.711017073407755, 8.407259695773675, 
     0.8217622259027169, 0.9429194771575916, 3.344993675950078, 
     0.7506481871226711, 0, 0, 0, 6.7215935913579195, 2.9657188024565238, 
     0.5952508431218417, 0, 0, 0, 0, 0, 0, 0, 0, 0, 0, 0, 0, 0, 0, 0, 0, 0, 
     0, 0, 0, 0, 0, 0, 0, 0, 0, 0, 0, 0, 0, 0, 0, 0, 0, 0, 0, 0, 0, 0, 0, 0, 
     0, 0, 0, 0, 0, 0, 0, 0, 0, 0, 0, 0, 0, 0, 0, 0, 0, 0, 0, 0, 0, 0, 0, 0, 
     0, 0, 0, 0, 0, 0, 0, 0, 0, 0, 0, 0, 0, 0, 0, 0, 0, 0, 0, 0, 0, 0, 0, 0, 
     0, 0, 0, 0, 0, 0, 0, 0, 0, 0, 0, 0, 0, 0, 0, 0, 0, 0, 0, 0, 
     2.275649240961311, 0, 0, 0, 0, 0, 0, 0, 0, 0, 0, 0, 0, 0, 0, 0, 0, 0, 0, 
     0, 0, 6.381826517186607, 3.7400716691725204, 0, 0, 0, 0, 
     0.1079879848141646, 2.067574831197488, 1.7989217958062353, 
     2.499526770454022, 0, 0, 0, 0, 0.7190419476648807, 0.4977982714603063, 
     0, 0.14749578413640607, 0.35820404718837906, 0, 0, 3.621548271205782, 
     1.73307546360249, 0, 0, 0, 0, 0, 0, 0, 0.5478414839351492, 
     6.990246626749172, 0.837565345631619, 0.9929626896324345, 0, 0, 
     2.5706408092340673, 0, 0, 0, 0.3318655143068755, 0.33449936759502585, 0, 
     0, 0, 0, 0, 0, 0, 2.5811762223866688, 0.45829047213806484, 0, 0, 
     1.3274620572274465, 0, 3.8480596539866574, 0, 5.444174746605343, 
     0.9718918633272455, 0.1343265176956543, 2.0359685917396977, 
     0.23441294264534007, 0, 0.626857082579646, 1.6040166524831507, 0, 
     1.651426011669857, 3.3476275292382285, 0, 0.1949051433230986, 0, 
     0.19753899661124896, 0, 0, 0, 0.6795341483426393, 0, 1.3406313236681981, 
     1.0561751685480432, 2.3941726389280493, 0, 0.9165809442761019, 
     2.8629985242186877, 0, 0, 0.6927034147833772, 2.9525495360157725, 
     4.603975547685601, 0.15276349071270678, 2.0623071246212015, 
     0.3186962478661376, 0.8639038785131087, 1.4644224282112233, 
     6.4134327566444105, 0.9692580100390952, 1.4301823354652825, 
     4.40380269778623, 5.125478498739233, 0, 0, 1.899008220755921, 
     3.0341989879484057, 0.5636446036640513, 2.283550800825762, 
     0.10535413152601425, 2.536400716488141, 2.043870151604149, 
     1.0798798481413825, 3.09477761357585, 0.474093591866967, 
     6.447672849390352, 0.38981028664616946, 0, 0, 0, 2.5232314500473754, 0, 
     2.10708263051973, 12.070949619589836, 1.0456397553954275, 
     0.9508210370220427, 1.214206365837009, 7.200954889801145, 
     0.6637310286137371, 2.5469361296407285, 4.956911888297652, 
     4.8515577567716655, 0.21597596962830146, 1.2905881111933555, 
     4.414338110938817, 0.7954236930212133, 0.5820815766811038, 
     0.9508210370220427, 7.877855184855607, 0, 0, 1.548705733432021, 0, 
     0.38981028664616946, 9.884851390425636, 11.565249788265092, 
     1.3722375631259887, 3.832256534257755, 3.213301011542588, 
     0.7822544265804615, 6.618873313120083, 1.8621342747218301, 
     7.651343802074731, 5.507387225520924, 6.2053583468805735, 0, 
     7.430100125870171, 3.542532672561299, 6.547759274340038, 
     5.644347596504715, 7.240462689123387, 6.260669265931718, 
     1.0456397553954275, 0, 1.5118317873979157, 5.488950252503885, 
     6.608337899967467, 0.1343265176956543, 14.541504003874204, 
     4.785711424567921, 5.351989881520095, 1.8120910622469732, 
     2.1360550166893835, 7.577595910006549, 0, 0.9086793844116509, 
     5.536359611690578, 28.801185705916353, 0.22914523606903936, 
     7.248364248987838, 6.323881744847313, 4.814683810737561, 
     15.602946878998505, 0.5873492832574045, 15.020865302317443, 
     8.778633009402792, 3.1369192661862417, 0.2449483557979415, 
     2.7866167788623555, 6.8717232287824475, 4.3827318714810275, 
     6.953372680715081, 1.7067369307210005, 6.12370889494794, 
     4.5881724279566996, 3.184328625372934, 0.771719013427874, 
     2.5258653033355394, 8.473106027977433, 8.167579046552062, 
     0.5162352444773588, 1.548705733432021, 1.0983168211584209, 
     3.192230185237385, 2.865632377506838, 0, 1.187867832955519, 
     5.899831365455216, 1.9727561128241173, 1.3248282039392962, 
     0.5741800168166528, 1.2774188447526036, 0.7111403878004297, 
     0.4319519392565613, 1.7857525293654835, 0, 2.517963743471088, 0, 
     0.23704679593349043, 0.7401127739700697, 2.5706408092340816, 
     3.292316610187085, 5.823449620098883, 12.186839164268424, 
     3.097411466864, 4.229968380768348, 1.7541462899076792, 
     0.7532820404108215, 1.5750442663135105, 4.6250463739907905, 
     4.46438132341366, 7.119305437868512, 10.80406618798986, 
     1.024568929090239, 0, 1.812091062246973, 2.24140914821537, 
     1.738343170178791, 2.2071690554694157, 9.64253688791586, 
     15.144656406860468, 0, 0, 0, 0, 0, 0, 0, 0, 1.419646922312681, 
     2.0781102443500896, 0, 0, 0, 0, 0, 0, 0, 0, 0, 0, 0, 0, 0, 0, 0, 0, 0, 
     0, 0, 0, 0, 0, 0, 0, 0, 0, 0, 0, 0, 0, 0, 0, 0, 0, 0, 0, 0, 0, 0, 0, 0, 
     0, 0, 0, 0, 0, 0, 0, 0, 0, 0, 0, 0, 0, 0, 0, 0, 0, 0, 0, 0, 0, 0, 0, 0, 
     0, 0, 0, 0, 0, 0, 0, 0, 0, 0, 0, 0, 0, 0, 0, 0, 0, 0, 0, 0, 0, 0, 0, 0, 
     0, 0, 0, 0, 0, 0.350302487323928, 0.3002592748490851, 0, 0, 0, 0, 0, 0, 
     0, 0, 0, 0, 0, 0, 0, 0, 0, 0, 0, 0, 0, 0, 0.4609243254262152, 0, 0, 0, 
     0, 0, 0, 0, 0, 0, 0, 0, 0, 0, 0, 0, 0, 0, 0, 0, 0, 0, 0, 0, 0, 0, 0, 0, 
     2.012263912146359, 0, 0, 0, 1.1246553540399247, 0.5241368043418099, 0, 
     0, 0.45302276556176413, 1.1799662730910543, 0, 2.5785423690985327, 0, 0, 
     1.0456397553954417, 0.2686530353912947, 0, 0, 0.20280670318754968, 
     1.4696901347875242, 1.7278077570261896, 3.0368328412365697, 
     0.7954236930212133, 0, 0, 5.236100336841506, 0.6821680016307757, 
     2.1834643758760763, 1.0746121415650678, 0, 0.9771595699035324, 
     0.48199515173140417, 2.454751264555494, 0, 2.797152192014957, 
     8.259763911637311, 1.7646817030602808, 4.4959875628714645, 
     1.3248282039392962, 0.568912310240352, 7.003415893189924, 
     2.24140914821537, 0.22124367620460217, 0, 1.4433516019060342, 
     2.4837236507251474, 8.272933178078048, 1.3063912309222436, 
     2.151858136418272, 5.934071458201171, 0, 0.74274662725822, 
     2.8392938446253484, 0.15276349071270678, 3.105313026728451, 
     1.345899030244499, 1.709370784009137, 1.316926644074845, 
     1.7594139964839939, 4.445944350396622, 5.718095488572897, 
     1.1588954467858654, 0, 9.089427697404437, 6.068397975896797, 
     3.542532672561299, 1.082513701429519, 0, 1.7488785833313925, 
     2.5416684230644275, 5.4678794261986825, 1.1562615934977147, 
     0.71377424108858, 10.561751685480084, 4.208897554463145, 0, 
     0.416148819527673, 2.596979342115571, 6.060496416032359, 
     5.009588954060631, 16.21400084184922, 0, 3.8875674533088986, 
     9.084159990828152, 0, 0, 0, 2.125519603536782, 0.3055269814253858, 0, 
     1.085147554717683, 4.91213638239911, 0.27655459525574577, 
     1.361702149973401, 1.9885592325530053, 4.066669476903068, 
     1.5750442663135105, 2.39944034550435, 6.571463953933376, 0, 
     2.9472818294394716, 1.9332483135018617, 2.647022554590414, 
     2.1044487772315934, 0, 6.545125421051872, 0.771719013427874, 
     1.5197333472623669, 1.9332483135018619, 19.324581575153946, 
     6.979711213596584, 3.961315345377081, 1.3775052697022891, 
     7.690851601396987, 0.350302487323928, 7.814642705940011, 
     1.6830322511276474, 4.543396922058157, 2.6417548480141275, 
     1.2115725125488583, 10.888349493210644, 10.22461846459692, 
     3.313387436492274, 7.948969223635638, 6.5688301006452265, 
     4.448578203684758, 4.298448566260243, 0.7506481871226711, 
     19.682785622342298, 12.782090007390238, 7.016585159630676, 
     7.498580311362051, 13.258817452545326, 0.9060455311235005, 
     10.063953414019805, 0.44512120569731306, 1.956952993095201, 0, 
     3.439812394323463, 0.13696037098380465, 0.7374789206819332, 
     6.3107124784065745, 0.1343265176956543, 2.6048809019800223, 
     3.2053994516781508, 4.066669476903067, 5.562698144572082, 
     6.613605606543768, 12.202642283997312, 4.901600969246509, 
     2.978888068897262, 57.494383427018555, 9.444997891304638, 
     2.9183094432698313, 3.358162942390816, 0.9429194771575916, 
     8.083295741331279, 12.47129531938858, 1.0166673692257877, 
     3.055269814253608, 12.413350547049285, 11.910284569012706, 0, 
     1.9674884062478026, 1.6461583050935564, 8.30980712411214, 
     11.862875209826013, 4.203629847886859, 7.648709948786594, 
     1.8305280352640259, 2.088645657502691, 6.200090640304273, 
     8.604798692384911, 4.569735454939661, 4.3827318714810275, 
     6.186921373863536, 7.256265808852288, 0, 0.24231450250979114, 
     5.246635749994107, 3.5240956995442465, 4.535495362193706, 
     8.725955943639786, 4.2905470063957925, 2.639120994725963, 
     8.375653456315884, 9.768961845747048, 0, 0.6742664417663385, 
     6.855920109053545, 7.029754426071413, 8.12543739394167, 
     1.2589818717355512, 3.76641020205401, 2.531133009911826, 
     2.9025063235409294, 5.020124367213233, 1.2484464585829498, 
     3.9613153453770806, 0, 0, 0, 1.2273756322777607, 0, 2.220338321910181, 
     0.68480185491894, 2.7655459525571384, 0.6505617621729853, 
     2.262479974520573, 0.7006049746478282, 0, 2.320424746859867, 
     0.7954236930212133, 0, 0, 0, 0, 1.6461583050935564, 0, 0, 0, 0, 0, 0, 0, 
     0, 0, 0, 0, 0, 0, 0, 0, 0, 0, 0, 0, 0, 0, 0, 0, 0, 0, 0, 0, 0, 0, 0, 0, 
     0, 0, 0, 0, 0, 0, 0, 0, 0, 0, 0, 0, 0, 0, 0, 0, 0, 0, 0, 0, 0, 0, 0, 0, 
     0, 0, 0, 0, 0, 0, 0, 0, 0, 0, 0, 0, 0, 0, 0, 0, 0, 0, 0, 0, 0, 0, 0, 0, 
     0, 0, 0, 0, 0, 0, 0, 0.22914523606903936, 0.11062183810231496, 0, 0, 0, 
     0, 0, 0, 0, 0, 0, 0, 0, 0, 0, 0, 0, 0, 0, 0, 0, 0, 0, 0, 0, 0, 0, 0, 0, 
     0, 0.32133010115428795, 0.07901559864451069, 0, 0.8744392916657101, 
     0.8902424113945984, 0, 0, 0, 0.08164945193266104, 1.643524451805406, 
     1.9832915259767048, 0, 0, 1.2537141651592503, 0, 0, 0, 0, 0, 0, 0, 0, 0, 
     0.050043212474870646, 0, 0, 0, 0, 0, 0, 0.9982303962087352, 
     0.5294045109181106, 0, 0, 0, 0, 0.8691715850894094, 0.437219645832862, 
     0, 0, 0, 0, 0, 0, 0, 0.10535413152601425, 0.8349314923434686, 
     1.0403720488191408, 1.6119182123476015, 0.8691715850894094, 
     2.041236298315985, 1.4775916946519752, 0, 0, 0, 0, 2.525865303335525, 0, 
     5.0359274869421355, 0.3924441399343198, 0, 0, 0, 0.20280670318754968, 0, 
     0, 0.9903288363442841, 0.9350179172931544, 5.7207293418610465, 
     3.924441399343004, 2.1702951094353247, 1.4696901347875242, 
     0.6110539628507439, 1.1536277402095645, 0.8533684653605211, 0, 0, 
     4.638215640431542, 3.7242685494436185, 1.780484822789183, 
     1.548705733432007, 1.3880406828548908, 0, 1.906909780620372, 
     2.8840693505238906, 3.510926433103495, 0, 0.7269435075293318, 
     2.812955311743845, 0.2818223018320326, 2.9683526557446744, 
     1.4222807756008313, 0.9271163574287034, 0.3687394603409805, 
     0.7111403878004297, 2.8366599913371844, 0.8849747048183115, 
     1.0403720488191408, 1.841063448416627, 2.37046795933471, 
     0.052677065763021, 0.45829047213806484, 0.6900695614952268, 
     2.8524631110660867, 0.4977982714603063, 3.1816947720847977, 
     3.5662373521546527, 1.8700358345862673, 0.48199515173140417, 
     3.2106671582544375, 5.636446036640264, 10.790896921549109, 0, 0, 
     1.2247417789896105, 1.280052698040754, 2.9841557754735764, 
     8.08592959461943, 2.8919709103883418, 0, 0.6110539628507439, 
     1.925346753637411, 1.2063048059725578, 3.4924894600864427, 
     3.223836424695176, 0, 5.2940451091808, 9.792666525340387, 
     5.2255649236889194, 1.3037573776340934, 0, 2.6180501684207744, 
     0.08691715850896176, 3.3765999154078683, 0.4187826728158234, 
     0.8270299324790176, 0, 0.6821680016307896, 5.175521711214076, 
     3.4003045950012076, 7.435367832446471, 0.18173587688234683, 
     1.0456397553954275, 5.431005480164577, 4.812049957449425, 
     0.11588954467861567, 4.727766652228627, 9.992839375239774, 
     2.1650274028590237, 0, 2.805053751879394, 1.906909780620372, 
     10.846207840600254, 0.1896374367467979, 2.3177908935717166, 
     11.675871626367378, 1.9727561128241033, 0.1632989038653082, 0, 
     0.8481007587842065, 4.190460581446107, 0.2870900084083333, 
     1.2932219644815057, 3.2238364246951896, 7.061360665529218, 
     2.8313922847608834, 10.074488827172406, 7.482777191633164, 
     5.44944245318163, 2.1834643758760763, 12.47392917267673, 
     13.153463321019341, 6.342318717864365, 7.646076095498445, 
     5.499485665656472, 5.968311550947111, 0.47672744515511734, 
     9.063089164522946, 0.6031524029862928, 3.582040471883541, 
     4.4222396708032825, 0, 7.485411044921314, 2.920943296557982, 
     0.2686530353912947, 6.086834948913849, 7.848882798685966, 
     1.4538870150586218, 4.904234822534659, 4.75410518511013, 
     5.73653246158995, 0, 0.07901559864451069, 1.19313553953182, 
     3.076340640558811, 17.307049956431314, 8.27820088465435, 
     1.4064776558719432, 5.125478498739233, 5.120210792162933, 
     11.20704574107674, 4.812049957449425, 1.7725832629247318, 
     3.7110992830028664, 2.138688869977534, 0.2897238616964837, 
     2.87616779065944, 4.148318928835715, 2.1360550166893835, 
     2.014897765434495, 1.4986625209571778, 3.2817811970344835, 0, 
     2.2940862139783635, 0, 3.408206154865659, 6.4213343165088475, 
     4.229968380768348, 3.697930016562129, 1.8068233556706863, 
     4.501255269447765, 2.8761677906594394, 3.1263838530336403, 
     1.9753899661122536, 0.8112268127501154, 1.2247417789896105, 
     2.0122639121463446, 0.26601918210313047, 1.3696037098378384, 
     3.713733136291017, 3.60311129818873, 3.8981028664615, 5.681221542538806, 
     2.7734475124216034, 0.8164945193264161, 1.3880406828548906, 0, 0, 0, 0, 
     0, 0, 0, 0, 0, 0, 0, 0.8059591061738147, 0, 0, 0, 0, 0, 0, 0, 0, 0, 0, 
     0, 0, 0, 0, 0, 0, 0, 0, 0, 0, 0, 0, 0, 0, 0, 0, 0, 0, 0, 0, 0, 0, 0, 0, 
     0, 0, 0, 0, 0, 0, 0, 0, 0, 0, 0, 0, 0, 0, 0, 0, 0, 0, 0, 0, 0, 0, 0, 0, 
     0, 0, 0, 0, 0, 0, 0, 0, 0, 0, 0, 0, 0, 0, 0, 0, 0, 0, 0, 0, 0, 0, 0, 0, 
     0, 0, 0, 0, 0, 0, 0, 0, 0, 0, 0, 0, 0, 0, 0, 0, 0, 0, 0, 0, 0, 0, 
     0.800691399597514, 0, 0, 0, 0, 0, 0, 0, 0, 0, 0, 0, 0, 0, 
     0.139594224271955, 2.7866167788623413, 0, 0, 0, 0, 0, 0, 0, 0, 0, 0, 0, 
     0, 0, 0, 0, 0, 0, 0, 0, 3.073706787270661, 1.0798798481413825, 0, 0, 0, 
     0, 0, 1.6566937182461579, 1.0509074619717285, 0.2949915682727844, 
     3.2633442240174313, 0, 0, 0.12905881111935358, 0, 0, 
     0.11325569139046532, 2.481089797436997, 0, 0, 0, 0, 0, 
     2.2019013488931285, 4.090374156496421, 0.33976707417132657, 0, 0, 
     0.13169266440750393, 0.8639038785131087, 5.873492832573726, 0, 
     0.08164945193266104, 0.3239639544424383, 1.2458126052948133, 
     1.2352771921421979, 2.1465904298419853, 1.667229131398745, 0, 
     0.5662784569522017, 0.9139470909879516, 0, 0, 0.5452076306469988, 0, 
     0.647927908884835, 1.56977655973721, 0, 0.7927898397330629, 
     8.870817874488013, 6.047327149591608, 1.8436973017047773, 
     1.2589818717355512, 0, 1.5381703202794195, 0.3819087267817184, 
     1.2458126052948133, 4.469649029989961, 3.845425800698507, 
     2.1518581364182863, 4.127248102530512, 1.54343802685572, 0, 
     1.8094572089588365, 4.704061972635287, 8.28873629780695, 
     1.3880406828548906, 0.6084201095625935, 0.12905881111935358, 0, 0, 
     0.45302276556176413, 2.043870151604149, 1.316926644074845, 
     4.62504637399079, 1.440717748617884, 0.7243096542411814, 
     1.6803983978394972, 3.6241821244939327, 10.503806913140803, 
     2.699699620353407, 4.301082419548394, 0, 4.864727023212418, 
     0.7032388279359786, 0, 0.39507799322247017, 0.9113132376998012, 
     0.5557430437996003, 0.13169266440750393, 2.035968591739698, 
     6.352854131016953, 0, 0.6294909358677964, 5.270340429587461, 
     9.358080732795704, 0.12115725125491639, 2.022799325298946, 
     2.006996205570058, 5.438907040029043, 5.660150716233616, 
     1.069344434988781, 1.2537141651592503, 0.6584633220374364, 
     6.747932124239409, 1.3854068295667403, 0.5926169898336914, 
     4.885797849517607, 5.328285201926741, 2.9920573353380138, 
     3.289682756898934, 3.300218170051536, 6.068397975896811, 
     0.5768138701048031, 0, 14.212272342855492, 8.420428962214427, 
     7.269435075293041, 10.693444349887573, 1.0667105817006306, 
     0.09745257166156318, 7.740894813871815, 1.788386382653634, 
     6.302810918542123, 0, 8.989341272454752, 3.7190008428673176, 
     3.139553119474392, 1.6092843590594512, 7.0007820399017735, 
     0.19753899661124896, 4.632947933855242, 0.5109675379010581, 
     0.0842833052208114, 10.867278666905456, 11.441458683722066, 
     0.6321247891559467, 4.659286466736745, 8.61533410553751, 
     5.44680859989348, 1.883205101027019, 9.27379742757492, 
     10.925223439244736, 0.6294909358677825, 0.09218486508526247, 
     2.2282398817746185, 10.98316821158403, 5.475780986063134, 
     2.4573851178436303, 5.815548060234432, 1.7857525293654837, 
     1.978023819400418, 6.263303119219868, 7.559158936989496, 0, 
     2.117618043672345, 3.7453393757488214, 4.648751053584144, 
     1.4459854551941849, 9.205317242083025, 12.15259907152247, 
     5.6074736504706095, 7.540721963972458, 6.200090640304273, 
     6.394995783627344, 1.4881271078045764, 3.8981028664615, 
     6.339684864576214, 0.9429194771575916, 7.061360665529218, 
     7.9568707835001025, 0, 0.1896374367467979, 6.492448355288893, 
     3.308119729915973, 3.5478003791376, 5.315115935486004, 
     5.641713743216565, 9.223754215100064, 6.861187815629832, 
     3.866496627003696, 0.32133010115428795, 2.7945183387267925, 0, 
     1.0008642494968856, 9.047286044794046, 3.5478003791376, 
     0.9745257166153959, 7.419564712717569, 1.3775052697022891, 
     2.891970910388328, 4.709329679211589, 4.098275716360872, 
     3.6347175376465337, 0.8560023186486576, 0, 5.970945404235262, 
     4.735668212093078, 0.9666241567509448, 1.359068296685237, 
     0.32659780773058866, 0, 0, 0, 5.899831365455215, 8.183382166280964, 
     4.409070404362517, 2.594345488827421, 2.4679205309962455, 
     0.5452076306469988, 0.387176433358033, 1.4091115091600797, 0, 0, 
     2.1228857502486322, 9.215852655235626, 14.301823354652576, 
     2.723404299946747, 0.6663648819018875, 2.5785423690985185, 0, 0, 0, 
     2.2282398817746185, 1.2458126052948133, 3.9507799322244934, 
     7.651343802074745, 1.8463311549929142, 0.4003456997987709, 0, 0, 0, 0, 
     0, 0, 0, 0, 0, 0, 0, 0, 0, 0, 0, 0, 0, 0, 0, 0, 0, 0, 0, 0, 0, 0, 0, 0, 
     0, 0, 0, 0, 0, 0, 0, 0, 0, 0, 0, 0, 0, 0, 0, 0, 0, 0, 0, 0, 0, 0, 0, 0, 
     0, 0, 0, 0, 0, 0, 0, 0, 0, 0, 0, 0, 0, 0, 0, 0, 0, 0, 0, 0, 0, 0, 0, 0, 
     0, 0, 0, 0, 0, 0, 0, 0, 0, 0, 0, 0, 0, 0, 0, 0, 0, 0, 0, 0, 0, 0, 0, 0, 
     0, 0, 0, 0, 0, 0, 0, 0, 0, 0, 0.10008642494971354, 0.8059591061738147, 
     0, 0, 0, 0, 0, 0, 0, 0, 0, 0.42668423268027444, 0.37927487349356803, 
     2.262479974520573, 0, 0, 0, 0, 0, 0, 0, 0, 2.660191821031166, 
     0.23177908935718972, 0, 0, 0.858636171936808, 0.1343265176956543, 
     2.9551833893039223, 0, 0, 0, 0, 0, 0.21597596962830146, 
     1.6672291313987453, 0.22387752949275253, 0, 0, 0, 0, 0, 
     1.1167537941754735, 0.3186962478661376, 2.1307873101130834, 0, 0, 0, 
     1.5091979341097794, 0, 2.0623071246211877, 1.2616157250237015, 
     0.263385328814994, 3.4687847804931033, 0, 0, 3.4924894600864564, 
     0.17383431701789576, 0.626857082579646, 0, 0, 0, 0.3134285412898369, 0, 
     0.18173587688234683, 1.0983168211584209, 0, 0, 0, 0.6005185496981424, 
     0.2080744097638504, 1.1799662730910543, 1.8094572089588365, 
     2.6522902611667147, 0.17120046372975928, 0, 1.7462447300432422, 0, 
     0.5557430437996003, 0.8639038785131087, 2.378369519199147, 0, 
     2.006996205570058, 0.7638174535634229, 1.3274620572274465, 0, 0, 
     1.6645952781105948, 1.4433516019060342, 2.9657188024565238, 
     1.2589818717355512, 0.924482504140553, 0, 0, 0, 0.32923166101872514, 
     1.3011235243459427, 1.4091115091600797, 2.1492242831301356, 
     1.1088522343110223, 0.7532820404108215, 0.7111403878004297, 
     2.473188237572546, 0.3819087267817184, 2.1676612561471744, 
     1.1246553540399247, 0.3819087267817184, 5.7865756740647925, 
     2.5258653033355394, 0.5056998313247574, 1.0825137014295327, 0, 
     0.6321247891559467, 0.7295773608174821, 0, 0, 1.970122259535953, 
     4.904234822534659, 0.4108811129513723, 3.3476275292382147, 
     4.785711424567934, 1.6408905985172555, 5.58640282416542, 
     4.335322512294335, 1.2616157250237015, 5.10440767243403, 
     1.3722375631259887, 4.659286466736745, 4.677723439753798, 
     4.564467748363359, 5.383596120977899, 9.637269181339558, 
     8.201819139298017, 6.882258641935035, 7.248364248987837, 
     0.990328836344298, 2.3019877738428147, 3.126383853033654, 0, 
     1.1905016862436697, 3.7163669895791673, 3.73480396259622, 
     4.485452149718877, 0.8138606660382658, 1.906909780620372, 
     0.8322976390553183, 2.697065767065257, 0.7559158936989718, 
     0.42668423268027444, 3.047368254389171, 7.27470278186934, 
     3.213301011542588, 3.753240935613272, 7.380056913395313, 
     12.753117621220596, 6.466109822407404, 5.947240724641922, 
     5.059632166535488, 6.845384695900944, 3.1395531194744057, 
     10.627598017683829, 14.754846120214328, 6.40816505006811, 
     4.387999578057327, 7.2404626891234, 7.585497469870987, 
     3.708465429714716, 0.4503889122736138, 13.769784990446357, 
     5.470513279486833, 1.2115725125488586, 2.5311330099118265, 
     14.170130690245099, 7.480143338344999, 0, 1.3696037098378384, 
     6.650479552577874, 3.966583051953382, 3.3660645022552673, 
     10.84620784060024, 6.073665682473098, 10.564385538768247, 
     2.3731018126228465, 6.779538363697199, 16.33252423981596, 0, 
     2.9578172425920726, 3.705831576426566, 11.55998208168879, 
     3.2580765174411304, 4.453845910261073, 9.197415682218574, 
     0.6189555227151949, 5.581135117589106, 1.5961150926187133, 
     4.669821879889347, 8.828676221877634, 5.304580522333402, 
     0.9350179172931544, 6.352854131016953, 4.30371627283653, 
     0.647927908884835, 1.6645952781105948, 2.0544055647567365, 
     0.9429194771575916, 5.8234496200988835, 3.537264965984985, 
     1.925346753637411, 5.573233557724656, 8.520515387164126, 
     0.3687394603409805, 4.045598650597879, 0, 0, 1.7936540892299346, 
     0.5399399240706981, 2.470554384284382, 9.550352022830625, 
     1.4538870150586218, 2.4178773185214024, 0.3687394603409805, 
     1.3327297638037472, 6.250133852779116, 2.602247048691872, 
     8.2808347379425, 1.1167537941754735, 0, 0.3239639544424383, 0, 
     1.5618749998727588, 1.024568929090239, 0.2133421163401511, 
     0.13696037098380465, 0.6531956154611357, 1.3801391229904398, 
     1.201037099396257, 0.3924441399343198, 0.9587225968864937, 0, 
     1.3353636170918977, 3.2975843167633716, 1.1114860875991726, 0, 0, 0, 0, 
     0, 0, 0, 0, 0, 0, 0, 0, 0, 0, 0, 0, 0, 0, 0, 0, 0, 0, 0, 
     2.610148608556323, 0, 0, 0, 0, 0, 0, 1.4275484821771323, 0, 0, 0, 0, 0, 
     0, 0, 0, 0, 0, 0, 0, 0, 0, 0, 0, 0, 0, 0, 0, 0, 0, 0, 0, 0, 0, 0, 0, 0, 
     0, 0, 0, 0, 0, 0, 0, 0, 0, 0, 0, 0, 0, 0, 0, 0, 0, 0, 0, 0, 0, 0, 
     1.8489650082810782, 0, 0, 0.12379110454305287, 0, 0, 0, 0, 0, 0, 0, 0, 
     0, 0, 0, 0, 0, 0, 0, 0, 0, 0, 0, 0, 0, 0, 0, 0, 0, 0, 4.535495362193705, 
     0, 0, 0, 0, 0, 0, 0, 0, 0, 0, 0, 0, 0, 0, 0, 0, 0, 0, 0, 0, 0, 0, 0, 
     2.3151570402835664, 0, 0, 0, 0, 0, 0, 0, 0, 0, 0, 0, 0, 0, 0, 0, 0, 
     6.95073882742693, 1.5961150926187133, 0, 0.5636446036640513, 0, 0, 
     0.9666241567509448, 4.5328615089055555, 2.349397133029507, 
     2.4020741987925005, 0.6821680016307896, 5.660150716233603, 0, 0, 
     1.0219350758020882, 0, 0.06321247891562243, 0, 0, 0, 0, 
     0.38981028664616946, 0.23704679593349043, 0, 6.297543211965823, 0, 0, 0, 
     0.3371332208831762, 1.1114860875991726, 1.6461583050935564, 0, 
     1.3432651769563484, 0.10535413152601425, 4.05876791703863, 
     3.724268549443618, 4.762006744974581, 0.6005185496981424, 
     0.655829468749286, 2.1571258429945863, 0, 0.3371332208831762, 
     0.2449483557979415, 1.962220699671502, 6.647845699289722, 
     1.8937405141796064, 5.354623734808245, 6.368657250745868, 
     2.283550800825762, 4.864727023212403, 10.585456365073437, 0, 0, 0, 0, 0, 
     4.848923903483515, 0.3977118465106205, 0, 0.561010750375901, 
     2.23877529492722, 0.5162352444773588, 0.08691715850896176, 
     0.7058726812241289, 0.49516441817215595, 2.8261245781845967, 0, 
     2.6786287940482048, 0, 0, 4.788345277856071, 1.1826001263792185, 
     0.8296637857671679, 0.226511382780889, 5.631178330063949, 
     1.4828594012282759, 2.820856871608296, 4.935841061992449, 
     2.2519445613679716, 1.8252603286877251, 3.811185707952552, 0, 
     2.114984190384195, 1.7646817030602806, 2.573274662522232, 
     0.8744392916657101, 1.9753899661122536, 2.320424746859867, 
     0.5478414839351492, 1.643524451805406, 0.11852339796676603, 0, 
     3.22647027798334, 1.1167537941754735, 4.527593802329255, 
     1.1773324198029176, 3.0737067872706607, 3.5662373521546384, 
     0.5715461635285024, 3.3239228496448754, 5.014856660636946, 
     0.6821680016307757, 1.0377381955309906, 3.5425326725612996, 
     2.631219434861512, 5.654883009657302, 2.323058600148004, 
     0.74274662725822, 1.0509074619717285, 8.905057967233954, 
     5.267706576299311, 0, 2.072842537773789, 3.8454258006984934, 0, 
     5.059632166535488, 14.983991356283338, 5.715461635284746, 
     7.045557545800316, 3.247541104288529, 0, 2.915675589981681, 
     4.395901137921779, 4.124614249242362, 4.993785834331743, 
     1.4828594012282759, 8.781266862690927, 12.28955944250626, 
     4.864727023212417, 3.2343718378477773, 1.280052698040754, 
     7.240462689123387, 3.487221753510142, 3.039466694524706, 
     3.713733136291017, 0.8270299324790176, 7.10613617142776, 
     7.2720689285811915, 2.143956576553835, 10.048150294290902, 
     7.095600758275159, 1.214206365837009, 5.178155564502227, 
     4.748837478533829, 6.073665682473098, 5.10177381914588, 
     12.149965218234318, 6.4608421158311025, 0.5636446036640513, 
     4.867360876500568, 8.46783832140112, 0.21597596962830146, 
     1.7646817030602806, 5.0833368461288275, 0.2554837689505429, 
     6.929668001121728, 13.045475336205204, 1.5803119728898114, 0, 
     1.2326433388540612, 5.691756955691408, 3.3765999154078545, 
     5.396765387418636, 0, 7.827811972380763, 4.298448566260243, 
     3.1764270655084967, 4.501255269447765, 9.481871837338744, 
     8.66010961143604, 7.877855184855592, 0, 9.131569350014843, 
     8.976172006014, 0.7954236930212133, 5.604839797182473, 
     0.4925305648840056, 2.6285855815733754, 9.58459211557658, 0, 
     1.6119182123476015, 0.9297502107168398, 0, 4.72249894565234, 
     8.088563447907564, 12.895345698780673, 10.011276348256812, 
     3.7822133217828986, 0.647927908884835, 1.7357093168906406, 
     2.4810897974369834, 9.826906618086344, 4.414338110938831, 
     3.9771184651059834, 0, 0.779620573292325, 7.711922427702175, 0, 
     3.618914417917632, 3.342359822661914, 0, 0, 0.8270299324790176, 
     8.494176854282609, 1.92007904706111, 0, 0, 0.6874357082070764, 
     1.164163153362166, 2.515329890182938, 1.056175168548029, 
     1.024568929090239, 0.5373060707825478, 1.424914628888982, 
     1.3959422427193418, 0.42141652610397373, 1.2984896710578062, 
     2.4205111718095527, 2.5653731026577806, 0.6452940555966846, 0, 0, 0, 0, 
     0, 0, 0, 0, 0, 0, 1.8199926221114242, 1.7172723438735882, 0, 
     1.4644224282112233, 3.953413785512644, 3.076340640558797, 
     1.2747849914644531, 0, 0, 0, 0, 0, 0, 0, 1.0956829678702706, 
     2.9578172425920726, 0.8507346120723569, 0, 0, 0, 0, 0, 0, 0, 0, 0, 0, 0, 
     0, 0, 0, 0, 0, 0, 0, 0, 0, 0, 0, 0, 0, 0, 0, 0, 0, 0, 0}
 
MbitaDaily = {1.6749670684047535, 4.837475711724201, 7.596663672849877, 
     1.779355950854919, 6.405681423077652, 9.94541352797834, 
     5.684449144331138, 4.147085602792505, 3.307229593988978, 
     5.639372126909486, 2.6927586722937518, 2.249105921880601, 0, 
     2.8778116911826745, 2.438903889971797, 0.09964393324787824, 0, 0, 0, 0, 
     0, 0, 0, 0, 0.46737749642455917, 0.22775756170943795, 5.829170095000669, 
     0.15895579827637785, 2.6120945358550083, 5.966773621866775, 
     0.9537347896582393, 0.9513623150570888, 0.18979796809119598, 
     0.16370074747865115, 6.91339098772159, 0.18268054428777214, 
     2.9916904720373867, 5.2953633097442, 11.41160283148278, 
     9.497015828362903, 4.147085602792505, 2.1328546664247523, 
     3.174371016325159, 1.2906261830201022, 1.051006248304967, 
     5.034391103618821, 12.464981554388881, 80.04017561865578, 
     4.080656313960581, 2.545665247023085, 0.0545669158262263, 
     1.7841009000571921, 0.18505301888892267, 1.378407743262283, 
     0.5171994630485122, 2.040328156980298, 3.4472055954562486, 
     6.377211727863971, 1.1743749275642534, 4.899160051353851, 
     11.202825066582475, 7.077091735200241, 3.1719985417240224, 
     8.287053781781587, 28.53375202790922, 3.3973836288323094, 
     2.8778116911826745, 6.832726851282833, 3.812566684031793, 
     7.565821503035044, 7.6037810966533, 9.37364714910363, 2.975083149829416, 
     3.4116184764391435, 1.931194325327859, 0, 0, 0, 0.47686739482911966, 0, 
     3.2550351527639156, 5.0201562560119735, 3.8196841078352026, 
     4.344000994687111, 0.15895579827637785, 5.2668936145305185, 
     7.499392214203135, 4.151830551994778, 7.013034920969469, 
     3.454323019259659, 0.7425845501567857, 0.0782916618376206, 
     5.874247112422321, 4.984569136994882, 18.0711390368824, 
     49.48744770517653, 41.73420070865144, 9.708166067864344, 
     3.0723546084761435, 11.418720255286203, 5.50888602384679, 
     6.616831662579106, 0.6215883454986498, 6.287057693020667, 
     6.365349354858288, 4.628697946823897, 0, 0.18742549349005933, 
     2.5361753486185385, 12.960828746027108, 29.746086549091693, 
     13.179096409331986, 9.954903426382902, 11.195707642779052, 
     7.608526045855574, 5.606157482493518, 8.1043732374938, 
     9.330942606283116, 18.62867056815025, 44.76385077430705, 
     10.640548586112324, 8.837467889246012, 7.228930109673195, 
     7.769854318733088, 8.548025987906964, 6.365349354858288, 
     5.606157482493531, 5.4661814810262745, 8.336875748405511, 
     6.47685566111185, 0.4839848186325435, 1.3926425908691034, 
     8.775783549616389, 8.763921176610692, 4.640560319829595, 
     4.488721945356641, 2.0948950728065103, 0.28469695213678703, 0, 
     2.3202801599147973, 0.39857573299149907, 0, 0, 3.9288179394876277, 
     1.1174355371368905, 10.272815022935644, 0.061684339629636264, 
     3.9027207188750968, 3.9311904140887783, 7.7912065901433465, 
     11.269254355414384, 2.9916904720373867, 4.714107032464929, 
     7.563449028433922, 6.268077896211546, 4.965589340185761, 
     7.300104347707392, 2.450766262977508, 2.8090099277496146, 
     0.8683257040171949, 0.4602600726211492, 0.0925265094444544, 
     0.18742549349005933, 2.4602561613820546, 0, 1.1032006895300428, 
     1.9644089697438278, 5.2763835129350785, 5.309598157351034, 
     7.171990719245833, 3.674963157165673, 3.869506074459142, 
     4.087773737764006, 5.129290087664412, 4.341628520085974, 
     7.347553839730194, 8.28942625638271, 9.224181249231826, 
     0.5029646154416645, 0, 0.30130427434477136, 1.7698660524503584, 
     2.049818055384858, 5.8362875188040935, 0.13997600146725686, 
     3.565829325513234, 7.489902315798574, 4.443644927934989, 
     2.8540869451712805, 4.251474485242657, 2.8469695213678565, 
     0.2799520029345137, 0, 2.1945390060543883, 0.08066413643875725, 
     0.10913383165243873, 0.5219444122507855, 3.2906222717810074, 
     1.4709342527067237, 0, 0, 0, 1.3831526924645565, 1.3190958782337696, 
     2.3013003631056907, 1.8291779174788583, 0.42230047900290724, 
     3.708177801581628, 0.2538547823219828, 0.5954911248861189, 
     1.8268054428777076, 1.8908622571084805, 2.0593079537894186, 
     0.14472095066954405, 0, 0, 0.35824366477212044, 1.051006248304967, 
     0.5480416328633164, 0.5693939042735741, 0, 2.291810464701116, 
     0.04982196662393912, 1.335703200441754, 0.8801880770229059, 
     3.838663904644324, 0, 0, 0, 0, 0, 0, 0, 0.05693939042736296, 0, 0, 
     0.1233686792592864, 0, 0, 0.633450718504347, 6.775787460855485, 
     3.26215257656734, 0.07591918723648394, 1.0367714006981332, 
     0.9988118070798913, 0.23250251091171126, 0.05219444122508965, 
     0.36773356317668093, 1.3831526924645565, 2.4199240931626758, 
     1.684456966809328, 1.5610882875500414, 0.5100820392450883, 
     5.036763578219958, 3.523124782692719, 0.11387878085472591, 
     2.075915275997403, 0.8066413643875586, 0, 0, 0.6097259724929666, 
     4.03320682193778, 0.20877776490031696, 0.05693939042736296, 
     2.02609330937345, 1.6014203557694202, 5.105565341653004, 
     4.25859190904608, 5.762740806168759, 4.970334289388035, 
     7.240792482678892, 6.204021081980773, 3.665473258761112, 
     7.4377078745734995, 3.7129227507839007, 5.043881002023381, 
     11.701044732821838, 10.685625603533978, 3.672590682564536, 
     6.967957903547817, 7.219440211268635, 3.90034824427396, 
     1.468561778105587, 0.785289092977301, 1.506521371723829, 
     4.227749739231262, 2.5859973152424636, 7.269262177892574, 
     7.779344217137648, 10.021332715214813, 4.358235842293959, 
     4.685637337251247, 4.583620929402232, 3.6488659365531277, 
     11.342801068049733, 19.354647796099066, 53.27154469399463, 
     3.9501702108978853, 7.138776074829877, 7.167245770043546, 
     2.4910983311968726, 12.854067388975821, 14.016579943534364, 
     13.39736407263685, 6.128101894744289, 4.567013607194262, 
     9.32619765708083, 1.096083265726619, 4.429410080328141, 
     4.018971974330945, 1.3333307258406175, 0.9845769594730575, 
     1.304861030626936, 3.3760313574220517, 4.44364492793499, 
     6.192158708975063, 7.084209159003665, 5.613274906296942, 
     8.059296220072149, 3.349934136809507, 4.218259840826702, 
     5.563452939673002, 5.935931452051971, 25.791171388991522, 
     34.56695493860789, 4.9276297465675185, 8.602592903733164, 
     6.106749623334031, 5.819680196596108, 6.832726851282834, 
     3.110314202094372, 1.8908622571084943, 0.6168433962963765, 
     0.9228926198434212, 1.001184281681042, 1.5349910669375104, 
     0.3819684107835286, 0.5171994630485122, 2.9822005736328396, 
     1.2906261830201022, 4.664285065840989, 0.5314343106553321, 
     1.5539708637466176, 1.013046654686739, 4.151830551994778, 
     1.9288218507267225, 0.08303661103990778, 0, 0.0782916618376206, 
     1.2929986576212387, 8.97744389071327, 9.247905995243222, 
     6.3392521342457435, 8.0023568296448, 5.902716807636002, 
     5.86475721401776, 1.9288218507267225, 7.928810117009452, 
     6.62394908638253, 11.385505610870247, 9.036755755741769, 
     4.740204253077474, 4.590738353205656, 2.8967914879917958, 
     8.43651968165339, 2.2087738536612362, 4.253846959843793, 
     8.797135821026647, 11.105553607935734, 6.747317765641803, 
     7.995239405841375, 6.792394783063455, 4.948982017977777, 
     5.478043854031973, 7.347553839730181, 33.532556012510916, 
     7.020152344772892, 5.921696604445123, 2.5243129756128413, 
     12.030818702380278, 3.7224126491884615, 6.0616726059123796, 
     10.092506953249009, 14.298904421070013, 0.7497019739602095, 
     0.6975075327351338, 0.9916943832764674, 7.812558861553604, 
     7.043877090784273, 8.761548702009542, 3.1862333893308556, 
     5.09133049404617, 10.341616786368705, 1.278763810014405, 
     1.0083017054844516, 0, 5.935931452051957, 0.18030806968663549, 
     0.18742549349005933, 1.843412765085692, 7.969142185228831, 
     2.754443011923402, 1.0676135705129652, 3.2075856607411133, 
     1.767493577849208, 7.710542453704588, 1.9240769015244492, 
     8.619200225941162, 14.81847635871962, 3.5515944779064004, 
     5.504141074644503, 5.826797620399533, 9.691558745656373, 
     15.501749043847907, 8.590730530727466, 3.2313104067525216, 
     2.3273975837182213, 7.176735668448119, 6.249098099402439, 
     11.81492351367655, 5.416359514402336, 7.575311401439619, 
     8.173175000926861, 4.873062830741306, 1.1530226561539818, 
     8.759176227408405, 9.236043622237524, 5.411614565200049, 
     5.136407511467822, 3.520752308091568, 5.001176459202866, 
     1.87425493490051, 5.0201562560119735, 2.7829127071370836, 
     9.558700167992539, 8.306033578590693, 1.2621564878064206, 
     8.507693919687586, 21.644085786199042, 12.398552265556958, 
     8.766293651211829, 6.256215523205849, 17.105541874218464, 
     20.81134720119895, 10.600216517892946, 7.966769710627695, 
     10.695115501938538, 26.106710510943117, 12.823225219161003, 
     11.741376801041216, 8.163685102522301, 1.7983357476640398, 
     12.975063593633942, 22.40090518396265, 9.304845385670571, 
     6.268077896211547, 18.275171852580428, 23.354639973620888, 
     3.7888419380203846, 26.56222563436198, 5.186229478091775, 
     11.323821271240611, 16.329742679645737, 14.925237715770937, 
     9.240788571439797, 9.409234268120736, 5.843404942607516, 
     0.7188598041453914, 0.41281058059834674, 6.21351098038532, 
     8.979816365314418, 13.036747933263593, 4.507701742165763, 
     10.389066278391493, 3.757999768205553, 1.0415163499004065, 
     1.489914049515845, 1.0652410959118008, 0, 1.0723585197152385, 
     4.087773737764005, 3.4614404430630827, 8.443637105456814, 
     12.346357824331896, 4.204024993219854, 4.823240864117367, 
     9.807810001112221, 3.27875989877531, 10.381948854588083, 
     4.329766147080264, 1.1150630625357538, 6.697495799017863, 
     6.536167526140349, 0, 0.5029646154416645, 5.399752192194365, 
     5.243168868519124, 5.750878433163062, 5.200464325698609, 
     4.600228251610217, 1.8956072063107676, 2.6049771120515848, 
     0.6049810232906794, 6.429406169089061, 3.0130427434476443, 
     3.9477977362967485, 2.5812523660401903, 7.561076553832771, 
     5.262148665328246, 3.470930341467629, 5.406869615997776, 
     6.884921292507909, 2.1043849712110707, 0.0545669158262263, 
     4.858827983134473, 1.0865933673220722, 3.1126866766955086, 
     4.89441510215155, 5.655979449117456, 2.7971475547439173, 
     2.7354632151142813, 0.8398560088035134, 0, 0.05219444122508965, 0, 
     0.5432966836610431, 2.372474601139887, 1.7129266620229955, 
     1.4163673368805112, 0.2728345791310899, 0.05693939042736296, 0, 0, 0, 0, 
     0, 0.40332068219380013, 0.5527865820656036, 0, 0.0925265094444544, 
     0.3962032583903624, 0.39383078378922576, 0.322656545755029, 
     4.448389877137277, 3.7912144126215215, 3.584809122322355, 
     4.410430283519035, 1.9525465967381166, 1.1862373005699505, 
     0.0640568142307868, 0, 1.2929986576212387, 0, 0, 0, 0, 0, 
     0.8208762119944063, 0, 0, 0, 0, 0.0688017634330601, 0, 
     0.804268889786422, 0.22301261250716464, 1.7010642890172982, 
     0.18268054428778602, 0.29655932514249805, 0.29181437594021087, 0, 
     0.37010603777783146, 0, 0, 0, 0, 0, 0, 0, 0, 0, 0, 0, 0, 0, 0, 0, 0, 0, 
     0, 0, 0, 0, 0, 0, 0, 0.35587119017099766, 0.27757952833337707, 0, 
     0.8944229246297397, 0.35349871556984713, 0.18505301888892267, 0, 
     0.05693939042736296, 4.417547707322459, 3.845781328447734, 
     1.1814923513676634, 0, 0, 0.588373701082695, 3.9288179394876415, 
     6.116239521738592, 4.581248454801095, 6.500580407123257, 
     3.5705742747155074, 3.836291430043187, 3.938307837892188, 
     5.122172663860988, 5.92644155364741, 4.86831788153902, 
     5.746133483960775, 2.4104341947581154, 0.9252650944445578, 
     2.7236008421085836, 4.446017402536126, 5.326205479559018, 
     3.508889935085871, 8.061668694673285, 0.0545669158262263, 
     0.43653532660974104, 2.6381917564675392, 2.830362199159872, 
     0.6809002105271494, 1.862392561894799, 4.218259840826701, 
     0.23724746011399844, 0, 0.6405681423077847, 1.1126905879346172, 
     5.001176459202853, 6.628694035584817, 7.962024761425407, 
     9.153007011197618, 12.566997962237897, 9.376019623704781, 
     7.1909705160549535, 3.6963154285759305, 0.07117423803419676, 
     2.6049771120515848, 1.646497373191072, 0.652430515313468, 0, 0, 0, 
     1.0343989260969966, 9.081832773163434, 5.195719376496335, 
     5.069978222635912, 0.17319064588322552, 5.316715581154458, 
     7.561076553832785, 3.7461373951998693, 8.113863135898361, 
     2.287065515498843, 4.320276248675717, 2.951358403818008, 
     2.5338028740174017, 4.185045196410748, 2.3914543979489946, 
     2.2396160234760405, 1.2431766909972997, 3.319091966994689, 
     4.1328507551856575, 2.02609330937345, 3.971522482308143, 
     5.103192867051867, 0.6002360740884061, 5.995243317080456, 
     4.785281270499126, 4.612090624615914, 0.804268889786422, 0, 
     2.849341995968993, 1.3072335052280726, 3.2289379321513714, 0, 
     0.7141148549431042, 0.1376035268661202, 0.48635729323368015, 0, 
     4.03557929653893, 8.747313854402709, 8.007101778847073, 
     11.067594014317493, 8.529046191097844, 5.214699173305442, 
     15.176720023491741, 11.442445001297596, 9.319080233277418, 
     2.4341589407695094, 0.0925265094444544, 0, 0.05931186502849961, 
     5.274011038333942, 2.7378356897154177, 0.6619204137180285, 
     4.4721146231486575, 4.799516118105974, 10.322636989559568, 
     0.31553912195160516, 0, 0.40332068219378625, 2.336887482122782, 
     5.64411707611176, 9.304845385670571, 9.504133252166326, 
     7.385513433348423, 5.2977357843453365, 5.928814028248533, 
     3.4970275620801736, 2.951358403818008, 6.609714238775682, 
     1.7627486286469347, 6.412798846881077, 2.965593251424842, 0, 0, 0, 0, 0, 
     0, 0, 0, 2.4958432803991597, 2.2823205662965695, 1.0937107911254822, 0, 
     0, 4.31553129947343, 5.321460530356745, 4.360608316895095, 
     5.49939612544223, 4.61446309921705, 2.7141109437040094, 0, 0, 
     2.752070537322265, 3.7959593618238086, 2.6571715532766604, 
     2.1755592092452676, 0.8161312627921191, 0.06642928883192345, 
     0.6666653629203156, 0.10676135705130207, 0.5765113280769979, 
     5.3072256827498965, 7.2218126858697715, 3.6132788175360226, 
     1.2621564878064206, 0, 0, 0.0688017634330601, 0.30604922354704467, 0, 0, 
     0, 0, 0, 0, 0, 0, 0, 0, 1.385525167065707, 0.18979796809119598, 0, 
     2.090150123604237, 0, 0, 0.07117423803419676, 0, 3.0533748116670227, 
     1.2313143179916026, 0.4009482075926496, 0.956107264259376, 
     0.1470934252706807, 0.11862373005699922, 0, 0, 0.16370074747866503, 
     1.5610882875500414, 0.20166034109689313, 0.2894419013390742, 0, 0, 
     0.6880176343305733, 0, 0, 0, 3.7959593618237943, 0.31079417274933185, 0, 
     1.380780217863406, 0, 1.2550390640029967, 5.833915044202955, 
     0.9632246880627998, 0.9774595356696336, 1.0201640784901627, 0, 0, 0, 0, 
     2.0854051744019495, 6.317899862835485, 13.198076206141092, 
     6.908646038519304, 8.040316423263029, 14.590718797010211, 
     28.678472978578746, 9.036755755741769, 9.14114463819192, 
     11.549206358348885, 8.73545148139701, 12.934731525414577, 
     9.119792366781676, 10.25858017532881, 8.2823088325793, 
     0.8683257040172088, 13.943033230899015, 6.0355753852998495, 
     9.532602947380008, 21.90268551772327, 4.173182823405036, 
     2.7402081643165546, 3.62751366514287, 3.565829325513234, 
     6.628694035584804, 8.002356829644786, 7.100816481211636, 
     5.2052092749008825, 7.636995741069255, 4.725969405470625, 
     8.83509541464489, 37.21700906808113, 12.36771009574214, 
     17.5539395738339, 9.338060030086538, 12.975063593633957, 
     16.374819697067387, 14.32737411628368, 14.991667004602846, 
     6.21351098038532, 11.632242969388779, 8.57175073391836, 
     29.848102956940707, 4.782908795897975, 6.042692809103259, 
     0.3962032583903624, 3.0130427434476443, 11.402112933078218, 
     6.920508411525014, 13.65833627876223, 9.103185044573692, 
     9.214691350827268, 8.358228019815769, 28.915720438692734, 
     14.650030662038697, 4.206397467820991, 1.1767474021653763, 
     1.3024885560257993, 0, 0, 0, 0, 0.10438888245016542, 0, 0, 0, 
     1.0059292308833152, 0, 0, 0, 0, 0, 0.05219444122508965, 
     1.0533787229061176, 0.05931186502849961, 0, 0, 0.4602600726211492, 
     0.14472095066954405, 0, 0.08303661103990778, 2.5622725692310695, 
     1.020164078490149, 11.912194972323292, 7.029642243177439, 
     4.941864594174353, 2.125737242621342, 1.9478016475358433, 
     1.2526665894018603, 0.0925265094444544, 0.11862373005699922, 0, 0, 0, 
     1.499403947920419, 0.13048610306269637, 2.014230936367753, 0, 0, 
     1.4139948622793748, 1.3760352686611328, 6.446013491297031, 
     0.2206401379060141, 0.18030806968663549, 0, 0, 0.27046210452995323, 0, 
     0, 0, 0.15421084907410454, 0.3131666473504824, 0.11862373005699922, 
     4.626325472222748, 0.3131666473504685, 0.05219444122508965, 0, 0, 
     0.7046249565385576, 0.29181437594021087, 0, 0, 0, 0, 
     0.24673735851855894, 0.13760352686613408, 9.644109253633584, 
     11.347546017252006, 1.8220604936754343, 0.747329499359059, 
     0.4294179028063172, 0, 0, 0, 0.09727145864674158, 0.1233686792592864, 0, 
     0.4056931567949229, 0.20877776490031696, 0, 0, 1.373662794059996, 0, 0, 
     0.4009482075926496, 0.18030806968663549, 0.08540908564104444, 0, 
     0.7995239405841487, 4.023716923533219, 0.2846969521368009, 0, 
     0.8612082802137849, 5.86475721401776, 7.034387192379727, 
     0.4128105805983606, 0.3179115965527557, 0.6571754645157551, 
     0.8754431278206187, 2.3914543979490084, 3.421108374843704, 
     1.3760352686611328, 2.8398520975644326, 4.768673948291141, 0, 
     0.47686739482913354, 0.09015403484331774, 2.5171955518094036, 
     3.4685578668664925, 0.5741388534758612, 1.1103181133334805, 
     2.0545630045871315, 0.3463812917664233, 4.282316655057475, 
     0.7402120755556629, 1.7556312048435108, 0.08778156024218109, 0, 0, 0, 0, 
     0.14234847606839351, 0, 0.09964393324787824, 0.16844569668093834, 
     0.4199280044017706, 0.2680896299288166, 0, 0, 0, 0.13523105226498355, 
     0.1233686792592864, 0, 0, 0, 0, 1.0913383165243458, 8.669022192565087, 
     0.44602522501430153, 1.2431766909972997, 0.9062852976354369, 
     4.51244669136805, 6.626321560983667, 7.454315196781483, 
     1.8600200872936625, 6.47685566111185, 4.037951771140066, 
     5.952538774259941, 5.309598157351034, 13.836271873847728, 
     12.18977450065667, 40.125662929078615, 3.40687352723687, 
     8.317895951596391, 8.92999439869048, 1.7390238826355264, 
     3.869506074459142, 5.451946633419427, 3.653610885755415, 
     0.7829166183761782, 0.9276375690456945, 0.08778156024218109, 
     2.889674064188372, 12.543273216226503, 2.533802874017388, 
     20.614431809304335, 21.651203210002453, 14.078264283164, 
     12.884909558790639, 8.59073053072748, 12.441256808377489, 
     21.440052970501, 15.537336162865014, 9.66783399964498, 
     7.636995741069255, 13.959640553107, 17.705777948306856, 
     19.757968478292852, 14.142321097394772, 28.80895908164143, 
     8.95609161930301, 24.571719444005637, 68.56688844754335, 
     6.555147322949471, 4.7283418800717625, 10.62868621310663, 
     8.22062449294965, 10.135211496069537, 9.001168636724678, 
     14.52191703357715, 20.922853507452515, 7.7247773013114225, 
     1.4804241511112841, 4.45313482633955, 7.746129572721694, 
     19.136380132794187, 42.91569306001909, 46.830276151899874, 
     13.525477701098396, 59.12443953500669, 5.909834231439426, 
     13.940660756297879, 62.3510049925569, 9.64648172823472, 
     22.222969588877163, 20.505297977651896, 11.914567446924444, 
     3.20046823693769, 4.244357061439233, 13.273995393377579, 
     8.695119413177633, 10.882540995428597, 19.319060677081968, 
     4.500584318362338, 5.753250907764184, 12.405669689360384, 
     26.73304380564405, 17.791187033947885, 10.99641977628331, 
     17.10079692501619, 1.5349910669375104, 1.0771034689175119, 
     7.162500820841272, 9.679696372650675, 9.461428709345812, 
     15.069958666440467, 54.951256711601644, 10.083017054844447, 
     0.9774595356696336, 3.2265654575502345, 14.078264283163985, 
     8.379580291226027, 18.53377158410467, 24.96555022779485, 
     21.632223413193334, 37.71522873432051, 5.181484528889488, 
     6.9489781067386955, 17.696288049902293, 18.83033090924714, 
     17.954887781426535, 7.1031889558127865, 59.477938250576514, 
     23.810155097039733, 3.5658293255132336, 2.256223345684025, 
     1.6583597461967692, 0.8446009580058145, 3.164881117920598, 
     3.224192982949098, 3.0794720322795537, 8.132842932707483, 0, 
     4.151830551994778, 1.969153918946101, 0.4246729536040439, 0, 0, 
     1.9833887665529348, 3.5397321049006893, 14.244337505243788, 
     9.323825182479705, 11.482777069516976, 13.160116612522867, 
     12.329750502123911, 7.81493133615474, 2.9750831498294024, 
     3.4756752906699164, 4.635815370627322, 2.4222965677638264, 
     1.589557982763723, 3.3523066114106435, 2.680896299288055, 
     1.1316703847437242, 5.1791120542883515, 5.727153687151654, 
     7.183853092251543, 2.192166531453252, 4.175555298006173, 
     4.329766147080264, 1.817315544473147, 4.638187845228458, 
     4.768673948291141, 3.8813684474648396, 4.711734557863792, 
     9.6868137964541, 5.423476938205746, 9.017775958932647, 
     33.755568625018064, 8.57175073391836, 4.723596930869489, 
     13.601396888334879, 4.040324245741217, 0, 0, 0, 0.6690378375214523, 
     1.4234847606839214, 3.736647496795309, 7.468550044388331, 
     8.659532294160527, 2.911026335598643, 10.464985465627977, 
     6.540912475342623, 7.964397236026558, 9.274003215855767, 
     10.213503157907144, 10.56462939887584, 15.577668231084392, 
     0.3131666473504824, 10.654783433719158, 5.907461756838275, 
     5.530238295257048, 6.6524187815961975, 3.895603295071673, 
     14.343981438491666, 43.39967787865163, 10.308402141952737, 
     6.483973084915274, 7.38788590794956, 12.13758005943158, 
     83.56804535055075, 0, 7.520744485613406, 27.83149954597182, 
     6.474483186510713, 2.1162473442167817, 2.9988078958408106, 
     6.6713985784053325, 16.12570986394771, 6.865941495698788, 
     8.747313854402709, 3.5705742747155074, 4.920512322764109, 
     0.6097259724929666, 2.2799480916954193, 15.20993466790771, 
     17.511235031013385, 5.376027446182957, 6.787649833861181, 
     1.5610882875500551, 0, 3.4116184764391435, 7.717659877508012, 
     10.234855429317403, 11.30484147443149, 9.883729188348706, 
     17.357024181939295, 1.4116223876782241, 3.9999921775218246, 
     0.25148230772083224, 1.3855251670656932, 0, 2.180304158447541, 
     4.9632168655846245, 1.893234731709617, 3.812566684031793, 
     2.7307182659119937, 3.5563394271086737, 5.368910022379533, 
     7.050994514587696, 6.854079122693091, 3.6417485127497176, 
     4.557523708789701, 1.881372358703934, 0.23724746011399844, 
     3.819684107835203, 0.9086577722365735, 3.0249051164533416, 
     0.1233686792592864, 2.9798280990316894, 5.966773621866775, 
     3.162508643319448, 1.7556312048435245, 0, 0.7829166183761643, 
     2.3724746011398876, 3.684453055570219, 1.4424645574930561, 
     7.1340311256276046, 1.5610882875500414, 2.4721185343877514, 
     0.7876615675784515, 4.559896183390838, 0.9157751960399974, 
     0.5646489550713008, 6.123356945542016, 2.225381175869207, 
     0.27757952833337707, 4.8659454069378825, 0.5409242090598926, 
     1.342820624245178, 4.4460174025361265, 0.10201640784901489, 0, 
     1.7508862556412237, 0, 0.9347549928491183, 2.773422808732523, 
     7.022524819374029, 1.3048610306269497, 5.494651176239943, 
     6.303665015228653, 0.3179115965527557, 0, 0, 0, 0, 0, 0, 
     0.8493459072080739, 1.1696299783619661, 0, 0, 0, 0, 0, 0, 0, 
     0.06642928883192345, 0.9015403484331497, 2.671406400883494, 0, 
     2.875439216581524, 4.557523708789701, 0.0688017634330601, 0, 0, 0, 0, 0, 
     0, 0, 0.14234847606839351, 1.2763913354132543, 0, 0.18030806968663549, 
     0.21352271410260415, 1.4922865241169814, 0, 0.880188077022892, 
     4.645305269031869, 1.3214683528349065, 0, 0, 0.08303661103990778, 0, 0, 
     0, 0, 1.2550390640029967, 0.7141148549431042, 0.19217044269233263, 
     0.3819684107835286, 0, 0, 0, 0, 0, 3.62751366514287, 2.3961993471512675, 
     0, 3.4804202398721893, 1.4258572352850718, 0, 0.27520705373222654, 0, 
     0.11862373005699922, 2.1447170394304633, 1.5871855081625863, 
     1.0699860451140881, 0, 0.24673735851855894, 7.008289971767181, 
     0.0640568142307868, 0, 0, 0.08540908564104444, 0, 0, 0, 0, 
     0.06642928883192345, 0.6880176343305733, 3.943052787094475, 
     1.468561778105587, 0, 0.10438888245016542, 0.880188077022892, 
     2.1375996156270256, 0, 0.8778156024217554, 2.398571821752418, 
     6.173178912165955, 2.287065515498843, 2.355867278931903, 
     5.088958019445034, 0.27757952833337707, 2.1613243616384334, 
     5.454319108020577, 3.674963157165673, 7.708169979103452, 
     8.078276016881256, 4.403312859715597, 0, 0, 0, 1.1364153339460115, 
     7.990494456639089, 41.64641914840926, 18.7971162648312, 
     0.16607322207980169, 8.23011439135421, 1.9976236141597825, 
     0.5812562772792851, 0.7259772279488153, 3.539732104900703, 0, 
     1.4424645574930561, 3.432970747849401, 4.7900262197013985, 
     2.0094859871654798, 3.096079354487538, 5.017783781410837, 
     1.7010642890172982, 4.495839369160065, 10.408046075200614, 
     14.744929646084302, 2.2443609726783276, 1.1601400799574197, 
     1.0818484181197991, 1.7864733746583288, 0.09964393324787824, 
     5.072350697237049, 0.7544469231624829, 3.4282257986471274, 
     0.4412802758120282, 6.251470574003562, 0.5954911248861189, 
     0.32502902035616565, 5.110310290855291, 0.7117423803419676, 
     0.3321464441595895, 0, 5.077095646439336, 0, 0, 0, 0, 
     0.18268054428777214, 2.3013003631056907, 6.239608200997865, 
     1.5017764225215418, 2.6737788754846448, 0, 3.376031357422052, 
     0.2348749855128479, 0, 0, 2.6287018580629793, 1.6915743906127378, 
     4.53854391198058, 1.0652410959118008, 0, 0, 0, 1.4614443543021634, 0, 0, 
     0.7188598041453914, 0.12811362846155971, 13.357032004417471, 
     4.450762351738399, 8.372462867422604, 9.399744369716176, 
     13.008278238049925, 5.712918839544806, 1.8505301888891017, 
     2.811382402350751, 4.827985813319641, 0.512454513846225, 0, 
     1.5278736431340867, 4.287061604259748, 3.836291430043173, 
     2.2135188028635095, 1.9715263935472378, 0, 0, 5.693939042735699, 
     8.543281038704679, 4.977451713191458, 3.4377156970516882, 
     11.074711438120914, 23.217036446754776, 21.07231940732433, 
     60.946500028682095, 9.176731757209026, 6.142336742351137, 
     6.595479391168835, 2.01897588557004, 11.217059914189324, 
     8.59073053072748, 6.932370784530698, 3.7342750221941725, 
     17.25500777409028, 6.367721829459425, 4.925257271966382, 
     7.843401031368423, 4.282316655057475, 2.6429367056698263, 
     2.393826872550131, 0, 0.11625125545586257, 0, 0, 0.32502902035616565, 
     0.6832726851282861, 0, 0, 0, 0, 0, 0, 0, 0, 0, 0, 3.008297794245371, 
     3.724785123789598, 4.39382296131105, 6.970330378148953, 
     3.679708106367946, 0, 0, 0, 0, 0, 0, 0, 0, 0.1565833236752412, 
     2.6856412484903416, 2.6642889770800844, 1.183864825968814, 
     3.0747270830772804, 4.436527504131566, 10.277559972137917, 
     4.389078012108777, 3.807821734829492, 3.6488659365531277, 
     1.969153918946101, 5.44957415881829, 9.582424914003948, 
     12.23247904347717, 19.058088470956587, 13.281112817180986, 
     9.933551154972644, 14.398548354317878, 13.093687323690942, 
     19.69153918946091, 38.9584054253178, 0.3274014949573023, 
     11.928802294531277, 6.699868273619, 8.752058803604996, 
     5.485161277835382, 3.701060377778204, 1.620400152578541, 
     0.7615643469659067, 0.6785277359260128, 3.027277591054492, 
     10.725957671753369, 15.117408158463256, 18.56224127931834, 
     71.67245770043544, 22.040289044589393, 20.837444421811483, 
     88.68072811600717, 6.562264746752893, 18.53377158410467, 
     45.24309064373731, 9.041500704944042, 5.008293883006276, 
     5.326205479559018, 13.819664551639743, 13.506497904289288, 
     16.75916058245204, 35.74844728997556, 1.437719608290769, 
     2.0166034109689033, 2.50296070420257, 0.3511262409687105, 
     1.0889658419232089, 6.19690365817735, 17.067582280600234, 
     8.030826524858467, 15.520728840657029, 35.28344226815215, 
     0.8351110596012401, 10.339244311767567, 8.01184672804936, 
     3.55871190170981, 0.8018964151852853, 1.2763913354132683, 
     3.6441209873508544, 8.564633310114935, 4.759184049886595, 
     9.819672374117932, 7.691562656895467, 6.49583545792097, 
     9.105557519174829, 4.042696720342354, 9.292983012664887, 0, 
     3.2716424749718866, 2.718855892906297, 1.4472095066953294, 
     2.99643542123966, 2.7591879611256753, 1.7935907984617527, 
     4.220632315427853, 13.497008005884727, 13.582417091525773, 
     7.5136270618099825, 13.065217628477274, 0.9276375690457084, 
     2.014230936367753, 4.922884797365231, 4.844593135527624, 
     0.7757991945727405, 0, 0.6690378375214523, 5.096075443248457, 
     1.817315544473147, 0, 0.8327385850001034, 0, 0, 0, 0, 0, 
     4.9537269671800495, 0.07591918723648394, 0, 0, 0.8066413643875586, 
     5.214699173305443, 7.432962925371226, 1.001184281681042, 
     5.551590566667306, 0.19928786649577035, 3.3878937304277352, 0, 0, 0, 0, 
     0.21826766330489134, 1.2147069957836183, 0.2348749855128479, 
     0.2206401379060141, 1.2574115386041336, 7.468550044388317, 
     5.224189071710003, 11.632242969388791, 0, 0.7924065167807248, 
     7.001172547963758, 0, 0, 0, 2.189794056852115, 0.6951350581339832, 0, 0, 
     0.10201640784901489, 2.2704581932908727, 0.170818171282075, 
     0.3511262409687105, 0, 0, 0, 0.11862373005699922, 0, 0, 0, 0, 0, 0, 0, 
     0, 0, 0.04982196662393912, 0.35349871556984713, 0.6500580407123313, 
     0.31079417274933185, 0.13048610306269637, 0.5717663788747107, 
     5.527865820655897, 5.304853208148761, 2.5954872136470244, 0, 
     3.326209390798113, 7.705797504502315, 4.495839369160065, 
     0.32028407115389235, 0, 0, 0, 0.18979796809119598, 0.14472095066954405, 
     4.410430283519034, 0.49110224243595346, 0, 0, 0.3890858345869386, 
     0.22775756170943795, 0, 0, 0, 0, 0, 3.319091966994689, 
     1.8457852396868284, 2.5527826708265087, 0.49584719163824065, 
     1.3712903194588455, 3.6109063429348995, 6.476855661111849, 
     3.9169555664819304, 1.5207562193306627, 8.244349238961057, 
     13.66070875336338, 1.214706995783632, 1.1387878085471481, 0, 
     0.4151830551994834, 0.4412802758120282, 0, 0, 0.1233686792592864, 
     3.952542685499036, 6.327389761240045, 1.558715812948905, 0, 
     1.1625125545585424, 0.45077017421657484, 0, 0.14472095066954405, 
     3.6298861397440207, 0.35824366477212044, 0, 2.455511212179781, 
     0.39857573299151294, 0, 1.867137511097086, 5.572942838077562, 
     4.377215639103066, 3.527869731895006, 8.457871953063647, 
     2.9727106752282655, 4.168437874202749, 2.989317997436236, 
     8.71647168458789, 5.482788803234246, 5.810190298191547, 
     0.23724746011399844, 1.2170794703847547, 0.0925265094444544, 
     2.830362199159872, 4.2704542820517775, 7.335691466724484, 
     5.290618360541913, 16.28229318762293, 6.706985697422424, 
     7.145893498633302, 3.1126866766955223, 3.3167194923935384, 
     0.3748509869801048, 1.1601400799574058, 2.1423445648293127, 
     3.5207523080915823, 2.3534948043307664, 1.5041488971226924, 
     1.5041488971226786, 3.9169555664819304, 2.918143759402039, 
     5.171994630484927, 12.91337925400432, 5.867129688618911, 
     1.9122145285187382, 0, 3.380776306624325, 2.6690339262823577, 
     0.13048610306269637, 0.6002360740883922, 1.753258730242374, 
     17.098424450415052, 16.975055771155766, 8.699864362379918, 
     4.706989608661505, 0, 7.629878317265831, 10.593099094089522, 
     17.14587394243784, 2.0237208347723272, 9.478036031553795, 
     1.703436763618435, 1.6109102541739806, 2.360612228134176, 
     1.3309582512394669, 3.387893730427749, 6.602596814972259, 
     9.129282265186223, 2.8018925039462044, 6.34162460884688, 
     6.507697830926668, 5.8505223664109405, 6.858824071895378, 
     9.632246880627887, 16.97742824575692, 29.08179366077253, 
     15.283481380543044, 12.498196198804836, 0.2989317997436347, 
     7.819676285357013, 11.157748049160823, 3.516007358889295, 
     2.211146328262359, 1.6892019160116014, 2.374847075741024, 
     0.5978635994872555, 2.5385478232196617, 6.083024877322638, 
     9.651226677436995, 9.010658535129224, 8.505321445086436, 
     6.346369558049154, 4.4412724533338395, 6.462620813505016, 
     8.654787344958253, 15.672567215129996, 7.250282381083453, 
     7.212322787465212, 7.027269768576303, 7.928810117009452, 
     3.174371016325159, 11.800688666069716, 10.820856655798947, 
     6.049810232906669, 6.189786234373925, 5.200464325698609, 
     5.134035036866685, 5.01303883220855, 6.023713012294138, 
     10.446005668818856, 3.7271575983907486, 2.918143759402039, 
     5.307225682749897, 1.4472095066953294, 1.8125705952708597, 
     13.42583376785053, 16.39379949387651, 2.268085718689722, 
     0.626333294700937, 0.6500580407123313, 1.9098420539176013, 0, 
     3.4045010526357196, 1.7437688318378275, 3.983384855313854, 
     3.781724514216961, 10.846953876411492, 2.5978596882481604, 
     2.956103353020281, 1.6915743906127378, 1.2241968941881787, 
     1.1221804863391638, 0, 0, 0, 0, 0, 0, 0, 0.17556312048436218, 
     1.8339228666811316, 5.115055240057565, 4.339256045484824, 
     3.3262093907980987, 6.614459187977969, 10.014215291411388, 
     5.501768600043366, 14.272807200457455, 2.5053331788037063, 
     2.161324361638434, 5.542100668262745, 6.384329151667395, 
     2.0545630045871315, 0, 2.1755592092452676, 1.6654771700001931, 0, 0, 0, 
     0, 0, 0.26334468072654327, 6.358231931054863, 7.115051328818484, 
     2.725973316709721, 7.848145980570695, 8.99642368752239, 
     10.868306147821748, 0.937127467450255, 0.9893219086753308, 
     3.945425261695612, 1.0059292308833152, 8.754431278206132, 
     10.915755639844551, 11.523109137736354, 5.762740806168759, 
     2.540920297820812, 6.438896067493622, 8.448382054659072, 
     6.258587997806986, 9.876611764545281, 26.277528682225192, 
     8.754431278206132, 22.789991018549586, 5.895599383832592, 
     14.894395545956119, 9.886101662949843, 6.258587997806986, 
     1.0533787229061038, 0, 7.558704079231634, 10.436515770414296, 
     2.716483418305174, 7.653603063277226, 8.593103005328617, 
     11.518364188534079, 15.537336162865012, 9.615639558419904, 
     10.79238696058528, 11.727141953434383, 10.863561198619475, 
     8.790018397223223, 8.14470530571318, 11.153003099958536, 
     11.418720255286201, 13.489890582081305, 11.003537200086718, 
     16.543265393748314, 4.1945350948152935, 3.964405058504733, 
     2.6334468072652664, 3.171998541724008, 6.7805324100577575, 
     13.37838427582773, 12.647662098676653, 4.799516118105959, 
     3.4234808494448408, 6.813747054473712, 3.862388650655718, 
     7.599036147451013, 9.663089050442705, 11.041496793704962, 
     20.664253775928273, 4.555151234188551, 1.8007082222651765, 
     7.3190841445165, 3.755627293604416, 0, 3.629886139744007, 
     2.5812523660401903, 2.021348360171177, 0.4104381059972101, 
     2.0094859871654798, 1.4116223876782241, 0, 0, 0.9276375690457084, 
     1.7295339842309798, 4.498211843761202, 3.0818445068807043, 
     2.737835689715432, 2.6500541294732507, 2.090150123604237, 
     6.301292540627515, 0, 2.6026046374504483, 4.241984586838096, 0, 0, 
     0.2728345791310899, 2.6880137230914785, 5.520748396852488, 
     4.04269672034234, 2.128109717222479, 0.11387878085472591, 0, 
     0.10438888245016542, 3.5492220033052497, 0.5670214296724374, 
     2.260968294886312, 6.512442780128954, 4.88729767834814, 0, 
     1.157767605356269, 3.743764920598733, 2.5243129756128413, 0, 
     1.1933547243733607, 0.06642928883192345, 0, 0, 0, 0, 0, 0, 0, 0, 0, 0, 
     0.41281058059834674, 0.9988118070798913, 2.3131627361113876, 
     2.7378356897154177, 1.6393799493876622, 0, 0, 0, 0, 0.607353497891816, 
     0, 0, 5.729526161752804, 0.7330946517522252, 0.2158951887037408, 
     0.09015403484331774, 0, 0, 0, 0.07117423803419676, 0, 0, 0, 0, 0, 0, 0, 
     0, 0, 0, 0, 0, 0, 0, 0, 0.15895579827637785, 0.13048610306269637, 0, 0, 
     0, 0, 0, 0, 0, 0, 0, 0, 2.8351071483621455, 0, 0, 0, 0, 0, 0, 0, 
     1.9098420539176015, 0, 1.551598389145481, 0.23250251091171126, 
     0.1969153918946337, 0, 0, 0, 0, 0, 0, 0, 0, 0, 0.061684339629636264, 
     0.061684339629636264, 0, 0, 0, 0, 0.13997600146725686, 
     0.28469695213678703, 0.24199240931627175, 0, 0, 0.06642928883192345, 0, 
     0, 0, 0, 0, 0.8018964151852992, 0, 0.6785277359260128, 
     4.6049732008124895, 4.972706763989184, 0.07117423803419676, 
     2.177931683846404, 3.2147030845445377, 0.18268054428777214, 
     0.5171994630484983, 0.43890780121089157, 3.6346310889462803, 
     1.7010642890172982, 4.037951771140066, 0, 1.8481577142879653, 
     4.18030024720846, 0.14472095066954405, 0, 4.820868389516231, 
     3.855271226852308, 1.1411602831482848, 2.1731867346441307, 
     3.1008243036898113, 4.932374695769806, 0.7947789913818615, 
     2.0427006315814342, 0, 1.5848130335614359, 1.1980996735756477, 
     4.683264862650125, 0.6287057693020737, 3.940680312493325, 
     4.669030015043263, 11.150630625357401, 48.06396294449261, 
     16.58596993656883, 4.737831778476322, 0.0545669158262263, 
     1.2431766909972997, 0.19928786649575647, 0, 0, 0, 0, 1.10794563873233, 
     7.055739463789984, 3.4994000366813243, 7.755619471126255, 
     5.421104463604609, 3.62751366514287, 9.107929993775965, 
     5.048625951225654, 8.374835342023754, 2.4958432803991597, 
     4.6808923880489735, 5.383144869986367, 0, 0, 1.843412765085678, 
     0.7473294993590729, 9.689186271055236, 13.364149428220895, 
     28.386658602638548, 8.991678738320116, 5.262148665328246, 
     8.71647168458789, 8.391442664231725, 6.588361967365425, 
     1.5160112701283757, 6.453130915100455, 8.604965378334315, 
     1.7081817128207084, 2.5693899930344792, 5.126917613063261, 
     5.392634768390927, 10.182660988092326, 4.588365878604519, 
     9.812554950314508, 7.646485639473815, 12.17791212765096, 
     6.004733215485031, 5.978635994872485, 2.6429367056698263, 
     6.289430167621804, 3.100824303689825, 6.635811459388227, 
     8.123353034302921, 7.088954108205938, 4.50295679296349, 
     2.7117384691028867, 8.595475479929753, 2.7307182659120075, 
     7.750874521923953, 0.3274014949573023, 2.0735428013962527, 
     4.7117345578637915, 4.315531299473429, 3.2384278305559318, 
     3.5207523080915823, 5.793582975983563, 2.576507416837903, 
     0.6548029899146046, 3.7461373951998693, 2.832734673761009, 
     4.778163846695701, 2.6951311468949024, 3.2763874241741737, 
     4.279944180456338, 2.2941829393022664, 6.695123324416727, 
     10.540904652864446, 33.8528400836648, 4.1375957043879446, 
     7.653603063277226, 7.8528909297729825, 2.747325588119978, 
     3.349934136809507, 10.040312512023945, 29.435292376342368, 
     7.19334299065609, 7.086581633604801, 12.98929844124079, 
     3.3926386796300223, 7.87424320118324, 6.405681423077667, 
     8.941856771696177, 3.3570515606129305, 8.253839137365617, 
     95.87644358126438, 8.804253244830072, 23.43055916085736, 
     5.682076669730002, 3.921700515684218, 0, 2.495843280399146, 
     9.328570131681978, 4.9442370687754895, 1.4875415749147218, 
     0.2609722061254066, 1.5160112701283757, 1.278763810014405, 
     5.470926430228548, 7.107933905015059, 9.800692577308798, 
     13.084197425286394, 6.998800073362635, 4.457879775541823, 
     7.919320218604891, 10.8706786224229, 8.650042395755966, 
     7.236047533476606, 8.604965378334315, 0, 0.6287057693020737, 
     2.5551551454276593, 5.262148665328245, 3.6441209873508544, 
     5.069978222635912, 5.767485755371046, 6.306037489829788, 
     9.511250675969752, 4.51956411517146, 7.008289971767182, 
     2.9489859292168714, 1.1316703847437242, 0, 0, 0, 0, 0, 0, 
     5.456691582621714, 6.8113745798725756, 7.224185160470908, 
     2.0545630045871315, 7.985749507436815, 12.804245422351881, 
     5.888481960029168, 11.003537200086718, 4.270454282051778, 
     10.711722824146522, 5.836287518804092, 6.4721107119095755, 
     8.149450254915466, 6.911018513120454, 1.5160112701283897, 
     4.021344448932096, 10.320264514958433, 11.164865472964234, 
     5.181484528889488, 5.750878433163049, 7.288241974701682, 
     4.514819165969172, 8.901524703476799, 11.266881880813248, 
     7.323829093718787, 7.511254587208846, 6.109122097935183, 
     3.2336828813536442, 4.94660954337664, 1.4234847606839214, 
     8.396187613434012, 7.527861909416816, 7.869498251980966, 
     14.23010265763694, 5.423476938205746, 12.199264399061217, 
     7.437707874573499, 3.4187359002425532, 3.1814884401285686, 
     1.3143509290314963, 1.3973875400713904, 0.11625125545586257, 0, 
     1.0676135705129512, 0.5148269884473616, 3.670218207963386, 
     10.59784404329181, 14.543269304987408, 8.218252018348526, 
     5.997615791681607, 11.98336921035749, 42.37239637635807, 
     5.753250907764184, 2.491098331196887, 4.320276248675703, 
     6.529050102336939, 9.591914812408508, 2.5290579248151146, 
     1.7295339842309798, 5.553963041268442, 5.6963115173368495, 
     7.001172547963771, 6.500580407123257, 4.211142417023278, 0, 0, 0, 0, 
     0.36061613937327097, 7.470922518989468, 1.285881233817815, 
     0.2538547823219828, 4.0450691949434905, 3.570574274715507, 
     2.6903861976926153, 1.0154191292878756, 2.272830667892009, 
     1.8149430698720104, 4.125733331382247, 6.427033694487924, 
     1.6607322207979198, 2.500588229601433, 1.323840827436057, 
     4.064048991752611, 1.2052170973790577, 0, 0.18268054428777214, 
     6.374839253262849, 2.139972090228176, 4.189790145613021, 
     8.01659167725162, 5.886109485428017, 5.772230704573319, 
     1.4543269304987532, 0, 2.9584758276214176, 1.4139948622793748, 
     0.607353497891816, 0, 0, 0, 0.21826766330489134, 0.8967953992308764, 
     0.15895579827637785, 4.123360856781111, 4.7283418800717625, 
     2.071170326795116, 1.5255011685329363, 0.18030806968663549, 
     6.526677627735788, 2.1115023950144947, 0, 2.2443609726783276, 
     2.5812523660401903, 0.0545669158262263, 2.047445580783708, 
     0.7639368215670572, 1.620400152578541, 4.253846959843793, 
     2.652426604074387, 6.268077896211546, 2.780540232535933, 
     2.0023685633620696, 0, 0, 0, 0, 0, 0, 0, 0.0545669158262263, 0, 
     0.28469695213678703, 1.4424645574930561, 3.27875989877531, 
     1.843412765085692, 0.9489898404559521, 0.967969637265087, 
     0.9513623150571027, 4.562268657991975, 0.07117423803419676, 
     0.07591918723648394, 2.4483937883763573, 0.9798320102707841, 
     3.5373596302995667, 3.5492220033052635, 0.15895579827637785, 0, 0, 0, 
     2.6381917564675392, 0.0688017634330601, 0, 0, 0, 0, 0, 0, 
     2.3155352107125244, 10.659528382921446, 1.1909822497722238, 
     0.31079417274933185, 3.819684107835189, 0, 4.811378491111657, 
     0.5361792598576332, 0.911030246837724, 1.013046654686725, 
     1.7983357476640398, 0.5693939042735741, 0.15421084907409066, 
     0.4839848186325435, 0.31553912195161904, 0.303676748945908, 
     0.09489898404560493, 0, 0, 0, 0, 0.07117423803419676, 0, 0, 
     4.192162620214157, 3.6963154285759305, 4.832730762521914, 
     2.5575276200287824, 1.2384317417950266, 3.62039624133946, 
     2.5171955518094036, 0, 0.0640568142307868, 1.157767605356269, 
     2.8778116911826745, 6.059300131311229, 9.715283491667767, 
     3.75562729360443, 4.225377264630126, 7.523116960214529, 
     12.771030777935927, 10.989302352479886, 8.116235610499498, 
     0.6026085486895427, 5.6868216189322744, 11.912194972323292, 
     7.826793709160437, 8.246721713562193, 6.97270285275009, 
     4.2609643836472175, 6.201648607379637, 3.9145830918808073, 
     6.40805389767879, 8.62869012434571, 6.785277359260045, 
     7.276379601695984, 3.914583091880794, 7.876615675784376, 
     9.924061256568084, 0.20403281569802978, 3.874251023661415, 
     2.0474455807837217, 0.2680896299288166, 5.850522366410926, 
     4.500584318362338, 6.730710443433819, 3.3973836288322956, 
     1.3309582512394669, 2.521940501011705, 8.6808845655708, 
     5.826797620399532, 1.8268054428777076, 1.8481577142879653, 
     3.7485098698010058, 2.6998760960971757, 12.258576264089715, 
     5.440084260413729, 6.090142301126047, 13.810174653235183, 
     25.330911316370386, 49.169536108623795, 11.931174769132413, 
     11.632242969388793, 9.957275900984039, 24.43174344253838, 
     16.77339543005889, 14.742557171483163, 2.4982157550002966, 
     2.6903861976926153, 2.2182637520657824, 0.7117423803419676, 
     6.740200341838379, 27.719993239718242, 5.836287518804093, 
     10.960832657266202, 22.078248638207636, 12.82797016836329, 
     16.239588644802403, 56.18968845339667, 5.98575341867591, 
     18.241957208164468, 3.8244290570374764, 2.759187961125675, 
     1.791218323860602, 4.092518686966293, 1.848157714287965, 0, 0, 0, 0, 
     0.46263254722228586, 9.620384507622191, 6.208766031183047, 
     15.670194740528844, 9.748498136083736, 5.532610769858184, 
     12.199264399061217, 9.793575153505387, 9.466173658548087, 
     3.9240729902853544, 0.8351110596012401, 0.9727145864673464, 
     3.8339189554420368, 0.9774595356696336, 0.05693939042736296, 0, 0, 0, 
     2.5361753486185243, 2.166069310840707, 2.260968294886298, 
     1.9027246301141916, 2.1992839552566616, 2.424669042364949, 
     0.19217044269233263, 1.1008282149289061, 4.339256045484838, 
     4.135223229786794, 8.339248223006662, 4.296551502664309, 
     6.066417555114653, 2.3677296519376, 8.929994398690466, 
     6.645301357792787, 4.6714024896444135, 6.500580407123258, 
     3.924072990285368, 11.359408390257702, 50.329676188581196, 
     1.5373635415386473, 7.689190182294331, 4.623952997621611, 
     7.933555066211726, 8.671394667166238, 12.355847722736456, 
     6.249098099402425, 13.050982780870426, 6.094887250328334, 
     20.842189371013752, 0.8398560088035134, 6.097259724929471, 
     8.02608157565618, 6.730710443433818, 7.236047533476619, 
     7.895595472593497, 14.130458724389076, 2.5836248406413267, 
     7.013034920969469, 6.472110711909576, 2.958475827621432, 
     4.2870616042597485, 1.4163673368805112, 1.5539708637466176, 
     0.2443648839174084, 1.9478016475358575, 0.24199240931627175, 0, 0, 
     3.8220565824363395, 0, 1.0320264514958462, 0.5361792598576193, 
     5.233678970114564, 2.830362199159872, 4.037951771140066, 
     4.652422692835293, 9.190966604815873, 7.943044964616286, 
     2.2823205662965558, 8.71884415918904, 11.221804863391597, 
     4.199280044017581, 5.826797620399532, 3.0865894560829776, 0, 0, 0, 0, 0, 
     1.9999960887609192, 1.1933547243733744, 8.982188839915556, 
     8.045061372465302, 13.155371663320578, 11.048614217508385, 
     1.7366514080343898, 5.032018629017671, 7.036759666980863, 
     5.008293883006276, 7.046249565385423, 8.816115617835768, 
     13.54445749790753, 17.91930066240944, 1.5753231351568893, 
     5.48990622703767, 4.1779277726073225, 5.058115849630216, 
     13.634611532750847, 13.551574921710953, 35.9121480374542, 
     5.107937816254141, 10.422280922807449, 5.067605748034776, 
     8.91338707648251, 7.205205363661787, 8.168430051724588, 
     8.457871953063648, 5.7532509077641985, 5.64411707611176, 
     38.367659249633974, 14.09724407997312, 8.37009039282148, 
     11.3712707632634, 7.086581633604802, 6.090142301126061, 
     1.3618004210542989, 9.803065051909948, 20.460220960230245, 
     6.037947859900985, 0.05219444122508965, 1.4638168289032998, 
     3.7129227507839007, 4.208769942422141, 11.240784660200703, 
     13.25264312196732, 43.598965745147375, 2.277575617094282, 
     15.081821039446151, 3.9786399061115665, 12.578860335243593, 
     36.54085380675628, 12.62156487806411, 6.730710443433818, 
     5.492278701638806, 12.234851518078322, 9.494643353761766, 
     3.7390199713964454, 3.1506462703137643, 3.584809122322355, 
     10.322636989559584, 19.136380132794187, 59.10545973819757, 
     3.693942953974794, 4.647677743633019, 16.056908100514647, 
     22.306006199917057, 3.4970275620801736, 0, 3.4566954938608094, 
     7.7556194711262405, 6.78527735926003, 0.5243168868519221, 
     0.5100820392450744, 0.25859973152426996, 0.6761552613248761, 
     3.4495780700573855, 2.427041516966086, 2.5551551454276593, 
     7.819676285357027, 1.3285857766383302, 10.15181881827752, 
     0.671410312122589, 0.10913383165243873, 0, 0.2158951887037408, 
     0.7449570247579362, 0.25622725692310555, 4.125733331382234, 
     0.8303661103989668, 0, 0, 0.0640568142307868, 0.8256211611966796, 
     4.294179028063172, 2.3961993471512817, 0.4887297678348168, 
     3.508889935085871, 1.6844569668093277, 2.7046210452994632, 
     6.669026103804183, 2.773422808732523, 0, 0, 0.24673735851855894, 
     3.523124782692719, 4.253846959843793, 0, 0, 0, 0, 0, 0, 
     0.9727145864673603, 2.6500541294732503, 0.08303661103990778, 
     0.4009482075926496, 0.5266893614530588, 5.741388534758501, 
     2.6714064008835083, 1.0771034689175119, 0, 1.3546829972508752, 
     1.7437688318378135, 0.04982196662393912, 5.212326698704306, 
     2.163696836239584, 4.688009811852398, 2.507705653404857, 0, 
     0.19691539189461982, 0, 0, 0, 0, 0, 0, 0, 0.08066413643875725, 
     3.2336828813536442, 0, 0, 0, 0.4839848186325435, 1.3404481496440273, 0, 
     3.0177876926499176, 0, 0.44602522501430153, 3.12454904970122, 
     0.18742549349005933, 2.3013003631056765, 0, 2.0308382585757374, 
     5.878992061624608, 3.039139964060189, 2.4104341947581154, 
     0.6856451597294227, 3.8196841078352026, 2.3511223297296295, 0, 
     5.300108258946474, 1.6298900509831018, 0.4483976996154382, 0, 
     0.13997600146725686, 0.3962032583903624, 0, 0, 0, 4.149458077393642, 
     0.2657171553276799, 0.5670214296724374, 0.6334507185043609, 
     3.5444770541029764, 1.8861173079062072, 1.4068774384759508, 
     6.680888476809892, 3.1364114227069164, 1.4780516765101614, 
     0.6856451597294227, 0, 0, 0.15421084907410454, 5.207581749502019, 
     0.5788838026781346, 3.895603295071687, 0.0782916618376206, 
     0.1376035268661202, 0.7046249565385437, 0, 0, 0.18030806968663549, 
     2.9988078958408106, 0.3867133599858019, 0.2064052902991803, 
     6.529050102336939, 7.871870726582102, 3.0225326418522047, 
     0.6239608200997865, 2.8161273515530243, 1.7342789334332531, 0, 0, 0, 
     0.08066413643875725, 0, 0, 0.4389078012108777, 0.17793559508549883, 
     0.2348749855128479, 5.997615791681593, 2.7069935199005997, 
     0.3962032583903624, 1.1150630625357398, 0, 0.7639368215670572, 
     0.5978635994872555, 1.0083017054844516, 5.126917613063275, 
     3.7461373951998556, 3.4472055954562486, 3.174371016325159, 
     2.007113512564343, 6.647673832393925, 8.99879616212354, 
     12.405669689360384, 10.740192519360189, 2.1636968362395703, 
     0.47212244562684635, 0, 0.11387878085472591, 3.7864694634192344, 
     2.02609330937345, 3.5136348842881584, 3.164881117920598, 
     2.5053331788037063, 1.3878976416668298, 0.948989840455966, 
     1.1387878085471481, 3.9169555664819304, 1.0486337737038305, 
     1.020164078490149, 4.479232046952081, 0.6998800073362704, 
     12.365337621141004, 13.340424682209488, 5.093702968647307, 
     9.148262061995343, 9.710538542465507, 5.627509753903789, 
     6.585989492764288, 7.534979333220241, 8.583613106924057, 
     5.867129688618911, 5.008293883006276, 11.153003099958536, 
     21.841001178093645, 16.989290618762602, 17.21230323126975, 
     62.03546587060529, 12.678504268491471, 9.584797388605084, 
     24.64052120743868, 15.670194740528844, 20.576472215686092, 
     4.628697946823898, 12.147069957836141, 7.534979333220241, 
     9.674951423448402, 21.87184334790846, 2.984573048233977, 
     8.249094188163344, 4.654795167436443, 3.9477977362967627, 
     2.6619165024789475, 1.760376154045798, 0.48161234403139297, 
     1.2929986576212387, 3.3380717638038098, 1.9217044269233123, 
     5.641744601510623, 4.230122213832399, 0.6358231931054975, 
     2.775795283333646, 8.026081575656194, 1.5088938463249795, 
     1.1482777069517085, 3.8362914300431874, 2.196911480655525, 
     3.3594240352140674, 3.1103142020943855, 9.822044848719068, 
     3.9501702108978853, 4.635815370627322, 7.698680080698891, 
     2.246733447279464, 5.432966836610306, 5.539728193661609, 
     8.206389645342815, 12.436511859175216, 60.90379548586158, 
     5.850522366410926, 5.710546364943669, 4.728341880071776, 
     10.967950081069628, 18.275171852580424, 5.086585544843897, 
     4.913394898960686, 14.353471336896227, 4.730714354672913, 
     11.527854086938643, 12.298908332309095, 26.149415053763647, 
     7.300104347707379, 0, 10.014215291411402, 7.046249565385423, 
     4.550406284986278, 1.2052170973790577, 1.544480965342057, 0, 0, 0, 0, 
     0.05693939042736296, 7.962024761425407, 28.57408409612859, 
     55.110212509878025, 5.077095646439336, 7.017779870171742, 
     1.380780217863406, 7.330946517522197, 9.366529725300207, 
     9.143517112793056, 11.357035915656565, 2.545665247023085, 
     4.351118418490522, 0, 0, 0, 0, 0, 0, 0, 0.3890858345869386, 
     2.467373585185465, 118.85148761870286, 8.021336626453907, 
     4.3677257406985195, 7.833911132963861, 12.965573695229395, 
     7.73663967431712, 1.9406842237324196, 10.38669380379037, 
     5.817307721994971, 2.268085718689722, 2.22300870126807, 
     0.8873055008263298, 0.27757952833337707, 1.9952511395586319, 0, 
     0.3463812917664233, 0, 0.22538508710828742, 6.014223113889577, 
     11.02488947149699, 7.914575269402604, 2.2064013790600856, 
     4.583620929402232, 0, 0, 0, 0, 0, 0.8683257040172088, 
     3.8339189554420363, 6.037947859900986, 8.953719144701875, 
     6.211138505784197, 10.797131909787566, 8.045061372465302, 
     4.166065399601626, 8.227741916753072, 12.621564878064124, 
     6.14708169155341, 0.9727145864673603, 6.733082918034954, 
     12.811362846155305, 9.326197657080842, 10.740192519360189, 
     4.5432888611828535, 3.1174316258977957, 8.616827751340011, 
     9.13402721438851, 18.339228666811188, 90.97016610610713, 
     15.205189718705437, 4.462624724744096, 3.387893730427749, 
     8.609710327536602, 5.309598157351047, 1.7105541874218586, 
     4.177927772607323, 3.584809122322355, 7.9549073376219965, 
     1.5421084907409204, 1.615655203376254, 0.14234847606839351, 
     2.5859973152424636, 7.5705664522373315, 8.339248223006663, 
     10.158936242080932, 7.727149775912573, 6.194531183576199, 
     8.234859340556497, 5.601412533291245, 7.214695262066362, 
     16.028438405300967, 97.6083500400965, 36.348683364063945, 
     5.153014833675806, 3.3285818653992494, 1.5943029319659963, 
     18.51716426189669, 16.61443963178251, 17.39972872475981, 
     12.156559856240701, 11.32619374584175, 11.117415980941445, 
     14.50530971136918, 13.13639186651147, 8.780528498818677, 
     3.2597801019661894, 5.665469347522018, 8.429402257849967, 
     7.648858114074953, 2.7069935199005997, 1.3096059798292232, 
     4.510074216766899, 6.512442780128955, 8.306033578590693, 
     46.578793844179046, 8.090138389886967, 4.650050218234155, 
     0.5622764804701641, 0.12099620465813588, 0.5504141074644531, 0, 0, 
     0.0782916618376206, 0, 1.1506501815528454, 7.0723467859979685, 
     12.230106568876034, 11.596655850371688, 0, 0, 0, 0, 0.7568193977636195, 
     3.817311633234066, 8.48634164827733, 3.231310406752522, 
     1.6654771700001931, 5.032018629017685, 0.956107264259376, 
     5.542100668262744, 4.631070421425035, 0.3653610885755443, 
     0.07117423803419676, 0, 0, 3.983384855313854, 4.590738353205657, 
     2.7971475547439173, 0.2799520029345137, 0.36536108857555816, 
     1.0652410959118146, 1.1435327577494214, 0.7686817707693305, 0, 
     0.3274014949573023, 4.81137849111167, 2.450766262977494, 
     2.3867094487467213, 1.1933547243733607, 0.28469695213678703, 
     0.9916943832764813, 0, 3.9193280410830673, 2.3416324313250554, 
     4.3677257406985195, 4.2609643836472175, 8.374835342023754, 
     1.1316703847437244, 0.1470934252706807, 0, 0, 0, 0, 0.455515123418862, 
     0.7093699057408309, 0.48161234403139297, 3.9549151601001724, 
     1.1601400799574058, 2.1779316838464178, 3.1791159655274317, 0, 
     3.812566684031793, 4.678519913447824, 2.9039089117952055, 
     2.147089514031586, 0, 0, 0, 0, 0, 0, 0, 0, 0, 0, 0.3511262409687105, 
     1.0035567562821783, 2.899163962592932, 1.9786438173506615, 
     0.07591918723648394, 0, 0, 0, 0.0640568142307868, 0.9513623150570888, 
     1.5753231351568753, 0.5195719376496349, 0.4009482075926496, 0, 0, 0, 0, 
     1.2170794703847547, 0.6761552613248761, 0.4151830551994834, 
     2.740208164316554, 0.6714103121226028, 0.10676135705130207, 
     1.7058092382195715, 8.29179873098386, 1.9833887665529348, 
     0.5053370900428011, 0, 0, 0.13048610306271025, 0.512454513846225, 0, 
     2.9276336578066138, 3.2621525765673396, 3.470930341467629, 
     0.7069974311396804, 1.0984557403277835, 3.4543230192596583, 
     7.395003331752983, 0.8612082802137849, 5.537355719060471, 0, 
     1.024909027692436, 0, 0.4839848186325435, 0, 0, 0.474494920227983, 0, 
     5.22893402091229, 6.327389761240046, 0.18742549349005933, 0, 
     0.12099620465813588, 0.6951350581339971, 3.3262093907981125, 
     11.145885676155112, 0.3914583091880891, 0, 0.05931186502849961, 
     0.5812562772792712, 3.9122106172796576, 8.680884565570798, 
     10.614451365499793, 6.97033037814894, 10.797131909787566, 
     8.170802526325708, 3.8956032950716732, 6.346369558049153, 
     4.38433306290649, 4.353490893091672, 0.5029646154416645, 0, 
     0.7425845501567857, 7.333318992123347, 9.591914812408495, 
     60.951244977884386, 7.874243201183239, 5.44008426041373, 
     1.5682057113534653, 4.056931567949188, 2.8754392165815377, 
     3.7081778015816274, 2.6192119596584322, 6.901528614715893, 
     8.652414870357116, 3.1577636941171883, 4.2704542820517775, 
     10.291794819744766, 11.357035915656567, 4.123360856781111, 
     13.288230240984426, 24.81133937872075, 5.6061574824935185, 
     0.32028407115389235, 4.4246651311258685, 1.4092499130770875, 
     1.6061653049716935, 7.010662446368318, 4.220632315427839, 
     6.614459187977969, 3.34518918760722, 8.29891615478727, 
     14.130458724389076, 60.220522800733306, 6.282312743818394, 
     2.336887482122796, 0, 2.0735428013962527, 0.3962032583903624, 
     2.002368563362056, 8.118608085100648, 10.66427333212372, 
     8.139960356510892, 1.3262133020372073, 2.50533317880372, 
     5.131662562265548, 5.463809006425125, 10.329754413363007, 
     6.094887250328334, 5.380772395385244, 3.9027207188750968, 
     12.899144406397472, 7.658348012479513, 14.744929646084287, 
     14.12334130058565, 5.0818405956416095, 8.332130799203238, 
     12.650034573277791, 12.967946169830533, 2.322652634515934, 
     8.097255813690376, 6.559892272151757, 0.9679696372650731, 
     1.772238527051495, 4.002364652122961, 7.50888211260771, 
     5.784093077579002, 6.782904884658894, 19.23365159144093, 
     5.134035036866686, 0.9727145864673464, 0.37959593618239196, 0, 0, 
     2.36535717733645, 0, 0, 0, 0, 0.7900340421795882, 4.2704542820517775, 
     4.837475711724201, 5.876619587023457, 1.468561778105601, 0, 0, 
     1.5871855081625865, 1.051006248304967, 4.218259840826701, 
     3.0794720322795675, 3.527869731894992, 5.895599383832592, 
     8.360600494416905, 29.56103353020277, 36.851647979505586, 
     9.734263288476903, 2.405689245555842, 8.927621924089344, 
     7.0889541082059395, 8.680884565570784, 5.3736549715818205, 
     47.57048822745551, 6.374839253262849, 4.059304042550324, 
     2.792402605541644, 0.4104381059972101, 1.570578185954602, 
     1.179119876766527, 2.730718265912008, 3.2835048479775972, 
     2.234871074273767, 6.026085486895289, 10.194523361098023, 
     5.9857534186758965, 7.148265973234425, 0.5171994630484983, 
     0.956107264259376, 6.97270285275009, 5.115055240057565, 
     0.2443648839174084, 0, 0.11150630625357538, 4.360608316895096, 
     1.1055731641311795, 5.855267315613213, 10.650038484516886, 
     18.476832193677325, 13.13401939191032, 5.658351923718594, 
     8.424657308647692, 3.8813684474648387, 9.136399688989647, 
     9.762732983690569, 8.113863135898361, 8.896779754274512, 
     8.035571474060754, 12.12097273722361, 16.849314617295363, 
     15.988106337081586, 9.107929993775965, 4.438899978732702, 
     2.094895072806524, 1.2906261830201022, 3.0676096592738706, 
     3.5492220033052497, 1.2384317417950266, 3.4733028160687796, 
     5.200464325698609, 5.59429510948782, 12.130462635628156, 
     41.5657550119705, 5.651234499915169, 3.2835048479775835, 
     3.8718785490602787, 7.848145980570709, 3.4614404430630823, 
     2.2538508710828884, 6.408053897678789, 7.4471977729780585, 
     3.698687903177067, 2.8351071483621593, 5.489906227037669, 
     2.4982157550002966, 4.609718150014777, 1.9905061903563728, 
     11.641732867793353, 9.572935015599374, 5.84814989180979, 
     16.147062135357963, 82.84206812260194, 15.520728840657027, 
     33.96197391531724, 12.030818702380277, 60.46963263385298, 
     13.046237831668153, 11.084201336525474, 7.568193977636195, 
     11.845765683491383, 10.540904652864446, 143.06259092333522, 
     7.84814598057071, 12.676131793890336, 22.156540300045247, 
     12.645289624075517, 16.400916917679922, 4.161320450399339, 
     6.161316539160245, 14.849318528534454, 9.295355487266011, 
     10.832719028804657, 4.6405603198295955, 10.355851633975538, 
     23.68441394317932, 6.521932678533515, 14.633423339830726, 
     6.956095530542106, 7.319084144516513, 14.75679201909, 23.60137733213942, 
     26.609675126384772, 13.155371663320578, 8.593103005328617, 
     3.0747270830772946, 5.5587079904707295, 4.0142270251286725, 
     1.6868294414104508, 4.9276297465675185, 9.050990603348602, 
     10.023705189815947, 4.837475711724215, 9.644109253633584, 
     17.22179312967431, 11.570558629759155, 5.833915044202955, 
     5.390262293789791, 10.6927430273374, 11.629870494787657, 
     4.132850755185672, 3.1198041004989325, 0, 2.507705653404843, 
     0.48161234403139297, 1.1032006895300428, 1.195727198974511, 
     3.7579997682055666, 5.781720602977879, 3.0699821338750075, 
     0.8896779754274525, 16.417524239887904, 40.67133208734079, 
     8.23960428975877, 14.137576148192485, 7.7247773013114225, 
     26.061633493521477, 8.583613106924057, 3.836291430043187, 
     8.023709101055044, 0.3819684107835286, 0, 0, 0.4958471916382545, 0, 0, 
     0.45077017421657484, 0.4650050218234225, 0.18979796809119598, 
     0.14946589987181735, 0.6595479391169057, 2.6476816548721, 
     0.5432966836610431, 1.7200440858264192, 0, 2.144717039430449, 
     1.7485137810400868, 0.500592140840514, 0, 0, 2.9822005736328263, 0, 0, 
     0, 0, 0, 0, 0, 0, 0, 0, 0, 0, 2.1399720902281762, 6.268077896211547, 
     0.5646489550713008, 0.512454513846225, 0.8351110596012401, 0, 
     2.5954872136470244, 3.523124782692719, 2.313162736111374, 
     0.6737827867237395, 7.582428825243043, 5.860012264815487, 
     4.709362083262642, 0.33926386796301333, 0.5100820392450883, 
     4.728341880071777, 1.575323135156889, 0.8849330262251792, 
     0.956107264259376, 1.0486337737038305, 1.0652410959118008, 
     0.27283457913110376, 0, 0, 0.588373701082695, 0.31553912195160516, 0, 
     0.19217044269233263, 1.145905232350558, 1.6702221192024802, 
     3.1316664735046293, 0.8825605516240426, 10.09487942785016, 
     7.003545022564895, 7.4827848919951645, 4.524309064373747, 
     3.164881117920598, 2.982200573632826, 0.2823244775356504, 0, 
     0.19217044269233263, 0, 0, 0.09015403484331774, 3.046257387863613, 
     1.8718824602993593, 0.8849330262251792, 5.966773621866775, 
     6.699868273619, 0, 0, 0.2989317997436347, 2.9537308784191447, 
     0.13997600146725686, 3.703432852379354, 0.8896779754274664, 
     11.62512554558537, 6.047437758305547, 6.232490777194455, 
     11.354663441055415, 11.672575037608171, 1.893234731709617, 
     2.9466134546157203, 2.196911480655525, 0, 2.57176246763563, 
     6.823236952878273, 4.004737126724112, 0, 2.462628635983191, 
     2.564645043832206, 4.208769942422141, 8.723589108391314, 
     5.679704195128865, 3.7105502761827642, 2.545665247023085, 
     6.251470574003576, 15.788818470585843, 37.82673504057408, 
     4.889670152949291, 4.939492119573217, 9.56107264259369, 
     5.290618360541913, 5.131662562265548, 13.776960008819227, 
     3.001180370441947, 0.36061613937327097, 0, 0, 0, 0.0640568142307868, 
     1.3001160814246626, 2.472118534387752, 0.41755552980062005, 
     0.44602522501430153, 3.1625086433194616, 0.1470934252706807, 
     0.8018964151852992, 0.15895579827637785, 2.3772195503421605, 0, 0, 
     9.058108027152025, 8.65715981955939, 8.194527272337119, 
     10.351106684773265, 21.167218391369925, 15.701036910343664, 
     15.826778064204074, 81.70802526325708, 18.037924392466444, 
     16.17078688136936, 32.79708888615756, 59.475565775975376, 
     10.225365530912857, 38.74725518581634, 7.321456619117651, 
     10.040312512023933, 2.975083149829416, 4.24910201064152, 
     6.220628404188744, 1.2526665894018603, 11.511246764730643, 
     11.781708869260596, 18.419892803249954, 9.890846612152128, 
     0.36773356317668093, 4.004737126724112, 0.9062852976354369, 
     0.5100820392450744, 1.6631046953990563, 1.2123345211824814, 
     2.782912707137083, 10.559884449673568, 7.670210385485196, 
     7.157755871638999, 10.099624377052432, 11.416347780685065, 
     38.09245219590175, 9.368902199901344, 5.418731989003472, 
     4.5029567929634755, 2.9276336578066138, 3.9122106172796576, 
     6.787649833861168, 20.073507600244444, 7.686817707693194, 
     4.381960588305339, 4.469742148547534, 0, 2.9679657260259926, 
     2.9869455228351134, 1.9501741221369802, 4.67377496424555, 
     0.8279936357978163, 6.865941495698788, 0, 3.9667775331058697, 
     2.2894379900999793, 0.474494920227983, 5.402124666795488, 
     5.086585544843897, 10.647666009915735, 0, 1.9667814443449645, 
     4.830358287920777, 5.999988266282729, 8.697491887778783, 
     7.553959130029361, 0, 0.9205201452422707, 1.6037928303705709, 
     3.262152576567326, 6.417543796083364, 3.485165189074477, 
     0.8896779754274525, 2.8256172499575847, 0, 3.9098381426785065, 
     1.3096059798292092, 0.9988118070798913, 1.45669940509989, 
     9.207573927023844, 6.9442331575364085, 0, 0, 2.631074332664129, 
     1.266901437008694, 3.357051560612917, 14.346353913092802, 
     5.489906227037669, 3.290622271781021, 4.080656313960596, 
     0.9347549928491183, 8.158940153320028, 0.9039128230343002, 0, 0, 
     6.030830436097548, 9.459056234744661, 4.161320450399339, 
     4.011854550527536, 3.311974543191265, 5.9074617568382894, 
     22.56460593144131, 3.5373596302995525, 4.246729536040383, 
     2.799520029345068, 6.790022308462304, 0, 0, 1.4590718797010405, 
     7.122168752621894, 3.864761125256855, 2.894419013390645, 
     4.678519913447837, 0.12574115386042306, 0, 0, 0, 0, 0, 0, 0, 0, 0, 0, 0, 
     0, 0, 0, 0, 6.092514775727198, 11.10080865873346, 11.288234152223506, 
     6.374839253262849, 9.373647149103645, 1.8718824602993593, 
     2.0355832077780245, 4.223004790028975, 7.107933905015059, 
     15.214679617109983, 1.2265693687893153, 4.6714024896444135, 0, 0, 
     0.3179115965527557, 2.336887482122782, 8.14470530571318, 
     54.564543351615846, 10.761544790770461, 15.852875284816616, 
     12.3344954513262, 7.845773505969559, 158.94630837796666, 
     11.22654981259387, 12.251458840286292, 2.4839809073934487, 
     1.8908622571084805, 7.5705664522373315, 0.6476855661111947, 
     8.308406053191831, 7.153010922436712, 0.42230047900290724, 
     2.495843280399146, 1.1008282149289061, 0, 0, 0, 5.413987039801199, 
     6.725965494231531, 9.079460298562298, 4.34162852008596, 
     7.8528909297729825, 6.059300131311229, 4.004737126724112, 
     13.954895603904728, 7.340436415926757, 7.354671263533605, 
     4.040324245741203, 1.8956072063107676, 6.090142301126047, 
     7.843401031368421, 0.3463812917664233, 0.6476855661111947, 
     0.43179037740746773, 0, 1.893234731709617, 5.926441553647396, 0, 0, 
     2.3582397535330397, 11.553951307551173, 115.58221761833215, 
     2.9822005736328263, 9.091322671567994, 44.74487097749793, 
     9.352294877693375, 9.893219086753266, 16.007086133890695, 
     10.301284718149311, 6.192158708975063, 9.546837794986843, 
     10.619196314702053, 4.771046422892278, 8.588358056126344, 
     8.865937584459694, 14.109106452978804, 0.588373701082695, 
     6.4578758643027285, 7.105561430413923, 15.233659413919117, 
     1.501776422521556, 2.5765074168379174, 0, 2.187421582250965, 
     25.4329277242194, 4.991686560798292, 0.15895579827637785, 
     8.284681307180435, 8.960836568505284, 7.259772279488, 7.440080349174648, 
     9.736635763078025, 3.3167194923935384, 4.652422692835293, 
     3.501772511282461, 0, 1.8101981206697233, 1.3096059798292092, 
     2.744953113518841, 2.538547823219675, 5.518375922251351, 
     12.277556060898837, 20.913363609047956, 5.0249012052142605, 
     0.3962032583903624, 4.149458077393642, 0, 0.07591918723648394, 
     1.4661893035044504, 0.5741388534758612, 0, 5.247913817721411, 
     26.723553907239495, 4.1067535345731265, 13.556319870913228, 
     4.747321676880883, 6.090142301126047, 2.754443011923402, 
     0.05931186502849961, 1.4994039479204053, 0.5646489550713008, 
     1.1767474021653763, 0, 0.46737749642455917, 0, 2.1091299204133582, 
     1.0747309943163614, 0.4650050218234225, 0.5717663788747107, 
     1.0818484181197852, 0.2301300363105746, 1.380780217863406, 0, 0, 
     0.05693939042736296, 0.8825605516240426, 0, 0, 0.4483976996154382, 
     0.7307221771510886, 0, 0, 0, 0, 0, 0.08778156024218109, 
     1.9738988681483882, 0.3084216981481952, 0.6429406169089075, 0, 0, 
     0.18505301888892267, 0.14472095066954405, 0.5361792598576193, 
     8.2823088325793, 0.4294179028063172, 0, 0.7236047533476786, 
     3.1198041004989325, 0, 0.34163634256415, 0, 0, 0.5480416328633164, 
     0.5907461756838317, 4.911022424359534, 0.11862373005699922, 
     2.718855892906297, 2.011858461766616, 7.454315196781483, 
     7.527861909416817, 20.087742447851284, 7.9406724900151495, 
     6.185041285171638, 0.35349871556984713, 3.7176676999861877, 
     5.935931452051957, 5.5895501602855475, 2.3060453123079636, 
     0.32977396955845284, 3.7247851237896117, 15.551571010471847, 
     5.290618360541926, 0.4294179028063172, 0, 0, 0, 0, 2.721228367507447, 
     1.5587158129489047, 2.021348360171177, 2.374847075741024, 
     5.378399920784093, 2.4982157550002966, 7.24553743188118, 
     5.6369996523083366, 3.691570479373657, 4.600228251610217, 
     1.8884897825073437, 5.670214296724305, 2.552782670826509, 
     4.906277475157261, 9.556327693391403, 4.911022424359535, 
     5.103192867051881, 1.6607322207979196, 0.33926386796301333, 
     1.1696299783619661, 1.88137235870392, 0, 0, 0, 1.2289418433904657, 
     0.3748509869801048, 0.5314343106553321, 0.5812562772792851, 
     1.6915743906127378, 0.4578875980199987, 0.08303661103990778, 
     0.33451891876072615, 0, 0, 2.517195551809418, 0, 1.1411602831482848, 0, 
     0.6405681423077708, 2.825617249957599, 3.2408003051570824, 
     8.562260835513799, 5.1791120542883515, 19.48276142456061, 
     5.359420123974973, 7.288241974701681, 14.078264283163985, 
     2.1162473442167817, 10.678508179730567, 5.402124666795488, 
     4.650050218234155, 9.525485523576585, 20.963185575671893, 
     7.715287402906862, 4.718851981667202, 2.078287750598526, 
     4.61446309921705, 8.83272294004374, 2.4958432803991597, 
     4.493466894558915, 1.1625125545585564, 3.309602068590128, 
     17.378376453349553, 27.836244495174086, 45.99042014309637, 
     8.510066394288724, 13.186213833135408, 8.41991235944542, 
     9.060480501753176, 2.0996400220087974, 8.742568905200434, 
     5.110310290855291, 8.225369442151937, 3.767489666610127, 
     1.183864825968814, 3.9288179394876415, 0.08303661103990778, 
     0.550414107464467, 0.24199240931627175, 1.2906261830201022, 
     2.0925225982053877, 4.53854391198058, 1.7508862556412237, 
     0.918147670641134, 0, 0, 0, 0.26097220612539274, 0.6381956677066342, 
     5.335695377963579, 5.506513549245639, 5.698683991937973, 
     1.3072335052280863, 4.166065399601626, 1.6109102541739944, 
     3.736647496795309, 2.462628635983191, 0, 1.3167234036326332, 
     2.7852851817382063, 1.0296539768947093, 0.20877776490031696, 0, 0, 0, 0, 
     0, 0, 1.2313143179916026, 0.34163634256415, 2.007113512564343, 
     6.220628404188744, 6.809002105271439, 3.6749631571656725, 
     4.552778759587414, 10.533787229061023, 4.604973200812504, 0, 
     0.5599040058690136, 0.17556312048436218, 0, 0.8113863135898458, 0, 
     0.3084216981481952, 1.7651211032480711, 0.9466173658548294, 0, 0, 
     2.690386197692629, 5.831542569601805, 3.6749631571656587, 
     10.645293535314599, 0.6880176343305733, 3.7912144126215215, 
     2.93000613240775, 8.049806321667589, 16.310762882836602, 
     7.470922518989454, 1.3309582512394806, 1.494658998718132, 
     0.08066413643875725, 0, 0, 0, 0, 0, 0, 0, 0, 1.7342789334332531, 
     2.5907422644447506, 14.106733978377667, 81.28097983505192, 0, 0, 0, 0, 
     0, 0, 0, 0, 0, 0.08303661103990778, 0.8446009580058145, 
     6.002360740883881, 2.0806602251996766, 2.3202801599147977, 
     0.6571754645157551, 3.513634884288158, 11.907450023121005, 
     3.008297794245371, 2.1613243616384334, 3.9620325839035964, 
     10.989302352479886, 13.935915807095606, 11.03437936990155, 
     4.09489116156743, 2.177931683846404, 6.986937700356924, 
     16.26094091621266, 140.01396106087049, 0.5504141074644531, 
     3.6654732587611125, 6.4578758643027285, 30.792347848194368, 
     40.811308088808026, 5.022528730613124, 41.71047596264005, 
     63.16713625534902, 0.18030806968663549, 7.029642243177439, 
     11.890842700913035, 10.090134478647872, 5.24554134312026, 
     6.1233569455420165, 5.155387308276957, 28.130431345715433, 
     103.64392542539632, 8.901524703476799, 7.444825298376923, 
     3.0438849132624624, 10.23960037851969, 11.769846496254898, 
     4.607345675413627, 9.928806205770357, 2.322652634515934, 
     4.676147438846686, 8.334503273804362, 10.918128114445688, 
     10.607333941696371, 11.020144522294704, 7.845773505969558, 
     9.99523549460228, 54.70926430228538, 40.32257832097322, 
     39.36172610751158, 68.57163339674564, 0.7829166183761643, 
     7.2882419747016804, 35.041449858835875, 13.276367867978715, 0, 
     5.442456735014881, 14.393803405115591, 9.300100436468298, 
     15.47327934863424, 7.32857404292106, 16.483953528719816, 
     21.855236025700485, 63.71517788821233, 15.530218739061588, 
     50.0449792364444, 11.720024529630974, 8.317895951596391, 
     13.682061024773638, 17.634603710272657, 5.748505958561926, 0, 0, 0, 
     2.609722061253858, 9.7888302043031, 3.7010603777782176, 
     20.313127534959563, 35.38545867600115, 10.868306147821748, 
     7.943044964616286, 9.78171278049969, 41.12921968536078, 
     43.70098215299639, 14.26806225125518, 4.3012964518665955, 
     18.7971162648312, 17.67968072769431, 24.69983307246719, 
     7.727149775912573, 70.42216358563473, 14.619188492223877, 
     81.92392045196084, 6.083024877322638, 2.3606122281341904, 
     5.088958019445033, 1.7224165604275559, 0, 1.0794759435186485, 
     0.38434088538466527, 2.4294139915672366, 0.7544469231624829, 
     7.224185160470909, 5.338067852564715, 11.46616974730899, 
     15.255011685329361, 0.5219444122507716, 5.432966836610307, 
     4.249102010641506, 4.59548330240793, 0.740212075555649, 
     0.9916943832764674, 4.450762351738414, 0, 2.185049107649828, 
     0.22301261250715076, 3.5112624096870215, 2.8351071483621455, 
     5.271638563732791, 2.0996400220087974, 3.69394295397478, 
     3.703432852379354, 11.264509406212099, 6.896783665513606, 
     19.928786649574914, 3.4045010526357196, 3.6037889191314623, 0, 
     0.33214644415960337, 0.10438888245016542, 0.2491098331196956, 
     2.7663053849290993, 1.684456966809314, 0.8991678738320269, 
     4.692754761054671, 4.4246651311258685, 0.8208762119944063, 
     2.3701021265387503, 0.09015403484331774, 0, 0, 0, 0, 0, 
     2.8873015895872354, 6.035575385299835, 5.2977357843453365, 
     1.195727198974497, 1.226569368789329, 4.8398481863253515, 
     1.3119784544303597, 0.7236047533476786, 6.628694035584804, 
     4.071166415556021, 2.102012496609934, 2.937123556211174, 
     4.441272453333839, 2.8303621991598717, 11.233667236397293, 
     10.977439979474187, 4.427037605727005, 8.908642127280222, 
     5.003548933804003, 0.8967953992308902, 0.34400881716528664, 
     2.3914543979489946, 0.11387878085472591, 2.0806602251996766, 
     4.621580523020475, 4.450762351738414, 5.833915044202956, 
     1.8647650364959496, 3.7485098698010058, 8.177919950129148, 
     5.983380944074759, 16.718828514232676, 14.856435952337863, 0, 
     0.49110224243595346, 0.5290618360541954, 0, 0, 3.0676096592738706, 
     5.2763835129350785, 0.5409242090598926, 0, 0.07354671263534729, 
     0.18505301888892267, 0.11862373005699922, 0, 0, 0, 4.1826727218096105, 
     3.4733028160687796, 14.61681601762274, 25.475632267039916, 
     10.101996851653583, 5.364165073177246, 0.2823244775356504, 
     1.3333307258406175, 0.17319064588321165, 0, 0, 0.7425845501567857, 
     4.899160051353851, 12.49819619880485, 0.05219444122508965, 
     2.7568154865245527, 5.890854434630318, 4.7283418800717625, 
     4.4104302835190206, 8.28942625638271, 4.149458077393642, 
     9.309590334872858, 11.463797272707868, 10.778152112978447, 
     4.846965610128776, 27.152971810045806, 17.836264051369536, 
     3.513634884288158, 12.934731525414577, 4.982196662393745, 
     11.326193745841747, 4.258591909046067, 7.95965228682427, 
     0.9134027214388746, 1.3214683528349065, 4.612090624615927, 
     0.37010603777783146, 6.446013491297031, 3.0486298624647494, 
     3.826801531638613, 0.7995239405841487, 6.1589440645591225, 
     1.3570554718520256, 0.5931186502849822, 1.6132827287751312, 
     2.2064013790600856, 0.09964393324787824, 0, 0, 0, 0.19691539189461982, 
     5.568197888875276, 6.54565742454491, 0, 2.1613243616384334, 
     0.8042688897864358, 11.594283375770551, 59.43997865695828, 
     22.317868572922762, 2.9988078958408106, 9.463801183946948, 
     21.72949487184006, 3.1814884401285686, 0.11150630625357538, 
     5.44957415881829, 4.806633541909383, 0.4650050218234225, 
     14.386685981312167, 0.6358231931054975, 8.424657308647678, 
     6.398563999274243, 8.47447927527162, 10.474475364032536, 
     11.041496793704962, 7.580056350641891, 7.553959130029348, 
     6.927625835328424, 9.82204484871907, 16.232471220998995, 
     6.941860682935272, 9.08183277316342, 17.938280459218568, 
     31.61322406018876, 26.908606926128407, 61.8385504787107, 
     13.38787417423229, 27.08654252121389, 13.90981858648306, 
     14.517172084374877, 11.164865472964234, 2.0806602251996766, 
     10.054547359630782, 19.952511395586313, 11.459052323505581, 
     88.52177231773078, 7.2170677366674845, 9.392626945912752, 
     19.385489965913877, 8.296543680186133, 46.50999208074599, 
     9.345177453889963, 13.990482722921818, 9.724773390072341, 
     5.520748396852487, 3.7840969888180975, 0.24673735851855894, 
     0.8730706532194821, 0.22301261250715076, 12.28467348470226, 
     54.33915826450757, 12.415159587764958, 24.101969472979945, 
     101.48734601296017, 7.459060145983757, 20.768642658378425, 
     49.11971414199985, 96.85627559153515, 6.161316539160245, 
     13.190958782337685, 6.778159935456607, 2.7947750801427804, 
     8.130470458106345, 9.103185044573692, 9.394999420513901, 
     64.7543217635116, 20.12332956686838, 34.42223398793836, 
     6.661908680000758, 7.169618244644696, 3.9003482442739603, 
     6.685633426012166, 7.919320218604891, 0.11387878085472591, 
     7.349926314331332, 11.437700052095309, 1.6559872715956325, 
     3.7959593618238086, 0.8066413643875586, 3.660728309558825, 
     4.52905401357602, 15.850502810215481, 40.42459472882224, 
     60.86583589224334, 49.36882397511955, 7.999984355043649, 
     9.836279696325903, 11.259764457009824, 56.64045862761323, 
     1.0604961467095275, 1.6393799493876622, 7.580056350641891, 
     6.766297562450923, 6.884921292507923, 7.411610653960968, 
     14.201632962423258, 8.628690124345724, 8.72596158299245, 
     12.362965146539867, 14.927610190372071, 30.177876926499145, 
     59.978530391417024, 3.7508823444021426, 11.259764457009824, 
     19.32617810088539, 4.744949202279747, 0.08066413643875725, 
     4.813750965712807, 9.072342874758874, 2.256223345684025, 
     9.169614333405601, 7.437707874573513, 9.096067620770267, 
     8.225369442151937, 5.760368331567609, 8.389070189630587, 
     0.7734267199716038, 1.1411602831482848, 0, 0, 0, 0, 0.19928786649575647, 
     2.6998760960971895, 14.74255717148315, 9.61089460921763, 
     6.740200341838393, 6.396191524673106, 3.2953672209832945, 
     0.15421084907410454, 0.6192158708975132, 0.43653532660974104, 
     0.2989317997436347, 0, 0, 0, 3.067609659273857, 6.892038716311333, 
     5.606157482493518, 0.6548029899146046, 3.8979757696728097, 
     5.198091851097458, 2.151834463233873, 18.557496330116066, 
     5.7959554505846995, 41.167179278979006, 8.671394667166238, 
     6.716475595826971, 9.959648375585175, 0.2870694267379237, 
     3.084216981481841, 0, 0, 5.366537547778383, 8.139960356510905, 
     26.749651127852033, 5.544473142863895, 10.540904652864448, 
     2.6547990786755236, 0, 0, 0, 7.300104347707393, 4.8256133387185045, 
     2.481608432792326, 3.444833120855098, 21.117396424745984, 
     12.922869152408879, 42.633368582483456, 59.62503167584718, 
     3.228937932151371, 50.57404107249859, 4.778163846695701, 
     17.919300662409434, 8.555143411710375, 76.22049151082057, 
     8.222996967550799, 14.116223876782227, 6.431778643690198, 
     19.06757836936114, 16.55750024135516, 3.110314202094386, 
     21.45428781810784, 47.53015615923614, 11.577676053562566, 
     20.856424218620607, 7.655975537878376, 7.705797504502302, 
     11.757984123249202, 45.15056413429284, 5.357047649373836, 
     11.87423537870505, 26.03553627290893, 114.8064184237594, 
     9.183849181012448, 43.36646323423568, 1.9857612411540855, 
     5.406869615997776, 3.845781328447748, 0.10438888245016542, 0, 
     11.850510632693656, 6.488718034117561, 5.720036263348244, 
     6.142336742351137, 37.07940554121502, 5.0154113068096855, 
     7.613270995057848, 1.5207562193306767, 0.7212322787465281, 
     2.7354632151142813, 6.892038716311333, 19.077068267765696, 
     6.9750753273512265, 23.784057876427198, 26.88013723091473, 
     4.977451713191458, 3.7532548190032795, 4.832730762521928, 
     20.81609215040123, 21.964369857352924, 4.344000994687125, 
     4.780536321296839, 24.42225354413382, 6.244353150200152, 
     54.01887419335369, 1.4258572352850718, 4.495839369160064, 
     14.517172084374863, 22.48631426960369, 5.28587341133964, 
     3.3214644415958254, 0.607353497891816, 1.3973875400714042, 
     4.118615907578823, 3.990502279117278, 1.2170794703847547, 0, 0, 0, 0, 0, 
     0, 1.2882537084189516, 2.7188558929063102, 0.39857573299149907, 
     3.231310406752508, 1.2550390640029967, 6.007105690086167, 
     5.883737010826895, 6.571754645157455, 1.6393799493876622, 
     3.9454252616956262, 0.8706981786183454, 2.2799480916954327, 
     4.061676517151474, 12.626309827266397, 1.1933547243733607, 
     0.7686817707693305, 4.0521866187469, 5.2977357843453365, 
     2.5670175184333566, 2.6239569088607055, 4.766301473690005, 
     4.81849591491508, 0, 0.3867133599858158, 2.263340769487449, 
     7.440080349174636, 3.9691500077070065, 1.6939468652138745, 
     8.128097983505196, 1.9074695793164649, 4.804261067308246, 
     4.403312859715611, 5.4519466334194275, 3.3356992892026596, 
     6.733082918034954, 2.7995200293450537, 5.995243317080456, 
     10.10436932625472, 4.989314086197155, 0.44839769961545206, 
     16.27517576381951, 15.188582396497452, 12.192146975257792, 
     1.9667814443449645, 8.137587881909768, 3.938307837892188, 
     5.886109485428017, 3.247917728960492, 6.569382170556318, 
     6.597851865769986, 7.7817166917387715, 6.500580407123257, 
     9.497015828362903, 6.0569276567100925, 0.5077095646439378, 
     10.158936242080918, 19.786438173506518, 0.9157751960399974, 
     0.05219444122508965, 0, 1.3878976416668298, 2.958475827621432, 
     2.066425377592843, 0.7425845501567857, 7.4638050951860295, 
     1.7010642890172982, 0.18268054428777214, 2.446021313775221, 
     9.010658535129238, 8.882544906667679, 4.766301473690005, 
     10.230110480115115, 10.81848418119781, 12.462609079787745, 
     36.91570479373636, 16.3463500018537, 3.119804100498932, 
     4.775791372094579, 1.0865933673220725, 10.313147091155022, 
     6.434151118291348, 6.5954793911688485, 3.4495780700573855, 
     3.8339189554420363, 1.5349910669374967, 4.9133948989606715, 
     3.1055692528920984, 0, 0, 0.75919187236477, 3.231310406752522, 
     1.3689178448577088, 2.9489859292168714, 4.714107032464929, 
     8.102000762892663, 0, 0, 1.4543269304987532, 2.0616804283905554, 
     9.705793593263206, 8.403305037237422, 8.018964151852769, 
     4.9940590353994425, 2.8659493181769777, 2.4128066693592523, 
     8.14470530571318, 9.902708985157826, 14.531406931981712, 
     16.491070952523238, 5.935931452051971, 3.5871815969235055, 
     5.247913817721398, 6.4982079325221065, 16.234843695600134, 
     3.425853324045977, 1.5041488971226786, 0, 5.580060261880973, 
     4.007109601325248, 3.4685578668665062, 23.00351373265218, 
     65.28338359956578, 0.6761552613248623, 1.4472095066953292, 0, 0, 0, 
     0.6120984470940893, 3.236055355954781, 0.3772234615812414, 
     0.20166034109689313, 1.6251451017808143, 33.72472645520324, 
     15.292971278947604, 3.601416444530326, 7.788834115542209, 
     17.855243848178674, 0.5836287518804079, 4.925257271966382, 
     4.89441510215155, 9.971510748590886, 5.84814989180979, 
     2.9157712848009165, 3.217075559145674, 3.406873527236856, 
     10.498200110043932, 16.892019160115872, 13.086569899887518, 
     5.672586771325427, 2.6951311468949024, 2.1043849712110707, 
     7.013034920969455, 0.09964393324787824, 6.161316539160245, 
     11.651222766197915, 1.430602184487345, 2.149461988632723, 
     1.6678496446013296, 0.0545669158262263, 0.05693939042736296, 0, 0, 
     2.7615604357268255, 3.596671495328052, 0.32502902035616565, 
     1.4661893035044504, 7.933555066211739, 19.594267730814185, 
     44.192084395432346, 1.6678496446013438, 7.9098303202003315, 
     17.978612527437946, 6.889666241710183, 1.836295341282268, 
     2.977455624430539, 0, 0, 0, 0.3274014949573023, 8.009474253448209, 
     7.753246996525103, 8.84458531304945, 8.412794935641982, 
     26.970291265758036, 0.7757991945727405, 5.041508527422231, 
     0.5954911248861189, 0, 0, 2.671406400883494, 0.25622725692310555, 
     1.1625125545585424, 3.1198041004989325, 2.666661451681221, 0, 0, 
     1.0628686213106642, 0, 4.493466894558915, 2.284693040897706, 
     3.174371016325159, 3.606161393732613, 1.1316703847437242, 
     6.502952881724394, 6.550402373747183, 27.47562835580083, 
     4.837475711724201, 1.9406842237324335, 0.626333294700937, 0, 
     0.40806563139605956, 6.616831662579106, 6.493462983319834, 
     7.148265973234438, 0.08066413643875725, 3.9193280410830673, 
     12.659524471682351, 107.39006282059617, 0, 7.670210385485196, 
     2.932378607008887, 6.464993288106166, 6.858824071895365, 0, 0, 
     0.493474717037104, 4.009482075926399, 4.94660954337664, 
     9.418724166525298, 6.298920066026364, 5.800700399786987, 
     28.877760845074487, 0.9276375690457084, 7.582428825243028, 
     8.714099209986754, 7.295359398505106, 29.556288581000494, 
     26.678476889817837, 2.0806602251996766, 4.310786350271142, 
     2.3843369741455707, 1.8481577142879653, 2.4910983311968726, 0, 0, 
     0.671410312122589, 2.0545630045871457, 7.326201568319923, 
     3.7413924459975823, 7.342808890527907, 12.650034573277804, 
     6.417543796083363, 4.438899978732702, 3.1126866766955223, 
     3.874251023661429, 111.2239817760382, 24.455468188549773, 
     7.703425029901164, 5.454319108020564, 3.508889935085871, 
     4.8564555085333225, 9.850514543932736, 6.635811459388227, 
     6.415171321482213, 12.730698709716549, 5.069978222635912, 
     42.12091406863725, 5.516003447650213, 16.820844922081676, 
     12.6737593192892, 7.760364420328514, 6.182668810570515, 
     26.970291265758043, 7.2977318731062555, 1.487541574914708, 
     6.120984470940879, 21.679672905216137, 89.61073815965398, 
     1.9572915459404037, 10.282304921340206, 18.09723625749493, 
     5.15064235907467, 0.17793559508549883, 0, 0, 0, 0, 0.3914583091880891, 
     0, 3.9477977362967485, 28.891995692681327, 47.198009715076566, 
     10.415163499004038, 104.67120692768988, 33.093648211300035, 
     44.03312859715597, 32.73303207192677, 11.570558629759157, 
     11.328566220442884, 8.71647168458789, 17.746110016526234, 
     27.088914995815024, 25.276344400544172, 14.918120291967513, 
     0.8944229246297397, 3.478047765271053, 3.3380717638038098, 
     7.190970516054968, 2.576507416837903, 1.8552751380913888, 
     18.0118271718539, 43.0651589598909, 1.1838648259688, 0, 0, 
     10.854071300214915, 33.37360021423455, 3.8457813284477473, 
     4.4555073009406865, 9.478036031553795, 15.717644232551647, 
     49.86229869215663, 0.15895579827637785, 8.36771791822033, 
     2.8090099277496146, 19.750851054489413, 29.651187565046094, 
     0.9679696372650731, 1.9667814443449645, 1.0818484181197852, 
     9.079460298562298, 14.631050865229575, 26.334468072652562, 
     6.8683139702999245, 17.347534283534728, 6.237235726396728, 
     20.351087128577813, 18.483949617480732, 0, 19.385489965913884, 
     3.5634568509120976, 7.646485639473802, 3.4234808494448403, 
     4.574131030997686, 67.45182538500761, 0.6334507185043609, 
     5.760368331567609, 7.9810045582345275, 7.87424320118324, 
     39.81249628172815, 9.323825182479691, 5.2953633097442, 
     3.1150591512966592, 0, 0, 8.327385850000951, 6.941860682935258, 0, 0, 
     1.0557511975072542, 0.2443648839174084, 1.0628686213106642, 0, 
     0.8208762119944063, 3.648865936553128, 6.353486981852576, 
     9.473291082351508, 8.932366873291617, 11.238412185599566, 
     1.0889658419232089, 1.3001160814246489, 0.9039128230343002, 
     0.8683257040171949, 0.19217044269233263, 1.6844569668093141, 
     4.650050218234155, 0.11387878085472591, 0.21115023950145362, 
     4.353490893091685, 7.200460414459514, 0, 0.0925265094444544, 
     0.26334468072654327, 2.3582397535330397, 0, 5.281128462137352, 
     1.6536147969944959, 2.9276336578066138, 4.358235842293959, 
     2.9774556244305526, 0.4246729536040439, 3.091334405285251, 
     0.07354671263534729, 0.8849330262251792, 5.1791120542883515, 
     11.214687439588172, 3.0059253196442346, 0.23724746011399844, 
     0.6097259724929527, 0.2348749855128479, 4.185045196410734, 
     1.5160112701283894, 2.5100781280059934, 5.376027446182957, 
     5.411614565200049, 3.734275022194172, 2.2585958202851755, 
     4.716479507066065, 17.52309740401909, 1.0794759435186623, 
     6.009478164687304, 14.759164493691134, 5.311970631952184, 
     1.45669940509989, 0.500592140840514, 2.1826766330487053, 0, 
     5.255031241524822, 2.7757952833336597, 0, 0.13285857766383302, 
     12.066405821397382, 26.633399872396186, 1.9501741221369802, 
     6.8469616988896815, 4.9845691369948675, 1.6773395430058902, 
     0.3962032583903624, 0.3084216981481952, 2.616839485057296, 
     1.2075895719801943, 2.99643542123966, 10.645293535314597, 
     6.55514732294947, 5.682076669730002, 9.084205247764556, 
     2.1470895140315998, 0.29181437594021087, 0, 2.29181046470113, 
     5.957283723462214, 5.029646154416534, 1.4092499130771015, 
     3.9691500077070203, 3.7461373951998698, 4.34162852008596, 
     4.830358287920777, 5.131662562265549, 3.8173116332340524, 
     4.7354593038752, 0.5456691582621798, 4.585993404003383, 
     11.568186155158006, 8.53853608950239, 4.75206662608317, 
     1.7556312048435108, 6.220628404188758, 10.415163499004038, 
     118.04484625431532, 3.136411422706917, 2.1186198188179186, 
     0.07117423803419676, 3.1198041004989463, 46.93466503435003, 
     25.13399592447578, 3.9169555664819447, 37.354612594947255, 
     69.39250960874003, 154.90598413222548, 2.529057924815101, 
     0.9062852976354369, 5.587177685684397, 8.704609311582193, 
     57.06750405581841, 0.626333294700937, 6.059300131311229, 
     123.77437241606809, 6.925253360727302, 6.590734441966561, 
     0.6809002105271494, 3.8837409220659755, 12.543273216226503, 
     7.1031889558127865, 8.640552497351418, 5.297735784345351, 
     24.576464393207914, 20.837444421811476, 4.602600726211353, 
     57.22883232869593, 7.852890929772968, 8.650042395755968, 
     19.74610610528714, 0.8849330262251792, 7.50888211260771, 
     3.928817939487642, 1.1482777069517085, 4.716479507066079, 
     14.695107679460362, 3.478047765271053, 2.8825566403849616, 
     11.73188690263667, 9.402116844317312, 8.709354260784465, 
     5.6203923301003655, 5.596667584088971, 1.4970314733192684, 
     9.69630369485866, 21.247882527808684, 8.002356829644786, 
     19.613247527623304, 19.82202529252361, 7.046249565385423, 
     1.1008282149289061, 7.200460414459514, 10.03556756282166, 
     3.1459013211114772, 3.6109063429348858, 4.737831778476323, 
     1.779355950854919, 0.35824366477212044, 0.7378396009545124, 
     1.7841009000571924, 8.830350465442603, 3.916955566481944, 
     0.8706981786183454, 3.2313104067525216, 2.1115023950144947, 
     1.5919304573648596, 8.431774732451117, 2.4294139915672366, 0, 0, 0, 
     0.804268889786422, 3.7176676999861877, 52.002270782384784, 0, 
     2.5361753486185243, 0.5954911248861189, 3.3926386796300223, 
     1.7603761540457978, 2.2016564298577985, 0.08778156024218109, 
     0.4151830551994973, 6.830354376681697, 13.349914580614048, 0, 0, 0, 
     1.001184281681028, 3.0865894560829776, 1.1814923513676634, 
     1.4543269304987394, 2.7710503341313864, 0.4151830551994834, 
     0.14472095066954405, 0, 0, 0, 2.842224572165569, 2.1494619886327366, 0, 
     0.9347549928491183, 9.292983012664873, 3.5753192239177944, 
     3.883740922065976, 0.3890858345869386, 0.10438888245016542, 0, 0, 0, 0, 
     0, 0.13523105226498355, 0, 6.695123324416727, 5.217071647906593, 
     4.260964383647217, 9.08420524776457, 9.307217860271708, 
     37.100757812625275, 8.526673716496708, 77.55856718586348, 
     14.816103884118498, 20.74017296316475, 5.0415085274222315, 
     6.695123324416713, 5.686821618932275, 2.3155352107125244, 
     2.3534948043307526, 0, 0.32502902035616565, 0.7805441437750277, 0, 
     3.212330609943401, 3.0818445068807043, 1.9288218507267225, 
     0.4009482075926496, 0, 2.6215844342595687, 0, 0, 0, 1.1553951307551324, 
     0.5693939042735879, 4.294179028063172, 3.3926386796300223, 
     3.8528987522511575, 3.2360553559547807, 2.472118534387752, 
     5.506513549245639, 0, 0.588373701082695, 0.05693939042736296, 
     6.253843048604699, 2.9537308784191447, 2.9655932514248557, 
     1.9240769015244492, 1.6559872715956465, 1.5705781859546017, 
     0.05693939042736296, 3.421108374843704, 1.753258730242374, 
     0.39383078378922576, 0.5765113280769979, 1.304861030626936, 
     3.9691500077070065, 5.041508527422231, 4.1067535345731265, 
     3.2882497971798705, 4.279944180456338, 7.575311401439619, 
     7.774599267935361, 4.353490893091672, 3.1008243036898255, 
     14.040304689545758, 6.317899862835485, 3.352306611410644, 
     5.399752192194352, 0.2301300363105746, 1.9027246301141776, 
     0.37010603777783146, 0.804268889786422, 8.023709101055056, 
     102.4529431756241, 44.61912982363753, 58.33203301822597, 
     10.780524587579581, 25.205170162509976, 8.626317649744571, 
     52.89432123241338, 38.44832338607272, 45.437633561030765, 
     9.463801183946948, 1.7224165604275559, 7.302476822308529, 
     9.112674942978252, 138.94634749035757, 10.201640784901446, 
     4.5646411325931115, 6.230118302593304, 12.199264399061217, 
     99.29517948150695, 15.812543216597238, 19.51597606897657, 
     3.9857573299150046, 23.781685401826056, 7.9406724900151495, 
     7.2170677366674845, 3.4258533240459768, 0.2443648839174084, 
     0.7497019739602095, 11.931174769132413, 38.01416053406413, 
     1.4472095066953434, 9.304845385670586, 7.933555066211739, 
     1.020164078490149, 0.2301300363105746, 0.9916943832764674, 0, 
     2.567017518433343, 10.578864246482688, 8.552770937109239, 
     5.3641650731772605, 7.074719260599091, 13.21705600295023, 
     85.80766137402678, 7.3712785857415755, 5.997615791681607, 
     13.867114043662546, 8.237231815157633, 8.2823088325793, 
     3.793586887222658, 4.237239637635823, 5.217071647906593, 
     31.024850359106075, 11.641732867793353, 22.680857186897157, 
     1.274018860812118, 4.476859572350945, 2.5504101962253722, 
     3.463812917664219, 3.5515944779064004, 1.6892019160116012, 
     3.243172779758219, 1.3167234036326332, 5.10082039245073, 
     6.970330378148939, 5.485161277835396, 3.8125666840317933, 0, 0, 
     3.641748512749718, 0.9584797388605265, 1.4733067273078744, 0, 0, 0, 
     3.4234808494448408, 3.2621525765673396, 8.635807548149133, 
     9.508878201368615, 0, 0.45788759802001255, 0.0688017634330601, 
     2.804264978547341, 9.632246880627873, 4.889670152949277, 
     3.494655087479037, 0.4555151234188759, 0.08066413643875725, 
     1.373662794059996, 4.007109601325248, 4.723596930869489, 
     24.830319175529876, 7.157755871638999, 5.693939042735699, 
     17.805421881554718, 16.258568441611526, 0, 0, 0.5954911248861189, 
     0.0688017634330601, 0, 0.33926386796301333, 0, 0, 0, 
     0.46263254722228586, 0.5432966836610431, 0.8185037373932558, 
     0.880188077022892, 0.9537347896582393, 0.10201640784901489, 0, 0, 0, 
     0.16607322207980169, 2.6500541294732503, 3.1957232877354165, 
     6.920508411525015, 9.784085255100829, 0, 0.30604922354704467, 
     1.7271615096298292, 0.32028407115389235, 1.9644089697438276, 
     5.5800602618809725, 3.9644050585047332, 2.493470805798009, 
     5.138779986068973, 0.5978635994872555, 2.192166531453252, 
     1.9549190713392535, 6.600224340371121, 1.5729506605557524, 0, 
     0.2585997315242561, 2.4175516185615393, 6.967957903547803, 
     1.4661893035044504, 2.3961993471512817, 38.389011521044225, 
     7.841028556767271, 0, 3.062864710071583, 4.666657540442126, 
     1.9264493761255856, 4.213514891624415, 4.5527787595874285, 
     0.13285857766383302, 2.158951887037297, 4.139968178989081, 
     0.33451891876072615, 0, 0.14946589987181735, 0.14472095066954405, 
     1.741396357236677, 3.0486298624647494, 4.925257271966382, 
     10.277559972137917, 25.16721056889174, 0.493474717037104, 
     0.5978635994872555, 3.8505262776500206, 13.724765567594151, 
     9.179104231810161, 3.35467908601178, 0.4199280044017567, 
     1.304861030626936, 5.49939612544223, 8.030826524858467, 
     16.953703499745508, 10.11148675005813, 8.090138389886967, 
     7.3760235349438625, 11.001164725485582, 35.52780715206954, 
     8.215879543747375, 26.711691534233797, 9.682068847251827, 
     7.141148549431015, 5.262148665328246, 2.1992839552566616, 
     4.427037605727005, 6.925253360727288, 0.322656545755029, 
     5.902716807636017, 6.391446575470819, 6.3345071850434564, 
     14.073519333961727, 7.511254587208832, 1.900352155513055, 
     7.902712896396908, 2.616839485057296, 10.26569759913222, 
     59.41388143634575, 3.9311904140887646, 4.787653745100276, 
     0.9205201452422707, 0, 0.3772234615812414, 0.9062852976354507, 
     5.202836800299746, 19.788810648107663, 54.36288301051896, 
     12.325005552921624, 0.27520705373222654, 1.544480965342071, 
     0.3890858345869386, 2.8256172499575847, 8.469734326069345, 
     16.27754823842066, 2.0640529029916923, 0.35824366477212044, 
     0.13048610306269637, 5.563452939673002, 9.243161046040935, 
     35.43053569342282, 15.034371547423362, 9.527857998177721, 
     2.29892788850454, 7.387885907949573, 4.206397467821005, 
     8.381952765827164, 7.807813912351316, 11.162492998363096, 
     5.525493346054761, 8.265701510371315, 1.7556312048435108, 
     4.450762351738399, 10.173171089687767, 7.897967947194633, 
     2.666661451681221, 9.928806205770371, 30.960793544875298, 
     5.990498367878183, 11.983369210357488, 13.131646917309183, 
     8.61920022594115, 6.977447801952377, 4.374843164501929, 
     6.045065283704395, 8.151822729516603, 3.1553912195160376, 
     6.683260951411029, 4.327393672479126, 10.450750618021143, 
     18.045041816269848, 2.431786466168373, 3.6393760381485674, 
     1.0106741800855885, 3.0581197608693103, 6.585989492764288, 
     4.431782554929292, 4.351118418490534, 3.6464934619519913, 
     7.67021038548521, 6.986937700356924, 19.561053086398232, 
     20.113839668463818, 9.530230472778857, 2.310790261510251, 
     6.975075327351227, 7.947789913818573, 9.895591561354417, 
     1.1886097751710873, 2.325025109117085, 3.456695493860795, 
     0.13048610306269637, 0, 0.7378396009545124, 7.703425029901165, 
     10.448378143420006, 21.437680495899862, 22.927594545415708, 
     12.239596467280595, 9.074715349360009, 10.166053665884355, 
     10.918128114445688, 15.964381591070193, 36.39138790688447, 
     38.27038779098724, 5.900344333034866, 5.072350697237049, 
     10.374831430784658, 3.6820805809690964, 10.142328919872948, 
     11.551578832950035, 8.514811343491012, 12.251458840286292, 
     2.6880137230914785, 4.695127235655807, 11.41634778068505, 0, 
     0.3890858345869386, 1.2004721481767844, 2.4436488391740703, 
     0.12811362846155971, 0.5978635994872694, 9.518368099773161, 
     0.8730706532194821, 11.620380596383082, 1.6892019160116012, 
     1.2763913354132543, 1.5729506605557386, 0, 0, 0, 0, 0, 0, 0, 0, 
     2.446021313775221, 16.645281801597328, 12.21349924666805, 
     22.749658950330215, 21.53969690374888, 47.26206652930734, 
     5.485161277835382, 0.24199240931627175, 0.8327385850001034, 
     1.779355950854905, 1.513638795527239, 2.8754392165815243, 
     3.7603722428067172, 53.31899418601742, 4.645305269031869, 
     5.489906227037669, 2.837479622963296, 14.483957439958907, 
     29.300061324077394, 11.551578832950035, 9.523113048975436, 
     3.876623498262552, 17.41870852156893, 7.731894725114847, 
     10.343989260969842, 11.622753070984231, 0.5931186502849684, 
     0.29655932514249805, 3.639376038148581, 5.829170095000669, 
     11.33568364424631, 46.90619533913636, 4.771046422892292, 0, 
     0.09489898404560493, 0, 0, 1.0676135705129512, 1.5729506605557386, 0, 0, 
     0, 8.023709101055058, 5.727153687151654, 2.975083149829416, 
     11.743749275642353, 7.143521024032165, 38.187351179947335, 
     69.65110934026428, 58.26085878019177, 5.886109485428031, 
     3.539732104900703, 9.534975421981144, 50.970244330888946, 
     10.282304921340204, 9.198084028619283, 14.075891808562849, 
     2.438903889971797, 1.1862373005699367, 3.285877322578734, 
     4.360608316895095, 1.817315544473147, 1.9857612411540715, 
     1.8078256460685864, 8.19215479773598, 4.540916386581731, 
     4.185045196410747, 4.607345675413626, 5.679704195128852, 
     11.610890697978535, 8.683257040171934, 12.744933557323382, 
     1.1672575037608297, 7.447197772978059, 3.6014164445303396, 
     2.0284657839746005, 2.2585958202851755, 3.2028407115388404, 
     4.128105805983385, 4.8825527291458535, 5.473298904829699, 
     5.497023650841079, 4.996431510000566, 0.04982196662393912, 
     1.6844569668093279, 4.749694151482034, 10.042684986625083, 
     26.41750468369245, 28.588318943735423, 37.58711510585896, 
     12.17791212765096, 2.56464504383222, 1.1435327577494214, 
     0.48161234403140685, 3.319091966994689, 2.714110943704023, 
     3.8362914300431736, 0.8469734326069372, 3.6085338683337493, 
     6.464993288106166, 11.9359197183347, 7.266889703291424, 
     2.3748470757410236, 2.3724746011398876, 2.56464504383222, 
     8.57175073391836, 1.1933547243733607, 0, 0, 1.3784077432622692, 
     0.5385517344587698, 0, 0, 0, 0, 0.9134027214388607, 0, 0, 
     0.956107264259376, 1.5610882875500554, 5.034391103618821, 
     7.395003331752983, 4.139968178989081, 5.4566915826217, 
     6.730710443433818, 2.9537308784191447, 0, 0, 5.710546364943683, 
     1.6227726271796779, 0, 0.6666653629203156, 0.6310782439032242, 
     0.3914583091880891, 1.4851691003135712, 0.531434310655346, 
     0.44365275041317875, 0, 1.0106741800855885, 4.60022825161023, 
     0.061684339629636264, 0, 1.1055731641311932, 3.06523718467272, 
     6.360604405656001, 2.0996400220087836, 1.615655203376268, 
     0.5575315312678769, 2.040328156980298, 0.38434088538466527, 
     1.513638795527239, 0, 0.06642928883192345, 0.17556312048436218, 
     0.2680896299288166, 0.26571715532766604, 0, 0, 0.0545669158262263, 
     0.4650050218234225, 0, 0, 0.10438888245016542, 0, 0.7686817707693305, 
     1.1933547243733744, 0.0545669158262263, 2.052190529985995, 
     2.607349586652721, 5.2621486653282314, 0, 0.1945429172934693, 0, 
     2.011858461766616, 1.888489782507344, 7.485157366596301, 
     1.703436763618435, 0.6287057693020737, 0.33451891876072615, 
     9.2289261984341, 1.1506501815528454, 0, 0, 0, 0, 0, 3.077099557678417, 
     5.207581749502032, 6.047437758305532, 0.6002360740883922, 0, 
     0.2301300363105746, 0.4650050218234225, 0, 0, 0, 0, 0, 0, 0, 0, 0, 0, 0, 
     0.3463812917664233, 1.6322625255842382, 4.664285065840989, 
     3.2574076273650525, 0, 0, 2.4650011105843417, 0, 0.6358231931054975, 
     3.9288179394876277, 5.8623847394166235, 5.731898636353927, 0, 
     4.02608939813437, 5.701056466539123, 22.965554139033948, 
     5.905089282237152, 7.6986800806988915, 1.468561778105587, 
     2.2965554139034037, 7.478039942792877, 3.660728309558825, 
     2.659544027877811, 4.230122213832399, 5.556335515869592, 
     3.596671495328052, 4.7686739482911555, 2.7141109437040094, 0, 
     1.9596640205415405, 0.7283497025499519, 0.493474717037104, 
     3.3523066114106435, 7.423473026966665, 0.8659532294160721, 
     0.05931186502849961, 0.29181437594022475, 3.3024846447867047, 
     4.669030015043276, 3.9311904140887783, 4.068793940954898, 
     6.256215523205849, 4.327393672479127, 5.997615791681593, 
     5.696311517336836, 11.973879311952928, 11.112671031739158, 
     28.28701466939067, 1.6607322207979198, 7.171990719245833, 
     12.585977759047019, 70.3296370761903, 4.754439100684321, 
     4.763928999088868, 3.6939429539747937, 2.540920297820812, 
     4.922884797365231, 13.10792217129779, 14.279924624260893, 
     68.8848000440961, 14.72594984927518, 10.76866221457387, 
     10.842208927209217, 4.94660954337664, 2.951358403818008, 0, 
     0.17319064588321165, 9.217063825428404, 37.79826534536039, 
     2.559900094629919, 1.6037928303705709, 1.274018860812118, 
     0.7852890929773149, 10.498200110043932, 11.594283375770551, 
     6.792394783063455, 2.3273975837182217, 0.9205201452422707, 
     0.7568193977636195, 1.4448370320941928, 1.8695099856982367, 
     0.614470921695226, 0, 6.543284949943772, 4.8351032371230644, 
     1.5421084907409206, 2.462628635983191, 2.7212283675074334, 
     4.937119644972079, 4.823240864117368, 0.4958471916382545, 
     1.013046654686725, 0.46263254722228586, 0.42704542820518054, 
     3.848153803048884, 4.218259840826702, 7.207577838262938, 
     4.657167642037566, 2.303672837706827, 0.5622764804701502, 
     6.8872937671090595, 5.179112054288337, 6.120984470940866, 
     12.391434841753549, 29.99994133141365, 2.899163962592932, 
     9.902708985157826, 62.31541787353979, 3.7959593618237943, 
     2.576507416837903, 0, 0, 0, 0, 0.17556312048436218, 0.26097220612539274, 
     2.1162473442167817, 5.2763835129350785, 4.884925203747003, 
     2.1613243616384334, 4.60734567541364, 10.832719028804657, 
     3.5563394271086874, 7.198087939858377, 36.64524268920642, 
     22.951319291427097, 9.615639558419902, 6.443641016695894, 
     5.28824588594079, 0.19691539189461982, 2.3511223297296158, 
     1.767493577849208, 6.009478164687304, 4.7639289990888685, 
     4.718851981667216, 6.13996426775, 6.62394908638253, 0.2680896299288166, 
     4.40331285971561, 6.771042511653197, 6.48634555951641, 7.40686570475868, 
     20.256188144532214, 6.491090508718683, 4.192162620214171, 
     8.86356510985857, 6.623949086382516, 5.689194093533426, 
     0.8137587881909825, 0, 0, 0, 0, 0, 0, 0, 0, 0, 3.5824366477212184, 
     51.08412311174366, 1.7010642890172982, 4.982196662393731, 0, 0, 0, 0, 0, 
     0, 0.3867133599858019, 3.5942990207269156, 9.020148433533798, 
     8.218252018348526, 6.813747054473712, 2.6049771120515848, 0, 
     4.714107032464929, 8.071158593077845, 1.2265693687893153, 
     4.071166415556035, 5.368910022379533, 2.0901501236042366, 
     2.747325588119978, 0.7757991945727544, 5.010666357607413, 0, 0, 
     1.1862373005699505, 3.857643701453445, 0.6026085486895288, 
     0.3819684107835286, 2.576507416837903, 8.073531067678983, 
     5.741388534758501, 6.230118302593304, 0.2989317997436347, 
     0.5314343106553321, 0.9537347896582393, 1.6631046953990563, 
     1.8884897825073579, 15.4234573820103, 14.70459757786491, 
     35.838601324818875, 11.067594014317493, 14.559876627195393, 
     9.274003215855767, 47.112600629435526, 5.478043854031972, 
     13.285857766383288, 68.44826471748637, 4.804261067308246, 
     28.979777252923515, 7.292986923903969, 4.05455909334805, 
     2.8042649785473412, 3.167253592521735, 5.701056466539109, 
     26.491051396327777, 30.308363029561836, 7.684445233092058, 
     1.3926425908691171, 1.5088938463249795, 4.334511096282565, 
     47.54439100684298, 10.868306147821748, 8.540908564103528, 
     11.636987918591066, 12.075895719801943, 3.914583091880794, 0, 
     1.1055731641311934, 6.469738237308439, 40.647607341329376, 
     9.4661736585481, 3.285877322578734, 3.12692152430237, 
     0.9394999420513916, 3.653610885755401, 10.450750618021129, 
     117.15516827888787, 25.292951722752157, 11.38076066166796, 
     78.0306896314903, 60.90142301126044, 13.1743514601297, 
     34.85402436534582, 1.3309582512394806, 8.272818934174724, 
     2.246733447279464, 6.711730646624698, 7.262144754089164, 
     7.188598041453817, 6.19690365817735, 55.458966276245576, 
     35.37359630299546, 8.045061372465302, 21.264489850016652, 
     3.247917728960492, 4.915767373561808, 8.472106800670481, 
     1.1909822497722238, 1.342820624245178, 2.1542069378350233, 
     2.4792359581911754, 5.520748396852487, 0.8896779754274525, 
     1.7769834762537822, 24.68559822486035, 11.46616974730899, 
     7.136403600228727, 4.092518686966293, 5.257403716125958, 
     3.6203962413394466, 1.8908622571084805, 5.836287518804093, 
     8.600220429132028, 3.3594240352140536, 7.860008353576392, 
     3.971522482308157, 6.007105690086168, 7.722404826710286, 
     4.678519913447824, 0.4056931567949229, 2.3273975837182217, 
     5.119800189259852, 4.628697946823898, 5.153014833675806, 
     3.0438849132624624, 6.6215766117813795, 4.374843164501929, 
     3.798331836424945, 8.825605516240328, 5.591922634886684, 
     3.8979757696728234, 4.977451713191457, 2.5266854502139777, 
     5.686821618932275, 0.778171669173891, 5.262148665328245, 
     18.97505185991668, 40.31546089716981, 2.8137548769519016, 
     4.370098215299656, 4.858827983134472, 5.285873411339639, 
     2.5432927724219483, 5.345185276368138, 7.822048759958164, 
     6.412798846881076, 2.362984702735313, 0.13285857766383302, 
     0.05693939042736296, 3.2384278305559318, 4.725969405470626, 
     0.5599040058690136, 0.3629886139744076, 2.5266854502139777, 
     7.015407395570605, 7.2170677366674845, 0.3629886139744076, 
     0.9205201452422707, 1.5682057113534653, 1.0771034689175119, 
     0.42704542820518054, 0, 1.1245529609403004, 1.482796625712421, 0, 0, 
     0.5266893614530588, 1.672594593803617, 8.199272221539406, 
     3.7627447174078537, 1.9525465967381168, 0, 0, 2.545665247023085, 
     7.997611880442513, 61.273901523639395, 0.9608522134616493, 
     4.270454282051764, 0, 0, 8.199272221539392, 12.654779522480077, 
     0.40806563139605956, 0, 10.263325124531084, 1.0771034689175258, 
     4.863572932336746, 4.678519913447824, 3.506517460484748, 
     3.373658882820901, 4.087773737764006, 0.20403281569802978, 
     3.9691500077070203, 6.289430167621804, 5.160132257479231, 
     4.4863494707555045, 3.7129227507839007, 0.5409242090598926, 
     1.5776956097580257, 13.255015596568455, 10.322636989559584, 
     3.205213186139963, 3.252662678162779, 0, 0.5077095646439378, 
     6.816119529074849, 1.760376154045798, 1.2574115386041336, 
     5.852894841012077, 3.655983360356538, 5.02252873061311, 
     2.4341589407695094, 3.8291740062397635, 31.606106636385345, 
     80.15405439951047, 3.743764920598733, 12.298908332309095, 
     29.233632035245474, 9.703421118662085, 3.1482737957126137, 
     10.72595767175337, 11.219432388790459, 33.88130977887848, 
     8.79239087182436, 58.02123884547664, 35.347499082382924, 
     22.460217048991154, 0.18268054428777214, 7.558704079231634, 
     5.065233273433625, 3.8956032950716866, 11.304841474431491, 
     11.23841218559958, 0, 0, 3.1411563719092035, 7.058111938391134, 
     24.29176744107113, 16.19688410198189, 18.569358703121765, 
     12.7757757271382, 9.466173658548087, 28.939445184704134, 
     30.972655917880996, 14.595463746212484, 18.303641547794104, 
     4.920512322764095, 0, 0, 1.8220604936754343, 9.772222882095129, 
     14.037932214944608, 20.355832077780086, 2.5480377216242354, 
     3.3309543400003863, 4.427037605727005, 14.275179675058606, 
     51.93821396815401, 9.689186271055236, 0, 1.772238527051495, 
     1.1411602831482848, 7.73663967431712, 1.0652410959118148, 
     11.423465204488476, 105.47310334287515, 3.995247228319551, 
     2.014230936367753, 4.037951771140066, 2.7995200293450537, 
     3.655983360356538, 8.659532294160542, 7.658348012479513, 
     15.043861445827922, 60.96547982549122, 12.986925966639653, 
     6.697495799017863, 22.91335969780886, 63.8385465674716, 
     0.3677335631766948, 1.7295339842309798, 0.09727145864674158, 
     3.2502902035616286, 8.218252018348526, 8.93711182249389, 
     13.580044616924623, 10.600216517892946, 3.4234808494448545, 
     59.01767817795539, 64.66179525406712, 6.559892272151758, 
     15.247894261525952, 15.857620234018892, 24.858788870743552, 
     10.10436932625472, 1.9525465967381304, 8.70935426078448, 
     10.676135705129415, 3.6963154285759305, 73.37589446405387, 
     7.8173038107558765, 4.555151234188565, 11.10792608253687, 
     21.42107317369188, 85.99745934211798, 9.83153474712363, 
     25.935892339661052, 1.5919304573648596, 0, 3.881368447464839, 
     6.616831662579106, 7.243164957280044, 7.596663672849877, 
     53.96905222672974, 4.334511096282551, 7.157755871638999, 
     28.770999488023204, 15.164857650486043, 7.943044964616286, 0, 
     5.404497141396625, 1.2052170973790577, 7.527861909416816, 
     29.18855501782381, 2.908653860997479, 2.4863533819945993, 
     5.347557750969276, 9.23841609683866, 7.164873295442408, 
     9.750870610684872, 2.0094859871654798, 0.4389078012108777, 0, 0, 0, 0, 
     0, 2.8351071483621597, 6.612086713376833, 3.34518918760722, 0, 0, 
     0.7544469231624829, 0, 0, 6.690378375214453, 4.642932794430732, 0, 0, 
     2.9466134546157345, 2.71648341830516, 0.13997600146725686, 0, 0, 0, 0, 
     0, 0, 0, 0, 0, 0, 0, 0.11625125545586257, 0, 0, 0, 0, 0, 
     0.13997600146725686, 0, 0, 0, 0.2870694267379237, 1.482796625712421, 0, 
     0, 0.20166034109689313, 1.4709342527067375, 3.8623886506557183, 
     9.599032236211933, 3.8861133966671124, 2.370102126538737, 
     1.589557982763723, 4.2704542820517775, 0.2965593251424842, 
     4.386705537507626, 10.67376323052828, 3.553966952507537, 
     2.792402605541644, 9.855259493135025, 8.7235891083913, 
     17.781697135543325, 3.527869731894992, 14.54089683038626, 
     16.415151765286762, 0, 0.2870694267379237, 0, 0, 2.2324985996726303, 
     0.5338067852564826, 0.1233686792592864, 0, 0, 0, 1.0771034689175119, 
     3.6512384111542646, 2.730718265911994, 1.2075895719801943, 
     0.36773356317668093, 4.234867163034687, 4.59785577700908, 
     8.481596699075055, 12.211126772066912, 77.41384623519393, 
     1.558715812948905, 8.932366873291617, 3.940680312493325, 
     0.42230047900290724, 7.867125777379816, 13.563437294716639, 
     65.38302753281366, 1.8908622571084805, 8.659532294160542, 
     18.628670568150262, 94.08759773200492, 9.515995625172039, 
     20.566982317281525, 34.27039561346541, 17.29296736770851, 
     2.6500541294732507, 6.55514732294947, 14.109106452978818, 
     4.156575501197066, 11.273999304616671, 68.23711447798492, 
     37.100757812625275, 12.951338847622548, 5.428221887408033, 
     3.8410363792454607, 24.519525002780554, 12.540900741625352, 
     7.769854318733088, 3.6820805809690826, 8.559888360912662, 
     4.718851981667216, 11.900332599317595, 7.176735668448106, 
     5.826797620399532, 13.243153223562759, 29.753203972895104, 
     3.990502279117278, 5.067605748034776, 3.6251411905417337, 
     2.590742264444737, 5.862384739416638, 5.940676401254244, 
     4.986941611596018, 5.518375922251351, 5.262148665328245, 
     9.48278098075607, 6.946605632137546, 6.920508411525014, 
     10.455495567223418, 6.125729420143153, 7.352298788932469, 
     11.428210153690763, 4.759184049886595, 1.8268054428777214, 
     3.3475616622083564, 3.323836916196962, 19.596640205415323, 
     19.82439776712475, 96.3888980951106, 3.8339189554420368, 
     3.2858773225787345, 0.7425845501567996, 22.22296958887716, 
     11.029634420699264, 3.247917728960492, 0, 1.1174355371368905, 
     5.091330494046169, 6.799512206866879, 1.5848130335614496, 
     7.663092961681786, 5.608529957094655, 8.507693919687572, 
     3.9905022791172637, 2.419924093162676, 3.3902662050288854, 
     0.702252481937421, 1.1743749275642394, 3.641748512749718, 
     2.056935479188282, 5.2763835129350785, 3.7698621412112634, 
     4.109126009174263, 0.48161234403140685, 2.362984702735313, 
     0.2158951887037408, 3.724785123789598, 2.22300870126807, 
     1.9217044269233123, 11.195707642779052, 8.158940153320026, 
     4.721224456268352, 5.195719376496321, 19.93827654797947, 
     2.9655932514248557, 1.5017764225215557, 4.199280044017581, 
     1.798335747664026, 3.9596601093024457, 1.9786438173506615, 0, 0, 0, 0, 
     0, 0, 0.26097220612539274, 0.13048610306269637, 2.3867094487467213, 
     1.4709342527067237, 0.5219444122507716, 1.1174355371368905, 
     2.4816084327923122, 0, 0.32502902035616565, 0.061684339629636264, 
     1.430602184487345, 1.2645289624075573, 2.0237208347723135, 
     4.647677743633019, 1.6702221192024802, 0.9394999420513916, 
     1.0652410959118008, 4.806633541909383, 4.697499710256958, 
     8.016591677251634, 0.22775756170943795, 5.383144869986367, 
     2.2111463282623727, 3.005925319644221, 0, 1.2241968941881787, 
     5.224189071710004, 3.7081778015816274, 10.078272105642174, 
     100.53598369790309, 11.838648259687945, 0, 4.315531299473429, 
     5.729526161752804, 3.3309543400003863, 0.11150630625357538, 0, 0, 0, 
     7.7200323521091345, 1.9027246301141916, 5.183857003490624, 
     2.151834463233873, 1.0391438752992699, 0.8896779754274525, 
     0.6737827867237256, 3.321464441595839, 3.990502279117278, 
     5.226561546311153, 1.8149430698720104, 14.612071068420454, 
     48.93940607231322, 5.451946633419427, 2.552782670826509, 
     6.657163730798485, 4.206397467820991, 4.564641132593125, 
     2.7330907405131444, 4.223004790028975, 3.0225326418522047, 
     5.335695377963579, 10.875423571625173, 5.532610769858184, 
     4.061676517151461, 4.448389877137262, 5.506513549245639, 
     3.791214412621521, 2.567017518433343, 0, 1.620400152578541, 
     6.941860682935271, 2.3155352107125244, 0, 0.1376035268661202, 
     3.304857119387841, 3.2906222717810074, 5.0818405956416095, 
     3.292994746382158, 8.272818934174724, 1.9952511395586456, 
     1.8956072063107676, 1.020164078490149, 2.7212283675074334, 0, 0, 
     0.652430515313468, 3.183860914729719, 4.870690356140156, 
     7.084209159003665, 15.68205711353454, 1.4661893035044504, 
     3.2336828813536584, 4.763928999088868, 17.259752723292554, 
     85.35926367441132, 5.795955450584714, 9.103185044573692, 
     10.913383165243415, 5.6061574824935185, 1.6512423223933592, 
     2.8042649785473412, 3.274014949573037, 0, 0, 0.47686739482913354, 
     0.7307221771510886, 4.007109601325249, 39.26682712346597, 
     5.357047649373836, 29.42105752873552, 18.45073497306477, 
     12.156559856240701, 10.782897062180705, 60.24187507214356, 
     10.002352918405705, 38.76149003342319, 23.155352107125125, 
     13.544457497907517, 9.534975421981144, 14.244337505243786, 
     112.13738449747706, 21.76508199085717, 28.842173726057393, 
     6.951350581339819, 7.1601283462401355, 0.918147670641134, 
     1.9454291729347069, 0, 0.0925265094444544, 1.3001160814246489, 
     3.8220565824363395, 8.049806321667589, 4.526681538974883, 
     10.619196314702068, 10.925245538249111, 9.954903426382902, 
     11.122160930143703, 3.546849528704113, 11.9359197183347, 
     67.8076965751786, 6.927625835328424, 74.97256987062102, 
     10.911010690642279, 4.7900262197013985, 0, 0, 0.8422284834046639, 
     6.6215766117813795, 12.93947647461685, 40.877737377639946, 
     11.347546017252006, 2.08540517440195, 9.126909790585085, 
     42.87061604259743, 1.3712903194588455, 0.6785277359260128, 
     1.976271342749511, 2.0071135125643433, 4.53142648817717, 
     7.169618244644696, 12.415159587764942, 3.9976197029206877, 0, 0, 
     5.335695377963578, 11.404485407679367, 22.88251752799405, 
     7.122168752621894, 3.126921524302356, 13.394991598035713, 
     13.905073637280776, 67.36641629936659, 67.40437589298482, 
     28.120941447310873, 7.072346785997954, 8.336875748405511, 
     6.370094304060561, 8.49345907208074, 8.676139616368511, 
     10.101996851653569, 5.72003626334823, 5.478043854031972, 
     8.222996967550785, 57.66536765530566, 8.666649717963951, 
     6.1802963359693655, 0.5077095646439378, 0, 0.1233686792592864, 
     1.2882537084189516, 0, 0, 1.8078256460685864, 0.47212244562684635, 0, 0, 
     0, 0, 0, 0.061684339629636264, 1.7580036794446472, 3.501772511282461, 
     6.5385400007414995, 9.243161046040935, 9.608522134616479, 
     7.2004604144595135, 7.342808890527907, 3.2692700003707498, 
     2.7354632151142813, 0, 0, 1.2574115386041473, 0.6903901089317099, 
     0.15895579827637785, 1.4709342527067237, 3.8861133966671124, 
     1.0177916038890122, 3.679708106367946, 10.320264514958433, 
     19.947766446384026, 4.147085602792491, 0.5385517344587559, 
     0.13523105226498355, 4.52193658977261, 3.0035528450430835, 
     6.576499594359728, 3.0818445068807043, 0.2538547823219689, 0, 0, 0, 0, 
     0, 0, 0, 0.32977396955845284, 4.778163846695701, 16.56699013975972, 
     36.69506465583037, 12.13758005943158, 6.536167526140349, 
     7.75799194572739, 7.9549073376219965, 38.64049382876505, 
     5.696311517336836, 18.40565795564312, 5.236051444715715, 
     28.64763080876392, 0.975087061068497, 3.0557472862681596, 
     14.310766794075697, 11.900332599317595, 74.853946140564, 
     7.383140958747286, 11.829158361283397, 8.080648491482407, 
     13.665453702565665, 10.939480385855946, 56.05445740113169, 
     21.78643426226743, 11.404485407679354, 42.768599634748426, 
     5.826797620399518, 45.92636332886559, 18.69984480618446, 
     2.614467010456145, 2.1423445648293127, 4.574131030997686, 
     7.572938926838468, 12.189774500656656, 94.1516545462357, 
     7.1292861764253175, 0.7449570247579224, 3.6203962413394466, 
     7.373651060342725, 9.705793593263206, 7.6630929616818, 
     2.8161273515530247, 0.2443648839174084, 5.556335515869592, 
     8.495831546681888, 38.1849787053462, 16.680868920614433, 
     64.18255538463687, 75.64160770814246, 67.37353372317, 7.38788590794956, 
     7.67021038548521, 14.142321097394772, 18.45073497306477, 
     14.189770589417561, 16.073515422722615, 7.6678379108840735, 
     14.272807200457468, 5.2668936145305185, 8.263329035770179, 
     16.1612969829648, 13.767470110414667, 2.021348360171177, 
     7.0320147177785906, 3.5183798334904317, 9.38788199671048, 
     9.826789797921357, 14.908630393562952, 20.22534597471739, 
     6.571754645157455, 0, 5.421104463604609, 1.0106741800856023, 
     1.518383744729526, 1.2621564878064206, 0, 0, 0, 0, 4.714107032464929, 
     3.1316664735046436, 2.906281386396356, 1.8647650364959494, 
     0.7520744485613462, 1.4139948622793748, 1.3262133020372073, 0, 
     3.3072295939889917, 2.256223345684025, 1.9572915459404039, 
     0.0688017634330601, 0, 3.3760313574220517, 1.912214528518752, 
     0.38434088538467914, 1.0438888245015572, 4.135223229786808, 0, 0, 0, 
     0.7568193977636195, 6.5171877293312415, 4.8351032371230644, 
     3.3997561034334463, 1.6892019160116012, 3.520752308091582, 
     1.969153918946101, 0.14234847606839351, 0.170818171282075, 
     3.364168984416355, 8.02608157565618, 0, 0.0640568142307868, 
     0.27046210452995323, 3.478047765271053, 2.393826872550145, 
     0.13048610306269637, 6.075907453519214, 13.053355255471578, 
     5.205209274900897, 2.9371235562111604, 5.2099542241031696, 
     4.498211843761202, 3.195723287735416, 4.021344448932082, 
     0.8944229246297397, 1.297743606823512, 4.059304042550324, 
     0.5812562772792712, 0, 0, 0, 0, 0, 0, 0, 0, 0, 0.1565833236752412, 0, 
     1.1221804863391638, 2.047445580783708, 0, 0.7069974311396943, 0, 
     1.8339228666811314, 0, 0, 0, 1.1482777069517085, 3.7579997682055666, 
     1.1292979101425877, 2.9110263355986294, 40.53135608587353, 
     2.5622725692310695, 2.844597046766706, 0.5860012264815584, 
     0.9774595356696336, 2.913398810199766, 3.5729467493166576, 0, 
     2.199283955256676, 3.236055355954781, 2.939496030812297, 
     0.3084216981481952, 0.7164873295442409, 3.2408003051570686, 
     59.25729811267051, 8.147077780314316, 4.166065399601612, 
     2.671406400883494, 5.957283723462215, 0, 0, 0, 0.4483976996154382, 
     0.10201640784901489, 0, 0.4294179028063311, 0.44365275041317875, 
     0.5788838026781346, 2.7378356897154177, 3.5634568509120834, 
     5.217071647906579, 5.022528730613124, 3.444833120855098, 
     1.0343989260969966, 0.09015403484331774, 2.8967914879917958, 
     3.957287634701323, 2.2752031424931456, 0, 0.6927625835328466, 0, 0, 
     0.8967953992308902, 0.7164873295442409, 0.7449570247579224, 
     0.9323825182479817, 6.045065283704396, 2.0355832077780107, 
     0.7520744485613462, 0.5100820392450744, 5.594295109487821, 
     8.180292424730284, 6.090142301126047, 21.66781053221044, 
     14.042677164146895, 7.869498251980967, 8.438892156254527, 
     5.819680196596107, 6.023713012294138, 3.7935868872226717, 
     11.29535157602693, 1.4116223876782241, 1.6868294414104508, 0, 
     2.393826872550145, 5.266893614530533, 0.5338067852564826, 
     1.5966754065671467, 8.068786118476694, 0.08303661103990778, 0, 
     0.40332068219378625, 0.9964393324787546, 0.2396199347151351, 0, 
     0.1613282728775145, 0, 0.6239608200998004, 5.860012264815487, 
     1.8600200872936623, 2.6192119596584322, 5.86950216322006, 
     7.214695262066348, 2.5053331788037063, 7.015407395570605, 
     4.804261067308246, 1.7295339842309798, 9.698676169459798, 
     5.418731989003472, 7.945417439217422, 0.8564633310114977, 
     1.283508759216692, 1.1316703847437242, 0.740212075555649, 
     2.083032699800827, 9.373647149103633, 10.953715233462795, 
     16.06402552431807, 5.613274906296942, 8.780528498818663, 
     19.55393566259482, 9.658344101240418, 0.5100820392450883, 
     1.0533787229061176, 5.867129688618897, 3.1696260671228718, 
     1.2431766909972997, 1.0438888245015572, 5.639372126909486, 
     8.206389645342815, 18.6547677887628, 5.5587079904707295, 
     7.13403112562759, 3.658355834957702, 5.473298904829686, 
     1.271646386210995, 1.0913383165243458, 0, 0, 0, 0, 0, 
     0.2633446807265294, 8.192154797735983, 7.0818366844025284, 
     8.723589108391312, 1.772238527051495, 6.00236074088388, 
     8.24909418816333, 5.399752192194351, 11.103181133334612, 
     5.428221887408032, 16.11621996554313, 6.647673832393925, 
     10.659528382921447, 10.06166478343419, 12.46735402899002, 
     1.1838648259688, 4.370098215299656, 2.3463773805273425, 0, 
     1.0438888245015572, 2.118619818817918, 0, 0, 0, 0.16607322207980169, 
     0.05219444122508965, 2.094895072806524, 11.050986692109522, 
     17.52546987862022, 11.171982896767656, 1.5682057113534653, 
     3.5492220033052497, 0.36773356317668093, 2.4816084327923122, 0, 0, 
     0.9703421118662237, 9.639364304431297, 1.1174355371368905, 
     0.13997600146725686, 3.8315464808409003, 0.6595479391168918, 0, 0, 0, 
     1.1150630625357538, 1.8529026634902523, 4.11387095837655, 
     2.948985929216871, 3.7129227507839007, 2.412806669359252, 
     4.9537269671800495, 1.791218323860602, 6.970330378148954, 
     4.268081807450627, 3.8410363792454603, 0, 2.86120436897469, 0, 0, 
     2.1020124966099343, 4.002364652122975, 11.202825066582475, 
     8.650042395755966, 3.2597801019661894, 3.6702182079633996, 
     6.832726851282834, 9.49938830296404, 1.6631046953990563, 
     6.372466778661698, 0.08303661103990778, 1.0415163499004065, 0, 0, 
     1.4400920828919057, 5.6298822285049255, 2.2894379900999793, 
     3.0628647100715836, 5.193346901895185, 5.5848052110832604, 
     0.8374835342023768, 0.37959593618239196, 1.1150630625357398, 
     9.338060030086538, 2.083032699800813, 0.4839848186325435, 0, 0, 0, 0, 0, 
     0, 1.6488698477922088, 5.0249012052142605, 3.7271575983907486, 0, 
     0.4436527504131649, 0.42230047900290724, 8.464989376867058, 
     4.474487097749807, 13.95252312930359, 28.84929114986081, 0, 
     3.098451829088675, 0, 0, 0, 0, 0.46263254722228586, 2.7591879611256758, 
     5.98575341867591, 7.897967947194633, 2.951358403818008, 
     1.570578185954602, 4.438899978732716, 49.42101841634462, 
     21.44954286890556, 3.724785123789612, 12.538528267024216, 
     12.709346438306277, 9.100812569972554, 2.3511223297296295, 
     11.762729072451474, 17.224165604275463, 9.703421118662071, 
     11.079456387323203, 1.9145870031198746, 4.659540116638716, 
     0.8279936357978163, 10.185033462693463, 21.914547890728983, 
     2.4294139915672366, 6.460248338903879, 9.530230472778857, 
     13.10080474749438, 9.85051454393275, 7.390258382550696, 
     2.57176246763563, 2.7829127071370836, 6.95609553054212, 
     4.706989608661505, 1.0486337737038305, 7.0723467859979685, 
     5.179112054288351, 2.621584434259569, 3.1435288465103404, 
     5.269266089131655, 1.5207562193306767, 1.5278736431340865, 
     0.7449570247579224, 6.090142301126047, 2.1043849712110845, 
     1.0106741800855885, 0.474494920227983, 2.0427006315814347, 
     0.2799520029345137, 6.41279884688109, 7.181480617650394, 
     11.1980801173802, 12.092503042009929, 4.642932794430732, 
     12.543273216226503, 8.239604289758784, 3.2597801019661894, 
     13.236035799759335, 8.543281038704691, 5.506513549245653, 0, 
     7.364161161938165, 3.153018744914901, 3.447205595456235, 
     0.05219444122508965, 0.44839769961545206, 0.9015403484331636, 
     5.084213070242746, 2.443648839174084, 14.925237715770923, 
     13.74849031360556, 0.08066413643875725, 3.8315464808409, 
     6.389074100869669, 9.523113048975448, 18.120961003506338, 
     13.636984007351986, 4.545661335784004, 2.329770058319358, 
     5.164877206681504, 1.449581981296466, 8.865937584459708, 
     2.2324985996726303, 1.4614443543021634, 8.576495683120648, 
     2.1257372426213283, 0.804268889786422, 3.06523718467272, 
     1.518383744729526, 1.6915743906127378, 3.5824366477212184, 
     7.086581633604801, 0.835111059601254, 2.49584328039916, 
     0.5456691582621798, 0, 0, 3.153018744914901, 0.09489898404560493, 
     0.8303661103989668, 0.5480416328633164, 0.9086577722365735, 
     0.11150630625357538, 1.4709342527067375, 2.4199240931626758, 0, 
     1.4519544558976027, 0.20166034109689313, 0.15895579827637785, 
     1.4211122860827985, 0.5551590566667403, 1.2574115386041336, 0, 
     0.2870694267379237, 6.913390987721591, 5.3380678525647145, 
     2.1589518870372832, 0.322656545755029, 6.609714238775683, 
     6.986937700356924, 11.397367983875931, 1.2835087592166783, 
     5.148269884473519, 10.844581401810341, 1.2004721481767844, 
     4.899160051353851, 3.5444770541029764, 2.0664253775928287, 
     9.511250675969752, 2.341632431325069, 0, 0.0640568142307868, 0, 
     0.4199280044017706, 0.49110224243596734, 7.622760893462422, 
     3.319091966994689, 4.263336858248354, 0.40806563139607344, 
     3.2147030845445372, 2.0047410379631927, 0, 0.588373701082695, 
     2.310790261510237, 14.056912011753727, 6.381956677066272, 
     8.481596699075041, 10.491082686240508, 3.9359353632910516, 
     7.209950312864074, 0.9015403484331497, 0, 0, 0, 1.335703200441768, 
     2.609722061253858, 3.8908583458693853, 2.8090099277496146, 
     1.5112663209261163, 3.7983318364249454, 6.937115733732985, 
     1.570578185954602, 0.32977396955845284, 3.5800641731200677, 
     6.524305153134652, 3.75562729360443, 4.308413875670006, 
     8.244349238961057, 3.945425261695612, 10.98218492867646, 
     0.3368913933618628, 0, 0, 0.0925265094444544, 2.329770058319358, 
     1.1886097751710873, 0, 0.6690378375214523, 0.08540908564104444, 0, 0, 
     2.583624840641327, 4.346373469288248, 6.227745827992168, 
     3.5515944779064004, 5.459064057222851, 8.54565351330583, 
     2.9537308784191447, 0.11150630625357538, 1.6037928303705566, 
     2.7188558929063107, 3.7152952253850513, 4.934747170370929, 
     4.479232046952094, 2.5290579248151146, 5.36416507317726, 
     8.343993172208922, 5.909834231439426, 5.385517344587518, 
     1.9098420539176013, 0, 0.9086577722365735, 4.5480338103851405, 
     1.1316703847437242, 0, 0, 3.3309543400003863, 4.014227025128672, 
     4.614463099217064, 11.451934899702156, 8.790018397223236, 
     3.750882344402143, 10.263325124531097, 27.594252085857818, 
     40.282246252753836, 3.7627447174078537, 6.638183933989364, 
     12.576487860642457, 9.655971626639268, 46.4981297077403, 
     2.6239569088607055, 5.985753418675896, 7.314339195314226, 
     39.67014780565975, 13.383129225030014, 14.469722592352074, 
     6.500580407123244, 8.035571474060754, 5.08895801944502, 
     0.2348749855128479, 0, 0, 2.0284657839746005, 6.70935817202356, 
     0.899167873832013, 0, 0, 0.5765113280769979, 10.222993056311704, 
     16.073515422722632, 12.982181017437366, 9.663089050442705, 
     8.389070189630587, 3.919328041083081, 9.478036031553797, 
     9.2289261984341, 7.952534863020846, 2.6880137230914785, 
     52.04023037600304, 5.71291883954482, 35.85995359622913, 
     26.538500888350587, 13.43532366625509, 7.32145661911765, 
     6.0569276567100925, 5.492278701638806, 5.753250907764185, 
     8.659532294160527, 2.3273975837182217, 0, 0, 1.487541574914708, 
     4.690382286453534, 2.975083149829402, 5.741388534758501, 0, 
     0.7876615675784376, 1.9786438173506615, 0.5029646154416645, 
     0.6120984470940893, 1.7390238826355264, 0.2657171553276799, 
     4.676147438846701, 0.9039128230343002, 3.0723546084761297, 
     6.548029899146046, 3.5231247826927183, 1.9715263935472376, 
     4.135223229786794, 4.365353266097369, 6.650046306995061, 
     7.784089166339922, 7.544469231624786, 2.4056892455558283, 
     1.3878976416668298, 0.8825605516240426, 3.6464934619519913}
 
BamakoDaily = {0, 0, 0, 0, 0, 0, 0, 0, 0, 0, 0, 0, 0, 0, 0, 0, 0, 0, 0, 0, 0, 
     0, 0, 0, 0, 0, 0, 0, 0, 0, 0, 0, 0, 0, 0, 0, 0, 0, 0, 0, 0, 0, 0, 0, 0, 
     0, 0, 0, 0, 0, 0, 0, 0, 0, 0, 0, 0, 0, 0, 0, 0, 0, 0, 0, 0, 0, 0, 0, 0, 
     0, 0, 0, 0, 0, 0, 0, 0, 0, 0, 0, 0, 3.670643274313275, 
     2.6245437407958137, 0.7588024079956956, 4.601823957622028, 
     0.49685502884350835, 0, 0, 0, 0, 0, 0.2501174975130596, 0, 
     0.069289306743478, 0, 0.5205147921217637, 1.046099533517454, 
     0.8669613258391815, 1.3824061686870392, 0.1791382076782727, 0, 0, 0, 0, 
     0, 0, 0, 0, 0, 0.6489535070609078, 0, 0, 1.7406825840435847, 0, 
     2.2848571394436177, 9.063379318665785, 0, 0.07097928983478691, 
     0.19603803859131325, 0, 0, 0, 0, 0.1673083260391381, 0, 0, 0, 
     0.8940010553000546, 0.23321766660001214, 1.0613093813391927, 
     1.6933630574870602, 0, 6.139708570709084, 0.1537884613087015, 
     0.5492445046739458, 0, 0.1673083260391381, 1.490565086530525, 
     1.0731392629783274, 1.6899830913044493, 0.43939560373915804, 
     1.1373586204478994, 2.107408914856647, 2.751292472643649, 
     1.8978510115349039, 0.1875881231347895, 0.2653273453347982, 
     1.0613093813391927, 2.360906378552324, 0, 0, 0.474885248656548, 
     1.83194167097403, 0.4579854177435075, 1.2674873184783384, 
     0.34813651680871277, 0.9886401084131038, 2.8594513904871346, 
     2.987890105426272, 0.9210407847609279, 0, 0.6168438283261218, 
     3.0199997841610577, 1.284387149391386, 0.8872411229348329, 
     5.107128901922054, 0.643883557786995, 0, 0, 0, 0, 1.2049579441000755, 
     0.9092109031217932, 2.026289726474041, 1.390856084143563, 
     1.1576384175435508, 0, 5.685103119148181, 0.5931840650478595, 0, 0, 
     3.2836371464045473, 3.4661553202654307, 0.07773922220000173, 0, 0, 0, 
     4.454795428678541, 0.06590934056087405, 1.5666143256392318, 
     14.78566206582267, 0, 1.6409735816566227, 2.2797871901697047, 0, 0, 
     3.129848685095846, 0.373486263178284, 0.9024509707565784, 
     3.959630382926335, 5.53131465783948, 5.708762882426443, 
     1.387476117960952, 11.333026610287671, 9.313496816178844, 
     4.6677332981829025, 8.465125304344012, 3.7128928515958792, 
     14.78566206582267, 6.874851215426519, 8.18627809427877, 
     13.197077959996488, 1.3114268788522523, 2.8442415426653893, 
     16.198487930153195, 20.81214176941436, 0.7571124249043937, 
     11.67778316091378, 8.90283092499186, 5.911560853382978, 
     5.047979493726402, 6.55544441116998, 2.200357984878401, 
     5.781432155352539, 8.037559582243983, 7.985170106413552, 
     6.976250200904783, 12.548124452935571, 2.1902180863305682, 
     2.132758661226218, 1.7136428545827185, 41.91158066435048, 
     6.1853381141743, 6.513194833887368, 8.43808557488314, 8.936630586817955, 
     4.013709841848074, 8.71017285258316, 3.4729152526306457, 
     10.672243221587628, 4.968550288435098, 1.215097842647901, 
     6.6348736164612845, 8.792982024057073, 1.0089199055087552, 
     19.046109439001203, 29.106578781536623, 1.5581644101827012, 
     1.225237741195727, 6.263077336374302, 1.492255069621834, 
     2.1716282723262257, 6.912030843435217, 6.558824377352584, 
     0.5407945892174221, 6.403345932952574, 5.3572463994351205, 
     4.0762392162263446, 0.5644543524956844, 11.608493854170295, 
     10.344386501874567, 1.7761722289609745, 8.264017316478785, 
     13.012869803044302, 6.170128266352561, 0, 4.130318675148084, 
     12.698532948061668, 7.417335787735249, 5.189938073395975, 
     4.584924126708987, 0, 0, 2.5569444171436375, 2.8983210015871355, 0, 
     0.06421935746956514, 1.2387576059261636, 2.033049658839256, 0, 
     1.188058113187028, 3.878511194543716, 0, 2.0736092530305585, 
     0.6979630167087345, 2.306826919630578, 0.5965640312304704, 
     0.4106658911869829, 0.5238947583043816, 0.12336876566522437, 
     2.9388805957784454, 0, 0, 0, 1.019059804056581, 0, 0, 0, 0, 0, 
     1.2472075213826872, 0, 0, 0, 0, 0, 0, 0, 0, 0, 0, 0, 0, 0, 0, 0, 0, 0, 
     0, 0, 0, 0, 0, 0, 0, 0, 0, 0, 0, 0, 0, 0, 0, 0, 0, 0, 0, 0, 0, 0, 0, 0, 
     0, 0, 0, 0, 0, 0, 0, 0, 0, 0, 0, 0, 0, 0, 0, 0, 0, 0, 0, 0, 0, 0, 0, 0, 
     0, 0, 0, 0, 0, 0, 0, 0, 0, 0, 0, 0, 0, 0, 0, 0, 0, 0, 0, 0, 0, 0, 0, 0, 
     0, 0, 0, 0, 0, 0, 0, 0, 0, 0, 0, 0, 0, 0, 0, 0, 0, 0, 0, 0, 0, 0, 0, 0, 
     0, 0, 0, 0, 0, 0, 0, 0, 0, 0, 0, 0, 0, 0, 0, 0, 0, 0, 0, 0, 0, 0, 0, 0, 
     0, 0, 0, 0, 0, 0, 0, 0, 0, 0, 0, 0, 2.007699912469692, 0, 0, 0, 0, 0, 0, 
     0, 0, 0, 0, 0, 0, 0, 0, 0, 0, 0, 0, 0, 0, 0, 0, 0.746972526356568, 
     0.5644543524956844, 0, 0.20448795404783698, 2.60257396060886, 
     0.2281477173260993, 0, 0.3092669057087119, 0.2872971255217585, 
     4.519014786148114, 0.05407945892173943, 0, 0, 0, 0, 0, 0, 0, 0, 0, 
     0.11153888402608975, 0, 0, 0.3227867704391485, 0.17068829222174897, 
     2.235847629795791, 0, 0.3599663984478474, 0, 0.2011079878652261, 
     1.4415555768826984, 1.3384666083131256, 0.19434805550001127, 0, 0, 
     0.25518744678697247, 6.8731612323352085, 3.5422045593741305, 
     5.85917137755254, 0.8618913765652686, 2.7005929799045134, 
     0.5999439974130744, 0.5492445046739458, 0, 0.10308896856957295, 0, 
     0.1554784444000104, 2.3321766660001493, 0, 3.668953291221966, 
     0.8095019007348312, 8.407665879239662, 0.3565864322652365, 
     0.25687742987827444, 1.2303076904696397, 5.674963220600356, 
     6.021409754317766, 3.246457518395855, 2.609333892974075, 
     0.18589814004348754, 1.3114268788522523, 0, 0.238287615873925, 0, 0, 
     1.1508784851783291, 1.392546067234872, 1.1086289078957172, 
     3.5033349482741367, 0, 0, 0, 0.542484572308731, 0.38869611100002255, 
     0.6641633548826464, 3.0588693952610586, 0.7672523234522194, 0, 
     1.2319976735609486, 1.7694122965957597, 1.453385458521833, 
     2.7631223542827765, 0.4140458573695868, 0.1301286980304392, 
     4.850251472043778, 0.7740122558174343, 9.132668625409277, 
     1.2319976735609486, 3.4695352864480418, 0.8416115794696172, 
     1.2303076904696397, 0, 1.1694682991826786, 0.7672523234522194, 
     3.8734412452698095, 5.2659873125046746, 12.93175061466168, 
     10.016529782161498, 2.125998728861003, 2.442025566934937, 
     6.034929619048203, 21.822751658014422, 35.95270028441097, 
     63.34732619445619, 1.2708672846609494, 4.137078607513299, 
     3.52023477918717, 3.259977383126285, 12.191538020670336, 
     2.553564450961027, 1.5784442072783595, 6.217447792909087, 
     2.469065296395803, 1.825181738608808, 10.259887347309343, 
     10.494794997000657, 3.381656165700214, 5.277817194143809, 
     2.1124788641305665, 9.923580712139751, 3.5337546439176135, 
     0.7097928983478691, 5.93184065047863, 0.45967540083480946, 
     3.794012039978499, 3.325886723687166, 2.071919269939257, 
     1.3367766252218236, 0.4664353332000243, 7.221297749143929, 
     5.173038242482935, 0.8686513089304904, 1.291147081756601, 
     0.10984890093478777, 7.672523234522222, 5.238947583043801, 
     15.777682140418387, 3.1602683807393297, 1.9688303013696908, 
     7.508594874665687, 4.265517322452436, 18.34645643920116, 
     0.2501174975130596, 1.0782092122522402, 1.8387016033392378, 
     3.4137658444349936, 0.8652713427478724, 10.035119596165856, 
     12.125628680109461, 2.5011749751305894, 2.6667933180784256, 
     2.1614883737783934, 0.8923110722087526, 2.4606153809392866, 
     6.039999568322123, 5.1088188850133625, 4.4159258175785405, 
     12.129008646292064, 8.713552818765763, 6.604453920817807, 
     5.5955340153090445, 1.5142248498087874, 2.982820156152359, 
     2.2544374438001404, 6.225897708365603, 0.37517624626958596, 
     4.821521759491611, 4.302696950461135, 0, 0, 0, 0.31602683807393367, 
     2.173318255417528, 3.0216897672523597, 0, 0, 1.1677783160913766, 
     1.15425845136094, 1.2725572677522514, 2.6262337238871227, 
     3.7095128854132757, 2.5991939944262494, 0, 1.1491885020870272, 
     0.6810631857956939, 0.8078119176435292, 0, 0, 1.0444095504261521, 
     0.2281477173260993, 0, 0, 0, 0, 0.15040849512609755, 0, 0, 0, 0, 0, 0, 
     0, 0, 0, 0, 0, 0, 0, 0, 0, 0, 0, 0, 0, 0, 0, 0, 0, 0, 0, 0, 0, 0, 0, 0, 
     0, 0, 0, 0, 0, 0, 0, 0, 0, 0, 0, 0, 0, 0, 0, 0, 0, 0, 0, 0, 0, 0, 0, 0, 
     0, 0, 0, 0, 0, 0, 0, 0, 0, 0, 0, 0, 0, 0, 0, 0, 0, 0, 0, 0, 0, 0, 0, 0, 
     0, 0, 0, 0, 0, 0, 0, 0, 0, 0, 0, 0, 0, 0, 0, 0, 0, 0, 0, 0, 0, 0, 0, 0, 
     0, 0, 0, 0, 0, 0, 0, 0, 0, 0, 0, 0, 0, 0, 0, 0, 0, 0, 0, 0, 0, 0, 0, 0, 
     0, 0, 0, 0, 0, 0, 0, 0, 0, 0, 0, 0, 0, 0, 0, 0, 0, 0, 0, 0, 0, 0, 0, 0, 
     0, 0, 0, 0, 0, 0.7689423065435284, 0.40559594191307, 2.3930160572871033, 
     0.6033239635956853, 0, 0, 0, 2.9693002914219226, 3.447565506261088, 0, 
     0.8517514780174429, 0, 0, 0, 0, 0, 0.06421935746956514, 0, 0, 
     1.1711582822739874, 0, 0, 0, 0, 0, 0, 0, 0, 0, 0, 0.30081699025218817, 
     0, 0, 0.4292557051913323, 1.6173138183783604, 0.6303636930565584, 
     2.9355006295958344, 0, 0, 0, 0, 0.46305536701742034, 0.442775569921762, 
     0, 0.37855621245219684, 0.6523334732435188, 0.31771682116523564, 
     0.37686622936089487, 0, 0.14195857966957381, 0, 0, 1.2032679610087667, 
     0.5222047752130726, 0, 0, 1.766032330413156, 1.4821151710740015, 
     0.7723222727261323, 0.29067709170436246, 0, 0.9599103958609287, 0, 
     0.9463905311304921, 3.1349186343697584, 0.18589814004348754, 
     0.7216227799870036, 0.9261107340348407, 0.39207607718263343, 
     3.3748962333349923, 1.5328146638131368, 3.2177278058436802, 0, 
     5.039529578269877, 0.11491885020870063, 4.240167576082872, 
     0.9345606494913574, 2.046569523569693, 1.2100278933739883, 
     0.5661443355869933, 1.492255069621827, 0, 0, 7.021879744370004, 
     0.4208057897348086, 1.3621263715913878, 7.373396227361329, 0, 0, 
     0.8280917147391806, 1.994180047739255, 0, 1.0798991953435422, 
     0.1774482245869638, 6.254627420917778, 0, 6.9847001163613065, 
     8.586804086917935, 3.834571634169802, 8.595254002374451, 0, 
     1.5970340212827088, 2.440335583843628, 5.788192087717747, 
     1.5125348667174785, 6.467565290422146, 5.903110937926455, 
     17.38485606024893, 2.3592163954610155, 1.931650673360992, 
     3.625013730848052, 1.4280357121522618, 5.331896653065549, 
     2.4132958543827616, 3.934280636556771, 4.58661410980029, 
     9.228997661613628, 0, 3.6013539675697896, 1.7744822458696727, 
     17.563994267927193, 2.477515211852327, 0.3346166520782831, 
     12.730642626796456, 4.730262672561166, 0.46981529938263517, 
     8.558074374365752, 8.09163904116572, 5.456955401822082, 
     13.881521111974791, 2.614403842247988, 5.460335368004693, 
     9.928650661413672, 2.7648123373740856, 3.736552614874149, 
     5.467095300369908, 0.09632903620435118, 2.7039729460871174, 
     17.869881207453304, 10.69590298486589, 5.042909544452488, 
     14.78397208273137, 7.620133758691784, 3.6064239168437027, 
     11.226557675535492, 5.068259290822059, 11.451325426678983, 
     15.196327957009654, 11.305986880826804, 3.2701172816741177, 
     2.129378695043614, 1.96545033518708, 6.761622348309119, 
     15.561364304731415, 14.249937425879155, 3.2701172816741177, 
     9.883021117948449, 1.730542685495759, 1.4128258643305234, 
     11.354996390474632, 2.408225905108849, 3.2599773831262917, 0, 
     4.782652148391604, 3.745002530330672, 4.221577762078529, 0, 
     7.708012879439619, 4.290867068822008, 4.650833467269855, 
     0.4174258235521977, 0.6252937437826456, 0, 0.5255847413956836, 
     8.43808557488314, 4.997280000987265, 4.8637713367742155, 
     3.763592344335015, 5.010799865717702, 3.330956672961072, 
     2.773262252830602, 5.4620253510959955, 0, 1.3486065068609512, 
     7.334526616261335, 1.357056422317475, 0, 3.349546486965428, 
     1.5970340212827088, 0, 0, 0, 0.3363066351695851, 1.0951090431652877, 
     0.18589814004348754, 0.6675433210652573, 4.6221037547176795, 
     1.3587464054087839, 6.861331350696089, 0, 0, 0, 0, 0, 0, 
     1.7356126347696716, 0, 0, 0, 0, 2.0837491515783917, 0.6726132703391702, 
     0, 0, 0, 0, 0, 0, 0, 0, 0, 0.49685502884350835, 0, 0, 0, 0, 0, 0, 0, 0, 
     0, 0, 0, 0, 0, 0, 0, 0, 0, 0, 0, 0, 0, 0, 0, 0, 0, 0, 0, 0, 0, 0, 0, 0, 
     0, 0, 0, 0, 0, 0, 0, 0, 0, 0, 0, 0, 0, 0, 0, 0, 0, 0, 0, 0, 0, 0, 0, 0, 
     0, 0, 0, 0, 0, 0, 0, 0, 0, 0, 0, 0, 0, 0, 0, 0, 0, 0, 0, 0, 0, 0, 0, 0, 
     0, 0, 0, 0, 0, 0, 0, 0, 0, 0, 0, 0, 0, 0, 0, 0, 0, 0, 0, 0, 0, 0, 0, 0, 
     0, 0, 0, 0, 0, 0, 0, 0, 0, 0, 0, 0, 0, 0, 0, 0, 0, 0, 0, 0, 0, 0, 0, 0, 
     0, 0, 0, 0, 0, 0, 0, 0, 0, 0, 0, 0, 0.40052599263915717, 0, 0, 0, 0, 0, 
     1.3164968281261653, 0.0929490700217403, 0.44615553610437286, 0, 0, 
     0.2484275144217507, 0, 0, 0, 0, 0.6320536761478673, 0, 0, 0, 0, 0, 
     0.09801901929565315, 1.4516954754305242, 1.0680693137044075, 0, 0, 0, 0, 
     0, 0, 0, 0, 0.5982540143217724, 3.9359706196480726, 6.219137776000389, 
     3.4188357937089062, 0.8213317823739588, 0.24673753133044873, 0, 0, 0, 0, 
     0.24166758205653588, 3.496575015908915, 0.8213317823739658, 
     0.6472635239696058, 0, 1.155948434452242, 0, 0, 0, 0, 0, 0, 
     0.46305536701742034, 0.4140458573695868, 0, 2.996340020882796, 
     3.486435117361082, 0.6692333041565592, 1.6392835985653207, 
     3.153508448374108, 3.7264127163263234, 0, 0, 2.0583994052088204, 
     0.9497704973131029, 4.721812757104642, 0.49685502884350835, 
     0.14871851203478864, 0.2518074806043616, 0, 1.7829321613261964, 
     1.3891661010522611, 0.37855621245219684, 0.3430665675347999, 
     0.19941800477392413, 1.2370676228348616, 0, 0.6371236254217733, 
     1.7525124656827193, 2.1750082385088296, 0, 0, 0, 0, 10.555634388287618, 
     8.946770485365782, 18.949780402796844, 5.827061698817755, 
     0.7537324587217828, 0.43939560373915804, 0.7672523234522194, 
     6.181958147991697, 0, 0, 0.3582764153565454, 2.2899270887175374, 
     9.166468287235357, 0, 3.4374256077132626, 0, 0, 0.08618913765652547, 
     2.034739641930558, 4.1252487258741715, 0, 3.7112028685045777, 
     0.7283827123522185, 0.442775569921762, 2.33048668290884, 
     4.949960474430748, 25.434245524132038, 1.760962381139243, 
     3.413765844434993, 2.1614883737783934, 0, 2.75467243882626, 
     17.69412296595764, 0, 6.251247454735174, 3.6216337646654413, 
     2.0212197772001286, 1.3148068450348633, 8.502304932352711, 
     9.749512453735399, 0, 5.87100125919167, 10.548874455922403, 
     10.956160380926782, 3.2718072647654264, 0.40221597573045914, 
     13.773362194131298, 0.8314716809217915, 8.377246183596178, 
     0.7773922220000451, 8.377246183596178, 3.3765862164263014, 
     0.23321766660001214, 5.260917363230769, 4.780962165300301, 
     6.094079027243862, 7.3226967346222, 2.6211637746132097, 
     5.29809699123946, 2.244297545252315, 0.576284234134819, 
     4.415925817578533, 4.735332621835078, 1.825181738608808, 
     4.397336003574191, 2.649893487165385, 7.69280303161788, 
     3.7230327501437124, 2.1107888810392645, 1.7829321613261964, 0, 
     1.527744714539224, 5.0699492739133545, 4.828281691856826, 
     2.9033909508610485, 5.647923491139482, 15.040849512609645, 
     0.7182428138043928, 0, 0, 7.829691662013534, 2.6363736224349483, 0, 
     4.721812757104649, 4.574784228161155, 0, 0, 3.3410965715089045, 
     5.28119716032642, 6.2884270827438735, 6.623043734822156, 
     4.319596781374182, 0, 2.2578174099827444, 1.725472736221846, 
     0.6286737099652564, 0.9514604804044049, 3.4678453033567327, 
     3.428975692256732, 0, 2.783402151378435, 0, 0, 1.2742472508435605, 0, 0, 
     3.4408055738958665, 0.5171348259391597, 0.5036149612087232, 0, 
     0.9785002098652782, 0, 2.1597983906870915, 0, 0, 0, 0.49685502884350835, 
     0, 0, 0, 0, 0.7554224418130917, 0, 0, 0, 0, 2.0820591684870897, 0, 0, 0, 
     0, 0, 0, 0, 0, 0, 0, 0, 0, 0, 0, 0, 0, 0, 0, 0, 0, 0, 0, 0, 0, 0, 0, 0, 
     0, 0, 0, 0, 0, 0, 0, 0, 0, 0, 0, 0, 0, 0, 0, 0, 0, 0, 0, 0, 0, 0, 0, 0, 
     0, 0, 0, 0, 0, 0, 0, 0, 0, 0, 0, 0, 0, 0, 0, 0, 0, 0, 0, 0, 0, 0, 0, 
     0.06421935746956514, 0, 0, 0, 0, 0, 0, 0, 0, 0, 0, 0, 0, 0, 0, 0, 0, 0, 
     0, 0, 0, 0, 0, 0, 0, 0, 0, 0, 0, 0, 0, 0, 0, 0, 0, 0, 0, 0, 0, 0, 0, 0, 
     0, 0, 0, 0, 0, 0, 0, 0, 0, 0, 0, 0, 0, 0, 0, 0, 0, 0, 0, 0, 0, 0, 0, 0, 
     0, 0, 0, 0, 0, 0, 0, 0, 0, 0, 0, 0, 0, 0, 0, 0, 0, 0, 0, 
     0.8551314442000468, 0.645573540878297, 0, 0, 0, 0.1081589178434858, 
     0.37686622936089487, 0, 0.33123668589567223, 0.29405705788697334, 
     0.8095019007348312, 0, 0, 0, 0, 0, 0, 0, 0.9649803451348415, 
     1.8167318231522844, 3.6368436124871866, 0, 0.1301286980304392, 
     0.36503634772176025, 0, 0, 0, 0, 0, 0, 0, 0, 0.5729042679522081, 0, 0, 
     0, 0, 1.115388840260939, 1.3739562532305225, 0.40559594191307, 
     1.4212757797870401, 0.12167878257391546, 0.7520424756304809, 
     0.26870731151740906, 0.09970900238696206, 0.711482881439171, 
     1.090039093891368, 0.45291546846959463, 0, 0, 0, 1.360436388500079, 
     0.08280917147391459, 0.40052599263915717, 1.7795521951435855, 
     0.4191158066434997, 0, 0, 0.5965640312304704, 0.10308896856957295, 
     0.373486263178284, 1.181298180821813, 0.8990710045739675, 
     0.25687742987827444, 0, 0.19434805550001127, 2.1192387964957815, 0, 
     0.17406825840435985, 0.1318186811217481, 1.52436474835662, 
     0.812881866917442, 0, 0, 0, 0.36503634772176025, 0.11998879948261348, 
     1.9755902337349056, 3.5371346101002246, 0.0608393912869612, 
     0.45967540083480946, 4.453105445587233, 0.07097928983478691, 
     0.06252937437826317, 0.642193574695693, 1.965450335187073, 0, 
     2.384566141830587, 0, 0.407285925004372, 2.0144598448349065, 
     3.7788021921567605, 1.0393396011522393, 0.7537324587217828, 
     1.8572914173435873, 0.745282543265266, 5.845651512822105, 
     1.4128258643305163, 0.25349746369566356, 0.24504754823914676, 
     2.4335756514784133, 44.66456312008543, 2.144588542865353, 
     6.656843396648237, 4.2688972886350545, 9.524744702591903, 
     1.6781532096653216, 8.328236673948352, 6.083939128696036, 
     6.531784647891712, 8.625673698017936, 3.9021709578219848, 
     3.652053460308925, 2.267957308530577, 7.004979913456964, 
     2.37104627710015, 9.883021117948442, 2.94564052814366, 
     9.926960678322361, 4.184398134069831, 0.37855621245219684, 
     8.213317823739644, 17.978040125296786, 6.908650877252606, 
     5.475545215826432, 16.928560625596724, 9.839081557574534, 
     9.244207509435366, 18.29575694646202, 10.765192291609369, 
     2.2240177481566636, 11.253597404996361, 3.9224507549176364, 
     8.3840061159614, 15.797961937514044, 8.76932226077881, 
     9.910060847409323, 3.1382986005523694, 3.285327129495856, 
     9.915130796683234, 8.941700536091869, 9.01605979210926, 
     10.155108395648469, 9.02281972447448, 8.15416841554399, 
     8.556384391274458, 4.505494921417677, 3.354616436239334, 
     0.13857861348696293, 4.512254853782892, 9.470665243670163, 
     2.33048668290884, 6.629803667187371, 18.7030428714664, 
     3.3951760304306506, 1.422965762878349, 1.3807161855957373, 
     6.901890944887391, 4.123558742782862, 8.639193562748371, 
     5.467095300369907, 10.680693137044145, 1.3012869803044267, 
     0.38531614481741167, 2.974370240695835, 0.1318186811217481, 
     5.355556416343811, 0.4715052824739441, 11.280637134457226, 0, 0, 
     5.338656585430771, 5.551594454935131, 4.088069097865473, 
     5.348796483978596, 0.5678343186782953, 1.3976160165087848, 
     5.249087481591627, 3.628393697030663, 6.352646440213439, 
     1.7930720598740222, 0.5002349950261192, 6.381376152765621, 
     7.047229490739569, 2.3794961925566738, 0.18082819076957468, 0, 
     1.1458085359044161, 0.19772802168262216, 4.895881015509001, 
     0.3717962800869751, 3.292087061861071, 4.750542469656817, 
     1.830251687882721, 4.574784228161155, 6.731202652665635, 0, 0, 0, 0, 0, 
     1.3131168619435614, 2.6972130137219095, 0, 0, 0, 0.5965640312304704, 0, 
     0, 0, 0, 0, 0, 0, 0, 0, 0, 0, 0, 0, 0, 0, 0, 1.493945052713136, 
     2.9777502068784463, 2.94564052814366, 0, 0, 0, 0, 0, 0, 0, 0, 0, 0, 0, 
     0, 0, 0, 0, 0, 0, 0, 0, 0, 0, 0, 0, 0, 0, 0, 0, 0, 0, 0, 0, 0, 0, 0, 0, 
     0, 0, 0, 0, 0, 0, 0, 0, 0, 0, 0, 0, 0, 0, 0, 0, 0, 0, 0, 0, 0, 0, 0, 0, 
     0, 0, 0, 0, 0, 0, 0, 0, 0, 0, 0, 0, 0, 0, 0, 0, 0, 0, 0, 0, 0, 0, 0, 0, 
     0, 0, 0, 0, 0, 0, 0, 0, 0, 0, 0, 0, 0, 0, 0, 0, 0, 0, 0, 0, 0, 0, 0, 0, 
     0, 0, 0, 0, 0, 0, 0, 0, 0, 0, 0, 0, 0, 0, 0, 0, 0, 0, 0, 0, 0, 
     0.2872971255217585, 0.7385226109000442, 0.8247117485565697, 0, 0, 0, 0, 
     0, 0, 2.1192387964957815, 0, 0, 0.38869611100002255, 0.2163178356869716, 
     0.4292557051913254, 0, 0.2484275144217507, 0.46305536701742034, 
     0.49685502884350835, 0.05238947583043746, 0, 0.2754672438826239, 0, 0, 
     0, 0, 0, 0.24335756514783785, 0.4799551979304609, 0.17406825840435985, 
     0, 0, 0.407285925004372, 0, 0, 0.576284234134819, 0.7503524925391789, 
     0.3954560433652374, 0.6405035916043842, 0, 0, 0.5965640312304704, 
     1.15425845136094, 1.0646893475218036, 0.6523334732435188, 
     0.24673753133044873, 0.19941800477392413, 0.16054839367392326, 
     0.6844431519783047, 3.1332286512784497, 3.532064660826305, 0, 0, 0, 
     1.3046669464870375, 6.626423701004767, 1.6071739198305277, 
     0.6303636930565584, 0, 0.5238947583043816, 0, 0, 1.0359596349696285, 
     0.814571850008744, 0, 0.6371236254217802, 0.22307776805218643, 
     0.22645773423479731, 1.7187128038566313, 0.576284234134819, 
     4.270587271726356, 3.532064660826305, 1.2641073522957278, 
     6.104218925791681, 0, 0.8703412920217923, 0.5120648766652469, 0, 
     0.914280852395706, 0, 0.25687742987827444, 0.5830441665000339, 
     1.6375936154740116, 0, 3.009859885613232, 3.5134748468219623, 
     2.4538554485740645, 0, 3.564174339561091, 0.3025069733434971, 
     2.687073115174084, 0.9734302605913584, 1.0359596349696285, 
     0.1537884613087015, 0.46812531629132625, 0.9768102267739762, 
     2.127688711952305, 1.4719752725261757, 0.885551139843531, 
     6.3796861696743115, 0, 0.5729042679522081, 6.563894326626498, 
     3.1281587020045434, 0.7233127630783056, 0.5982540143217724, 
     8.549624458909236, 16.702102891361925, 6.350956457122137, 
     1.6037939536479238, 0, 0.3582764153565454, 4.911090863330747, 
     13.153138399622566, 14.047139454922629, 7.143558526943927, 
     3.194068042565411, 10.50662487863979, 0, 1.7457525333174975, 
     9.715712791909304, 15.155768362818353, 10.173698209652818, 
     3.4086958951610806, 4.361846358656795, 7.148628476217841, 
     15.248717432840092, 3.3410965715089045, 6.068729280874298, 
     6.886681097065653, 9.048169470844046, 3.662193358856751, 
     3.0267597165262727, 8.934940603726647, 2.3490764969131828, 
     6.66698329519607, 20.068549209240402, 11.349926441200719, 
     2.1614883737783934, 1.8860211298957692, 18.24674743681419, 
     10.890251040365902, 0.21800781877827358, 12.179708139031208, 
     7.226367698417842, 11.625393685083342, 7.6049239108700455, 
     14.003199894548715, 7.358186379539597, 7.202707935139586, 
     7.806031898735279, 6.497984986065631, 9.768102267739742, 
     9.176608185783182, 3.1670283131045447, 9.724162707365828, 
     4.6711132643655136, 10.586054083931103, 10.880111141818077, 
     0.8365416301957043, 0.7081029152565671, 1.664633344934885, 
     1.220167791921814, 6.575724208265624, 9.049859453935355, 
     3.864991329813286, 7.123278729848269, 0.33123668589567223, 
     0.6523334732435188, 5.943670532117765, 0, 5.078399189369885, 
     1.8877111129870714, 11.96677026952684, 0.8652713427478725, 
     8.870721246257075, 5.974090227761241, 2.8932510523132224, 
     1.9417905719088107, 2.039809591204478, 2.7428425571871253, 0, 
     6.553754428078671, 3.79232205688719, 4.591684059074202, 0, 
     11.221487726261575, 4.351706460108969, 0.1673083260391381, 
     4.138768590604608, 1.591964072008789, 0.6337436592391693, 0, 0, 0, 0, 
     1.191438079369632, 0.43939560373915804, 10.77026224088328, 
     0.8872411229348398, 10.728012663600676, 9.795141997200613, 0, 0, 0, 0, 
     0.238287615873925, 4.224957728261133, 0, 0, 5.965640312304719, 
     2.401465972743627, 4.8671513029568265, 1.428035712152262, 0, 0, 0, 
     3.2363176198480295, 1.1356686373565905, 0, 0, 0, 0, 0, 0, 0, 0, 0, 0, 
     0.6405035916043842, 0, 0, 0, 0, 0, 0, 0, 0, 0, 0, 0, 0, 0, 0, 0, 0, 0, 
     0, 0, 0, 0, 0, 0, 0, 0, 0, 0, 0, 0, 0, 0, 0, 0, 0, 0, 0, 0, 0, 0, 0, 0, 
     0, 0, 0, 0, 0, 0, 0, 0, 0, 0, 0, 0, 0, 0, 0, 0, 0, 0, 0, 0, 0, 0, 0, 0, 
     0, 0, 0, 0, 0, 0, 0, 0, 0, 0, 0, 0, 0, 0, 0, 0, 0, 0, 0, 0, 0, 0, 0, 0, 
     0, 0, 0, 0, 0, 0, 0, 0, 0, 0, 0, 0, 0, 0, 0, 0, 0, 0, 0, 0, 0, 0, 0, 0, 
     0, 0, 0, 0, 0, 0, 0, 0, 0, 0, 0, 0, 0, 0, 0, 0, 0, 0, 0, 0, 0, 0, 0, 0, 
     0, 0, 0, 0, 0, 0, 0, 0, 0, 0.07773922220000173, 1.0680693137044144, 0, 
     0, 0, 0, 0.8720312751130943, 0.6151538452348199, 0, 0, 
     0.32785671971306135, 0.3717962800869751, 0, 0, 0, 0, 0, 0, 0, 0, 0, 0, 
     0.0929490700217403, 0.37855621245219684, 4.120178776600259, 
     1.395926033417476, 0.2146278525956627, 0, 1.8843311468044674, 0, 
     0.05069949273912855, 0.7621823741783065, 0, 0, 0.05576944201304834, 
     0.42587573900872144, 0, 0, 0, 1.4449355430653092, 1.5395745961783587, 
     1.255657436839204, 1.4398655937913964, 0.57459425104351, 
     5.03107966281336, 1.1474985189957252, 2.333866649091444, 
     1.828561704791419, 0.26701732842610015, 0, 0.1926580724087093, 0, 
     0.6354336423304713, 0.27715722697392586, 0, 0, 0.9328706664000556, 
     0.7976720190957034, 1.3452265406783404, 3.4627753540828268, 
     2.3287966998175316, 2.0465695235696857, 2.6313036731610353, 
     3.226177721300204, 0, 0, 2.0212197772001286, 0.4900950964782866, 
     0.18927810622609842, 0.5982540143217724, 0, 0, 0.18251817386087665, 0, 
     2.984510139243668, 4.726882706378562, 4.495355022869845, 
     2.4606153809392795, 5.554974421117742, 0, 0.3025069733434971, 
     0.5255847413956836, 1.3553664392261662, 1.828561704791419, 
     0.6489535070609078, 1.8285617047914189, 2.6262337238871227, 
     4.454795428678541, 0.2399775989652339, 1.2928370648479028, 
     8.389076065235313, 4.375366223387231, 0, 2.480895178034938, 
     10.682383120135453, 2.86959128903496, 4.042439554400257, 0, 
     0.5238947583043816, 5.930150667387328, 4.280727170274182, 
     8.840301550613598, 7.469725263565687, 3.3917960642480396, 
     0.0929490700217403, 5.4028759429003355, 10.36297631587891, 
     12.485595078557308, 3.432355658439343, 2.345696530730579, 
     10.565774286835453, 6.122808739796037, 0.20786792023044787, 
     1.5108448836261834, 9.198577965970143, 2.0448795404783837, 
     0.069289306743478, 6.7227527372091185, 0, 0.5340346568522072, 
     13.888281044340006, 3.662193358856751, 1.5378846130870496, 
     3.48474513426978, 8.618913765652714, 6.16336833398734, 
     4.819831776400302, 0.3903860940913245, 4.27396723790896, 
     14.020099725461755, 8.09501900734834, 0.25518744678697247, 
     1.90292096080881, 1.324946743582689, 7.535634604126561, 
     10.0553993932615, 16.869411217401066, 4.640693568722029, 
     0.7824621712739579, 5.364006331800335, 5.632713643317745, 
     0.28053719315653675, 7.4376155848309, 13.759842329400868, 
     5.997749991039511, 0.16561834294783612, 1.123838755717463, 
     1.084969144617455, 0.46981529938263517, 7.8144818141917956, 
     8.45836537197879, 0, 1.6477335140218374, 3.5084048975480493, 
     0.22138778496088446, 0.8517514780174429, 4.941510558974224, 
     0.4208057897348086, 0, 4.512254853782885, 0.3430665675347999, 
     3.9072409070958907, 9.122528726861443, 0.8196417992826568, 
     3.9562504167437247, 4.463245344135066, 1.8910910791696822, 0, 
     1.1001789924391936, 9.296596985265797, 0, 0.5881141157739467, 
     1.4009959826913887, 0, 1.698433006760973, 3.3765862164262943, 
     1.1221487726261539, 2.7462225233697364, 0.16223837676522523, 
     1.223547758104425, 1.4821151710740015, 3.788942090704579, 0, 0, 0, 0, 
     1.2624173692044258, 7.233127630783063, 2.4234357529305877, 
     0.19434805550001127, 0.5999439974130814, 1.1103188909870263, 0, 0, 0, 0, 
     0, 0.5729042679522081, 0, 2.570464281874074, 0, 0, 0, 0, 0, 0, 0, 0, 0, 
     0, 0, 0, 0, 0, 0, 0, 0, 0, 0, 1.4770452218000885, 0, 0, 0, 0, 0, 0, 0, 
     0, 0, 0, 0.8956910383913566, 0, 0, 0, 0, 0, 0, 0, 0, 0, 0, 0, 0, 0, 0, 
     0, 0, 0, 0, 0, 0, 0, 0, 0, 0, 0, 0, 0, 0, 0, 0, 0, 0, 0, 0, 0, 0, 0, 0, 
     0, 0, 0, 0, 0, 0, 0, 0, 0, 0, 0, 0, 0, 0, 0, 0, 0, 0, 0, 0, 0, 0, 0, 0, 
     0, 0, 0, 0, 0, 0, 0, 0, 0, 0, 0, 0, 0, 0, 0, 0, 0, 0, 0, 0, 0, 0, 0, 0, 
     0, 0, 0, 0, 0, 0, 0, 0, 0, 0, 0, 0, 0, 0, 0, 0, 0, 0, 0, 0, 0, 0, 0, 0, 
     0, 0, 0, 0, 0, 0, 0, 0, 0, 0, 1.1796081977305042, 0, 0, 0, 0, 0, 
     3.0994289894523686, 1.463525357069659, 0.17575824149566183, 0, 0, 0, 0, 
     0.3329266689869742, 0.7689423065435284, 0.1081589178434858, 0, 0, 0, 0, 
     0, 0, 0, 0, 0, 0, 0, 0, 0.06759932365217602, 0.7182428138043928, 0, 0, 
     0, 0, 0, 0, 0, 0, 0, 0, 0, 3.3715162671523884, 2.1597983906870915, 0, 0, 
     0.5374146230348181, 2.0212197772001286, 0, 0, 0, 0, 0, 0, 0, 
     0.3295467028043633, 1.7660323304131489, 0.8483715118348321, 
     0.4562954346521986, 1.1931280624609408, 1.4888751034392163, 
     0.3684163139043642, 0.6962730336174325, 0, 0, 0, 0.19941800477392413, 
     1.7592723980479341, 1.081589178434851, 0, 0, 0, 0, 0.6033239635956853, 
     0, 0.2788472100652348, 0.4884051133869846, 0, 0.0929490700217403, 0, 0, 
     0, 0.41235587427828485, 0, 0.31433685498262476, 0.41573584046089573, 
     1.0680693137044146, 3.1822381609262833, 3.39179606424804, 0, 
     0.5610743863130805, 0.8686513089304904, 0.7638723572696084, 
     9.774862200104963, 7.533944621035252, 0.915970835487015, 
     2.5366646200479863, 2.313586851995793, 1.2674873184783386, 
     1.390856084143563, 0.6996529998000434, 7.300726954435239, 
     1.9468605211827237, 6.381376152765621, 0.5188248090304687, 
     1.1643983499087658, 4.292557051913317, 0, 1.5074649174435726, 
     8.125438702991817, 3.1940680425654175, 1.926580724087072, 
     1.2995969972131247, 5.456955401822082, 11.459775342135504, 
     7.843211526743971, 7.283827123522192, 3.4577054048089138, 
     3.4999549820915186, 2.311896868904491, 4.906020914056827, 
     0.5644543524956844, 0, 1.9688303013696908, 0, 0.912590869304404, 
     5.700312966969927, 8.875791195530994, 19.831951576457776, 
     7.635343606513523, 0, 5.33527661924816, 10.036809579257156, 
     9.550094448961467, 2.9997199870654065, 1.695053040578369, 
     8.389076065235304, 3.2718072647654193, 5.178108191756847, 
     0.7537324587217828, 9.94386050923541, 6.528404681709107, 0, 
     4.997280000987272, 5.211907853582935, 9.294907002174496, 
     0.21293786950436072, 7.410575855370027, 16.42156569820538, 
     1.0207497871478899, 3.3123668589567297, 9.01943975829187, 0, 
     1.1001789924392005, 6.2884270827438735, 10.063849308718023, 
     5.402875942900343, 3.224487738208895, 6.163368333987347, 
     0.4444655530130709, 6.263077336374309, 0.3329266689869742, 
     0.07097928983478691, 5.441745554000343, 1.801521975330546, 
     4.490285073595931, 6.614593819365633, 0, 10.655343390674581, 
     10.089199055087594, 0.5188248090304687, 7.187498087317842, 
     1.225237741195727, 2.1107888810392645, 6.180268164900387, 
     5.495825012922083, 5.649613474230792, 2.8019919653827845, 
     4.64407353490464, 3.974840230748074, 6.469255273513449, 
     3.045349530530622, 0.5999439974130814, 1.0798991953435422, 
     3.8041519385263247, 3.986670112387208, 1.7406825840435847, 
     0.06421935746956514, 1.1796081977305042, 1.394236050326174, 
     0.8314716809217915, 2.215567832700133, 1.3181868112174742, 0, 0, 
     3.150128482191497, 5.02262974735683, 10.008079866704975, 
     6.154918418530824, 6.4134858315004, 11.731862619835525, 
     1.3029769633957287, 8.389076065235304, 1.458455407795746, 0, 
     2.8324116610262613, 3.996810010935034, 0.38869611100002255, 
     4.093139047139385, 2.7174928108175607, 0.7807721881826559, 0, 0, 
     0.6624733717913445, 6.896820995613478, 3.631773663213267, 
     0.41235587427828485, 0.5729042679522081, 0, 0, 0, 0, 0.985260142230493, 
     0, 0, 0, 0, 0, 0, 0, 0, 0, 0, 0, 0, 0, 0, 0, 0, 0, 0, 0, 0, 0, 0, 0, 0, 
     0, 0, 0, 0, 0, 0, 0, 0, 0, 0, 0, 0, 0, 0, 0, 0, 0, 0.12336876566522437, 
     0, 0, 0, 0, 0, 0, 0, 0, 0, 0, 0, 0, 0, 0, 0, 0, 0, 0, 0, 0, 0, 0, 0, 0, 
     0, 0, 0, 0, 0, 0, 0, 0, 0, 0, 0, 0, 0, 0, 0, 0, 0, 0, 0, 0, 0, 0, 0, 0, 
     0, 0, 0, 0, 0, 0, 0, 0, 0, 0, 0, 0, 0, 0, 0, 0, 0, 0, 0, 0, 0, 0, 0, 0, 
     0, 0, 0, 0, 0, 0, 0, 0, 0, 0, 0, 0, 0, 0, 0, 0, 0, 0, 0, 0, 0, 0, 0, 0, 
     0, 0, 0, 0, 0, 0, 0, 0, 0, 0, 0, 0, 0, 0, 0, 0, 0, 0, 0, 0, 0, 
     0.22307776805218643, 0.7790822050913471, 0.33799661826088706, 0, 
     0.4681253162913332, 0.07942920529131064, 0, 0, 2.9693002914219226, 
     0.24673753133044873, 0, 0.577974217226121, 0.3532064660826256, 
     0.36503634772176025, 0, 0.13519864730435205, 0.9548404465870158, 0, 0, 
     0, 0, 0, 0, 0, 0, 0, 0, 0, 0, 2.403155955834936, 0.9666703282261435, 
     0.3261667366217594, 0.7334526616261314, 0.44953550228698375, 
     0.31433685498262476, 0, 1.6899830913044562, 1.7474425164087997, 
     0.4140458573695868, 1.0055399393261513, 0, 0, 0, 0, 0.49347506266089747, 
     0.06590934056087405, 0.11153888402608975, 0.812881866917442, 0, 0, 
     0.11153888402608975, 0.9075209200304912, 0, 0.4799551979304609, 0, 
     2.982820156152359, 0.06590934056087405, 1.8995409946262058, 
     0.14702852894348667, 1.2134078595565922, 0.40221597573045914, 
     0.3430665675347999, 0.5069949273913341, 1.05623943206528, 
     1.390856084143563, 0.24335756514783785, 0, 0, 0.3870061279087206, 
     1.9536204535479453, 2.9726802576045332, 0.34137658444349794, 
     1.5345046469044457, 0.4985450119348103, 1.4990150019870487, 
     1.963760352095778, 2.871281272126262, 3.014929834887145, 
     7.099618966570014, 0.4208057897348086, 0.1639283598565272, 
     1.1289087049913757, 7.723222727261357, 4.539294583243758, 
     2.7969220161088715, 11.43104562958333, 2.5991939944262494, 0, 
     4.491975056687241, 3.8447115327176347, 11.963390303344237, 
     12.514324791109484, 0.2281477173260993, 3.5895240859306554, 
     0.57459425104351, 3.3377166053262934, 1.6494234971131463, 
     8.642573528930983, 9.938790559961497, 1.5666143256392249, 
     1.933340656452294, 0, 4.491975056687234, 2.989580088517574, 
     1.7981420091479419, 6.021409754317773, 5.732422645704706, 0, 
     2.144588542865346, 12.859081341735592, 4.284107136456792, 0, 
     2.7986119992001735, 0, 4.226647711352435, 4.770822266752475, 
     1.1136988571696371, 0.7672523234522194, 6.64501351500911, 0, 
     6.4743252227873604, 10.427195673348482, 3.653743443400227, 
     4.552814447974201, 1.9130608593566425, 15.57657415255316, 
     7.314246819165676, 5.891281056287327, 3.65881339267414, 
     5.862551343735151, 2.068539303756646, 0, 3.7804921752480625, 
     7.741812541265699, 3.587834102839353, 1.8403915864305467, 
     1.3790262025044353, 11.684543093278995, 1.4398655937913964, 0, 
     13.176798162900834, 4.862081353682914, 0, 1.0275097195131047, 
     3.4222157598915173, 3.006479919430621, 16.056529350483622, 
     9.051549437026658, 3.5455845255567415, 0, 1.6849131420305363, 
     9.247587475617976, 6.550374461896061, 6.820771756504772, 
     5.232187650678593, 11.686233076370304, 1.8065919246044586, 
     3.0825291585393213, 17.70933281377938, 6.812321841048256, 
     2.306826919630578, 1.3367766252218236, 2.5822941635132017, 
     10.187218074383255, 3.493195049726304, 4.850251472043779, 
     1.8572914173435942, 1.6730832603914085, 0, 0.32785671971306135, 
     0.4343256544652452, 2.207117917243616, 1.9908000815566442, 
     0.6776832196130831, 7.331146650078724, 0.6540234563348207, 
     0.25687742987827444, 2.1834581539653537, 0.8990710045739606, 
     2.034739641930565, 7.0269496936439175, 1.8758812313479436, 
     3.9951200278437256, 0, 0, 0, 0.8399215963783152, 0, 0, 
     0.6878231181609087, 6.310396862930833, 0.4478455191956818, 
     1.1407385866305033, 0.05407945892173943, 4.9550304237046605, 
     3.687543105226315, 0.19941800477392413, 1.2624173692044258, 
     0.7655623403609174, 0, 0.42418575591741947, 0.5120648766652469, 
     1.5412645792696535, 2.567084315691463, 0, 0, 0, 1.727162719313148, 
     2.509624890587113, 0, 0, 0, 0, 1.216787825739203, 0, 0, 0, 0, 0, 0, 0, 
     0, 0, 0, 0, 0, 0, 0, 0, 0, 0, 0, 0, 0, 0, 0, 0, 0, 0, 0, 0, 0, 0, 0, 0, 
     0, 0, 0, 0, 0, 0, 0, 0, 0, 0, 0, 0, 0, 0, 0, 0, 0, 0, 0, 0, 0, 0, 0, 0, 
     0, 0, 0, 0, 0, 0, 0, 0, 0, 0, 0, 0, 0, 0, 0, 0, 0, 0, 0, 0, 0, 0, 0, 0, 
     0, 0, 0, 0, 0, 0, 0, 0, 0, 0, 0, 0, 0, 0, 0, 0, 0, 0, 0, 0, 0, 0, 0, 0, 
     0, 0, 0, 0, 0, 0, 0, 0, 0, 0, 0, 0, 0, 0, 0, 0, 0, 0, 0, 0, 0, 0, 0, 0, 
     0, 0, 0, 0, 0, 0, 0, 0, 0, 0, 0, 0, 0, 0, 0, 0, 0, 0.6743032534304723, 
     0, 0, 0, 0, 0, 0, 0, 0, 0.5188248090304687, 0.4985450119348103, 0, 
     0.45291546846959463, 0, 0, 0, 0.5914940819565575, 0.16899830913044006, 
     0, 0, 0, 0, 0.17575824149566183, 0, 0, 0.8652713427478795, 0, 0, 0, 0, 
     0, 0, 0, 0.24166758205653588, 0, 0, 0, 0, 0, 0, 0, 0.7672523234522194, 
     2.8273417117523487, 1.0241297533305007, 1.2962170310305137, 
     1.0613093813391927, 0, 0.06590934056087405, 0, 0.7959820360043945, 
     0.9582204127696198, 0, 1.1407385866305033, 1.9705202844609928, 
     1.6866031251218452, 0, 0, 0.25687742987827444, 1.0038499562348424, 0, 0, 
     0, 4.75561241893073, 3.0537994459871456, 1.2759372339348625, 
     1.5328146638131368, 0, 0.9937100576870168, 9.063379318665792, 
     5.659753372778617, 1.182988163913115, 1.1610183837261618, 
     5.282887143417723, 1.2962170310305137, 2.499484992039287, 
     1.796452026056633, 2.774952235921911, 1.9282707071783811, 0, 
     1.2708672846609494, 3.0673193107175827, 8.118678770626595, 
     1.0258197364218027, 0, 0, 1.2370676228348616, 4.461555361043756, 
     2.550184484778416, 2.27302725780449, 3.1991379918393306, 
     0.7757022389087431, 7.195948002774365, 2.129378695043607, 
     4.916160812604653, 1.9620703690044692, 0.7233127630782987, 
     13.372836201492149, 4.338186595378532, 6.283357133469961, 
     1.358746405408777, 2.8780412044914843, 10.748292460696327, 
     7.106378898935228, 0, 1.7761722289609816, 4.378746189569835, 
     0.7993620021870054, 7.618443775600483, 0.48333516411307176, 
     0.9514604804044049, 9.12928865922666, 6.597693988452585, 
     6.298566981291699, 2.00093998010447, 7.2331276307830645, 
     7.682663133070054, 6.682193143017816, 7.385226109000463, 
     5.135858614474236, 6.127878689069943, 0.6472635239696058, 
     4.463245344135066, 7.390296058274376, 2.164868339961004, 0, 0, 0, 
     0.2991270071608862, 8.387386082144003, 1.392546067234872, 
     0.29405705788697334, 1.4364856276087856, 1.624073750743582, 
     0.5086849104826361, 5.985920109400377, 0.29067709170436246, 
     1.8758812313479438, 6.2427975392786506, 9.237447577070144, 
     6.687263092291722, 10.44409550426153, 16.250877405983633, 
     1.8032119584218549, 0, 2.7529824557349576, 15.585024068009677, 
     2.071919269939257, 4.792792046939429, 6.427005696230836, 
     2.4977950089479783, 5.4163958076307726, 1.728852702404457, 
     1.1965080286435517, 4.672803247456815, 2.540044586230597, 
     0.6827531688869959, 2.7986119992001735, 0, 0, 0, 9.959070357057149, 
     0.7959820360043945, 2.3203467843610146, 0, 3.900480974730683, 
     1.9282707071783811, 0.12674873184783525, 4.458175394861145, 
     3.08421914163063, 2.91015088322627, 0, 1.9553104366392473, 
     0.9903300915044128, 3.0994289894523686, 0.3295467028043633, 
     1.5852041396435743, 1.9215107748131592, 3.0977390063610666, 0, 0, 
     0.2974370240695842, 0.1436485627608758, 0, 0, 0.2501174975130596, 0, 0, 
     0.8162618331000528, 0.7503524925391789, 0, 0, 0, 0, 0, 
     0.643883557786995, 0, 0, 0.4917850795695955, 0.21969780186957555, 0, 0, 
     0, 0, 0, 0, 0.7807721881826559, 0, 0, 0, 0, 0, 0, 0, 0, 0, 0, 0, 0, 0, 
     0, 0, 0, 0, 0, 0, 0, 0, 0, 0, 0, 0, 0, 0, 0, 0, 0, 0, 0, 0, 0, 0, 0, 0, 
     0, 0, 0, 0, 0, 0, 0, 0, 0, 0, 0, 0, 0, 0, 0, 0, 0, 0, 0, 0, 0, 0, 0, 0, 
     0, 0, 0, 0, 0, 0, 0, 0, 0, 0, 0, 0, 0, 0, 0, 0, 0, 0, 0, 0, 0, 0, 0, 0, 
     0, 0, 0, 0, 0, 0, 0, 0, 0, 0, 0, 0, 0, 0, 0, 0, 0, 0, 0, 0, 0, 0, 0, 0, 
     0, 0, 0, 0, 0, 0, 0, 0, 0, 0, 0, 0, 0, 0, 0, 0, 0, 0, 0, 
     0.46305536701742034, 0, 1.2793172001174664, 0.2146278525956627, 
     0.05069949273912855, 0.6202237945087328, 0, 0, 0, 0, 0, 0, 0, 0, 0, 0, 
     0, 0, 0, 0, 0, 0, 0, 0, 0, 0, 0, 0, 0, 0, 0, 0, 0, 0, 0, 0, 0, 0, 0, 0, 
     0, 0, 0, 1.8133518569696805, 0, 0, 0, 0, 0, 0, 0, 0, 0, 
     3.0335196488914944, 0, 0, 0, 0.442775569921762, 0.8517514780174429, 
     0.28391715933914763, 0, 0, 0, 0, 0, 0, 0.26363736224348927, 
     0.6067039297782961, 0.13688863039566096, 0.9362506325826664, 
     0.7047229490739562, 0, 1.2691773015696404, 0.3819361786348077, 0, 0, 0, 
     0.6692333041565592, 1.0444095504261521, 0.46305536701742034, 0, 
     0.10477895166087492, 0.33123668589567223, 0, 0.2349076496913141, 
     0.22138778496088446, 0.17237827531305094, 0.9954000407783187, 
     2.2104978834262266, 0.4174258235521977, 0, 0, 1.6359036323827096, 
     0.9801901929565802, 4.816451810217691, 2.2949970379914504, 0, 
     0.13688863039566096, 0.4867151302956757, 0.6405035916043842, 
     3.8903410761828505, 4.725192723287252, 0, 3.2988469942262926, 
     1.6578734125696701, 3.800771972343714, 2.09895899940013, 
     0.25518744678697247, 0, 0, 3.5219247622784793, 1.5801341903696615, 
     8.938320569909258, 0.8314716809217915, 0.6844431519783047, 
     0.7790822050913471, 0.4377056206478491, 0.09463905311304921, 
     2.6684833011697275, 1.2962170310305137, 0, 0.5120648766652469, 
     0.1875881231347895, 5.901420954835153, 0.6252937437826456, 
     0.11322886711739866, 1.9772802168262147, 0, 0.3346166520782831, 
     7.478175179022211, 12.110418832287722, 0, 3.550654474830654, 
     6.499674969156932, 0, 3.2042079411132365, 1.7863121275088072, 0, 
     1.7744822458696727, 0.1301286980304392, 13.06525927887473, 
     3.973150247656772, 2.5535644509610265, 0.07773922220000173, 0, 
     5.002349950261179, 4.057649402221995, 2.886491119948008, 0, 
     2.104028948674043, 1.286077132482688, 4.618723788535076, 
     8.372176234322264, 4.150598472243742, 2.6549634364392904, 
     3.107878904908892, 2.6279237069784243, 0, 0.1301286980304392, 
     0.8940010553000546, 0.643883557786995, 2.764812337374085, 
     1.5784442072783595, 2.30851690272188, 3.7112028685045777, 
     3.5793841873828365, 0, 0.06759932365217602, 1.2776272170261644, 
     4.792792046939429, 7.877011188570059, 1.3722662701392134, 
     0.31602683807393367, 2.237537612887093, 1.7558924318653233, 
     2.2848571394436177, 0, 0.20617793713913896, 9.55516439823538, 
     0.8213317823739588, 1.395926033417476, 0.7824621712739579, 
     1.0646893475217967, 5.95381043066559, 0, 11.262047320452885, 
     0.885551139843531, 0.37517624626958596, 1.2134078595565991, 
     3.1011189725436705, 0, 0, 4.818141793308993, 6.687263092291729, 
     0.7537324587217828, 2.9017009677697465, 2.7428425571871253, 
     1.2319976735609486, 0.5881141157739467, 0.4106658911869829, 
     0.5272747244869855, 0.5796642003174229, 1.0055399393261444, 
     1.2590374030218148, 0, 0.2619473791521873, 2.2527474607088314, 
     3.0892890909045425, 10.173698209652818, 0.1081589178434858, 
     1.7170228207653224, 4.595064025256813, 2.813821847021912, 
     0.6134638621435179, 0, 0, 0, 0, 1.2066479271913775, 0, 
     0.1791382076782727, 0, 0, 0, 0.6337436592391693, 0.26870731151740906, 0, 
     0, 0, 0.18082819076957468, 0.20955790332174984, 1.05623943206528, 0, 
     0.3701062969956731, 0, 0, 0.5255847413956836, 1.458455407795746, 0, 0, 
     0, 0, 0, 0, 0, 0, 0, 0, 0, 0, 0.883861156752229, 0, 0, 0, 0, 0, 0, 0, 0, 
     0, 0, 0, 0, 0, 0, 0, 0, 0, 0, 0, 0, 0, 0, 0, 0, 0, 0, 0, 0, 0, 0, 0, 0, 
     0, 0, 0, 0, 0, 0, 0, 0, 0, 0, 0, 0, 0, 0, 0, 0, 0, 0, 0, 0, 0, 0, 0, 0, 
     0, 0, 0, 0, 0, 0, 0, 0, 0, 0, 0, 0, 0, 0, 0, 0, 0, 0, 0, 0, 0, 0, 0, 0, 
     0, 0, 0, 0, 0, 0, 0, 0, 0, 0, 0, 0, 0, 0, 0, 0, 0, 0, 0, 0, 0, 0, 0, 0, 
     0, 0, 0, 0, 0, 0, 0, 0, 0, 0, 0, 0, 0, 0, 0, 0, 0, 0, 0, 0, 0, 0, 0, 0, 
     0, 0, 0, 0, 0, 0, 0, 0, 0, 0, 0, 0, 0, 0, 0, 0, 0, 0, 0, 0, 0, 0, 0, 
     0.5678343186782953, 0.09970900238696206, 0, 0, 0, 0, 0, 0, 0, 
     0.15209847821739952, 0, 1.1052489417131133, 0.12505874875652634, 
     3.672333257404577, 0.5002349950261192, 0.6759932365217811, 
     0.373486263178284, 0, 2.540044586230597, 2.02290976029143, 
     0.27039729460871104, 0.5982540143217724, 0, 0.6134638621435179, 0, 0, 0, 
     0, 0, 0, 0, 0, 0, 0, 0, 0, 0, 4.858701387500302, 0, 0, 0, 0, 0, 
     0.4985450119348103, 1.2691773015696406, 5.090229071009013, 
     0.6878231181609087, 3.650363477217616, 1.2117178764652903, 
     1.3131168619435614, 4.968550288435097, 1.1981980117348536, 
     0.43432565446523824, 0.1926580724087093, 3.4712252695393437, 
     0.5205147921217707, 0.15716842749131238, 0.6016339805043833, 0, 0, 0, 0, 
     0.544174555400033, 0.9801901929565802, 1.1610183837261618, 
     0.22307776805218643, 0.3903860940913245, 0, 0, 0, 0.34137658444349794, 
     0, 0.7013429828913453, 1.2049579441000755, 0, 3.342786554600206, 
     0.5289647075782944, 0.880481190569618, 0, 0.23152768350871017, 
     0.43601563755654715, 0, 0, 1.4415555768826984, 0.2247677511434884, 
     2.506244924404502, 0, 1.0325796687870175, 3.2532174507610696, 
     1.3131168619435614, 0, 0.4444655530130709, 4.201297964982871, 
     1.3283267097652998, 0.3126468718913228, 2.146278525956655, 
     0.11998879948261348, 2.6549634364392976, 2.225707731247965, 
     1.7998319922392438, 0, 0, 0.8618913765652686, 0.16899830913044006, 
     3.053799445987146, 3.055489429078448, 2.7327026586392993, 
     7.136798594578712, 0, 0.9582204127696268, 0.4275657221000234, 0, 
     6.1971679958134285, 1.394236050326174, 1.1390486035392013, 
     0.9379406156739684, 6.045069517596029, 0, 0.5560044370391606, 
     1.9079909100827297, 9.69374301172235, 0.8179518161913548, 
     10.89532098963982, 0, 3.871751262178508, 3.4188357937089133, 
     3.768662293608935, 3.5675543057436947, 4.556194414156805, 
     0.545864538491335, 2.2949970379914433, 4.816451810217698, 
     3.4391155908045645, 0.3937660602739354, 0, 0, 0.17237827531305094, 
     1.9924900646479533, 3.1061889218175835, 2.3287966998175382, 0, 
     2.3592163954610155, 0, 0.5137548597565489, 0.6388136085130822, 
     1.6392835985653207, 0, 4.659283382726379, 7.511974840848298, 
     0.1554784444000104, 1.3756462363218245, 4.091449064048083, 
     6.626423701004768, 0.09463905311304921, 0.44108558683046, 
     4.491975056687241, 2.6279237069784243, 0.5053049443000251, 
     1.9215107748131663, 2.237537612887093, 0.3717962800869751, 0, 
     0.4917850795695955, 6.4912250537004015, 4.819831776400302, 0, 
     0.38531614481741167, 1.1762282315479002, 1.8556014342522922, 
     6.332366643117787, 1.3164968281261653, 0, 0, 0.8399215963783152, 
     2.1428985597740438, 0, 1.2928370648479028, 0, 3.42728570916543, 
     7.092859034204792, 0.10139898547826404, 0, 0.069289306743478, 0, 
     1.8860211298957694, 1.8184218062435933, 0, 0, 0, 0.41235587427828485, 0, 
     0, 0, 0, 0, 0, 0.29067709170436246, 0.5999439974130814, 
     0.238287615873925, 0.22307776805218643, 0, 0, 0.6151538452348199, 
     2.5282147045914622, 3.1974480087480286, 0, 0, 0, 0, 0, 0, 0, 0, 0, 0, 0, 
     0, 0, 0, 0, 0, 0, 0, 0, 0, 0, 0, 0, 0, 0, 0, 0, 0, 0, 0, 0, 0, 0, 0, 0, 
     0, 0, 0, 0, 0, 0, 0, 0, 0, 0, 0, 0, 0, 0, 0, 0, 0, 0, 0, 0, 0, 0, 0, 0, 
     0, 0, 0, 0, 0, 0, 0, 0, 0, 0, 0, 0, 0, 0, 0, 0, 0, 0, 0, 0, 0, 0, 0, 0, 
     0, 0, 0, 0, 0, 0, 0, 0, 0, 0, 0, 0, 0, 0, 0, 0, 0, 0, 0, 0, 0, 0, 0, 0, 
     0, 0, 0, 0, 0, 0, 0, 0, 0, 0, 0, 0, 0, 0, 0, 0, 0, 0, 0, 0, 0, 0, 0, 0, 
     0, 0, 0, 0, 0, 0, 0, 0, 0, 0, 0, 0, 0, 0, 0, 0, 0, 0, 0, 
     0.16223837676522523, 0, 0, 0, 0, 0, 0, 0, 0, 0, 0, 0, 0, 0, 0, 0, 0, 0, 
     0, 0.07097928983478691, 0, 0, 0, 0.1436485627608758, 0.8973810214826655, 
     0.11491885020870063, 0.7368326278087423, 0.30757692261740993, 0, 0, 0, 
     0, 0, 5.957190396848201, 2.1513484752305674, 0.3210967873478465, 
     0.26363736224348927, 0, 0.13519864730435205, 0, 0.4275657221000234, 
     0.5948740481391614, 0, 0, 0, 0, 0, 0, 0, 0.06590934056087405, 
     0.17068829222174897, 3.185618127108894, 0.7064129321652581, 0, 0, 0, 0, 
     0, 1.0917290769826768, 0, 0.22138778496088446, 0, 0.8483715118348321, 0, 
     0, 0, 0, 0, 0, 0, 0, 0, 1.8894010960783802, 0, 0, 0, 0, 
     1.5902740889174871, 0.4715052824739441, 0, 0, 0.8787912074783161, 
     1.326636726673991, 0, 0, 0, 2.984510139243668, 0, 0.2146278525956627, 
     2.9828201561523593, 0.5543144539478586, 2.7631223542827765, 
     4.554504431065503, 2.705662929178426, 1.5818241734609704, 
     4.167498303156776, 3.104498938726281, 1.5463345285435734, 0, 0, 
     1.2472075213826872, 0, 0, 0.31433685498262476, 2.8239617455697448, 0, 
     6.053519433052553, 1.860671383526205, 4.880671167687263, 
     7.966580292409195, 10.15679837873977, 4.8181417933089925, 
     6.5300946648004095, 3.6148738323002263, 2.440335583843628, 
     3.0453495305306224, 9.663323316078866, 6.58755408990476, 
     1.6037939536479238, 2.1259987288609965, 5.167968293209022, 
     0.07435925601739085, 0, 12.478835146192093, 11.125158690057223, 
     1.4060659319653015, 12.176328172848596, 17.700882898322856, 
     1.9113708762653336, 3.332646656052381, 2.0820591684870897, 
     5.519484776200345, 6.154918418530817, 12.608963844222533, 
     10.63844355976154, 1.2556574368392108, 8.16937826336573, 
     7.57281423213526, 5.527934691656869, 9.526434685683212, 
     2.675243233534942, 0.6962730336174325, 0, 6.207307894361254, 
     7.589714063048307, 11.245147489539843, 1.522674765265311, 
     10.805751885800678, 10.359596349696305, 12.183088105213812, 
     11.390486035392021, 7.877011188570059, 3.631773663213274, 
     16.342136492914072, 8.159238364817904, 9.735992589004962, 
     13.354246387487798, 5.201767955035109, 5.462025351095995, 
     11.336406576470281, 7.560984350496125, 5.881141157739494, 
     7.966580292409195, 8.794672007148382, 5.730732662613404, 
     0.17237827531305094, 2.3811861756479686, 11.02882965385287, 
     2.5045549413132, 5.237257599952507, 2.5620143664175505, 
     5.703692933152531, 0, 5.832131648091668, 1.257347419930506, 
     6.156608401622126, 2.964230342148009, 0, 0.6337436592391623, 
     6.751482449761293, 3.3022269604089036, 1.9570004197305564, 0, 
     6.04844948377864, 2.235847629795791, 0.2501174975130596, 
     1.15425845136094, 0, 0.6557134394261297, 4.204677931165476, 
     1.1897480962783369, 2.6194737915219006, 0.45967540083480946, 0, 
     0.08956910383913635, 1.1407385866305033, 6.496295002974321, 
     0.7503524925391789, 5.554974421117736, 1.226927724287029, 
     1.9063009269914208, 0, 0, 1.8099718907870697, 0.3903860940913245, 
     1.661253378752274, 3.1416785667349805, 3.998499994026336, 
     3.552344457921963, 0, 0, 0, 0, 0, 2.3642863447349285, 
     2.9828201561523593, 1.2759372339348622, 3.839641583443715, 
     1.6933630574870602, 1.0951090431652877, 0, 0, 0, 0, 0, 0, 0, 0, 0, 0, 0, 
     0, 0, 0, 0, 0, 0, 0, 0, 0, 0, 0, 0, 0, 0, 0, 0, 0, 0, 0, 0, 0, 0, 0, 0, 
     0, 0, 0, 0, 0, 0, 0, 0, 0, 0, 0, 0, 0, 0, 0, 0, 0, 0, 0, 0, 0, 0, 0, 0, 
     0, 0, 0, 0, 0, 0, 0, 0, 0, 0, 0, 0, 0, 0, 0, 0, 0, 0, 0, 0, 0, 0, 0, 0, 
     0, 0, 0, 0, 0, 0, 0, 0, 0, 0, 0, 0, 0, 0, 0, 0, 0, 0, 0, 0, 0, 0, 0, 0, 
     0, 0, 0, 0, 0, 0, 0, 0, 0, 0, 0, 0, 0, 0, 0, 0, 0, 0, 0, 0, 0, 0, 0, 0, 
     0, 0, 0, 0, 0, 0, 0, 0, 0, 0, 0, 0.29067709170436246, 
     0.1774482245869638, 0, 0, 0, 0, 0, 0, 0, 0, 0, 0, 0, 0, 0, 0, 0, 0, 0, 
     0, 0, 0, 0, 0.44108558683046, 0.17237827531305094, 0, 0, 
     0.7351426447174334, 0.6945830505261236, 0, 0, 0, 0.0608393912869612, 0, 
     0, 0, 1.4466255261566112, 7.84321152674397, 4.35339644320027, 
     0.2653273453347982, 0, 0, 0, 2.9067709170436595, 1.762652364230545, 
     0.9683603113174455, 0, 0.35151648299132365, 1.9586904028218584, 
     1.563234359456621, 1.5209847821740023, 1.3198767943087761, 0, 0, 0, 
     0.1909680893174004, 1.6409735816566227, 4.498734989052455, 
     1.0444095504261521, 0, 0, 0, 0, 0, 0, 0.3701062969956731, 0, 
     0.7723222727261323, 0.30419695643479905, 1.2353776397435525, 0, 0, 
     1.1593284006348528, 0, 0.30757692261740993, 0.45967540083480946, 0, 0, 
     0, 0, 0.7807721881826559, 1.6561834294783613, 2.168248306143615, 
     1.7558924318653233, 1.2759372339348625, 0, 0, 0, 0.9430105649478813, 
     1.0815891784348441, 1.2810071832087684, 4.919540778787264, 
     0.9632903620435327, 0.30419695643479905, 5.669893271326442, 
     8.585114103826626, 1.4990150019870487, 6.290117065835176, 
     0.07604923910869976, 4.880671167687263, 0, 3.25321745076107, 
     4.721812757104642, 5.181488157939452, 0, 10.170318243470208, 
     2.994650037791494, 0, 1.4145158474218253, 1.2404475890174655, 
     7.5660542997700375, 8.309646859944003, 0, 2.5265247215001603, 
     5.401185959809034, 5.625953710952523, 1.6747732434827105, 
     8.044319514609203, 22.437905503249247, 2.274717240895792, 
     3.0352096319827964, 4.784342131482905, 6.683883126109118, 
     2.1597983906870843, 7.628583674148301, 8.294437012122255, 
     5.925080718113415, 5.494135029830774, 5.3082368897872865, 
     12.014089796083365, 4.796172013122033, 9.340536545639726, 
     1.7102628884001074, 8.108538872078768, 6.832601638143906, 
     4.696463010735077, 4.9719302546177016, 9.051549437026658, 
     7.871941239296145, 1.0122998716913663, 1.2438275552000764, 
     8.946770485365782, 0, 2.5332846538653753, 1.524364748356613, 
     1.1305986880826775, 4.9651703222524795, 13.220737723274741, 
     10.332556620235433, 13.332276607300845, 0.6100838959609001, 
     0.9987800069609296, 10.707732866505026, 10.40691587625283, 
     3.4323556584393495, 7.780682152365707, 14.327676648079164, 
     0.26701732842610015, 2.6346836393436464, 11.811291825126837, 
     0.8365416301957043, 7.021879744370005, 11.672713211639866, 
     2.110788881039258, 0, 5.318376788335112, 0.3870061279087206, 
     1.9772802168262076, 110.74966192245483, 2.702282962995822, 
     1.6832231589392344, 4.630553670174203, 2.065159337574042, 
     2.513004856769724, 15.346736452135753, 5.776362206078627, 
     5.843961529730803, 4.333116646104619, 0, 7.207777884413499, 
     3.126468718913242, 0.6151538452348199, 2.009389895560994, 
     1.5378846130870496, 7.424095720100464, 3.050419479804535, 
     4.478455191956797, 3.526994711552392, 0.7064129321652581, 
     5.926770701204717, 3.934280636556771, 5.162898343935101, 
     0.577974217226121, 2.13951859359144, 0, 0.642193574695693, 
     2.5637043495088525, 2.4859651273088508, 0.9514604804044049, 
     1.870811282074031, 7.882081137843971, 3.4830551511784784, 
     5.9352206166612405, 5.129098682109014, 1.624073750743582, 0, 0, 0, 0, 
     1.2319976735609486, 7.704632913257008, 6.197167995813436, 
     0.6185338114174308, 0.9903300915044058, 0.7047229490739562, 
     0.8382316132870062, 0, 0.4512254853782857, 0, 0.2737772607913219, 
     1.323256760491387, 0, 0, 0, 0, 0, 0, 0, 0, 0, 0, 0, 0, 0, 0, 0, 0, 0, 0, 
     0, 0, 0, 0, 0, 0, 0, 0, 0, 0, 0, 0, 0, 0, 0, 0, 0, 0, 0, 0, 0, 0, 0, 0, 
     0, 0, 0, 0, 0, 0, 0, 0, 0, 0, 0, 0, 0, 0, 0, 0, 0, 0, 0, 0, 0, 0, 0, 0, 
     0, 0, 0, 0, 0, 0, 0, 0, 0, 0, 0, 0, 0, 0.3447565506261088, 0, 0, 0, 0, 
     0, 0, 0, 0, 0, 0, 0, 0, 0, 0, 0, 0, 0, 0, 0, 0, 0, 0, 0, 0, 0, 0, 0, 0, 
     0, 0, 0.12167878257391546, 0.2146278525956627, 0, 0, 0, 0, 0, 0, 0, 0, 
     0, 0, 0, 0, 0, 0, 0, 0, 0, 0, 0, 0, 0, 0, 0.1774482245869638, 
     0.15040849512609755, 0, 0, 0, 0.29236707479567137, 1.0106098886000572, 
     0, 0.17237827531305094, 0, 0, 0.8618913765652686, 0.6354336423304713, 
     1.2319976735609417, 0, 0, 0, 0, 0, 0, 0, 0, 0, 0, 0, 0, 0, 0, 0, 0, 0, 
     0.05407945892173943, 0.34137658444349794, 0, 0.22983770041740126, 
     0.4613653839261114, 0, 0, 0, 0, 0, 0, 0, 0, 0, 0.05238947583043746, 
     0.474885248656548, 0, 0, 0, 0, 0, 0, 0.2281477173260993, 
     0.9210407847609279, 0, 0, 0, 0, 0, 1.1035589586218044, 
     2.9270507141393107, 0.9785002098652782, 0, 0.0929490700217403, 0, 
     0.1554784444000104, 0, 0, 0.3126468718913228, 0, 0.43601563755654715, 
     1.3283267097652998, 0.2974370240695773, 0.34137658444349794, 
     2.644823537891472, 0, 0.16054839367392326, 1.2742472508435534, 
     1.429725695243564, 0, 0.42418575591741947, 0.5898040988652486, 
     0.4393956037391511, 0.5103748935739449, 0, 1.3621263715913878, 
     0.5272747244869855, 0, 0.8466815287435301, 0, 11.02544968767026, 
     1.1745382484565914, 0, 0.4985450119348103, 7.474795212839599, 0, 0, 
     0.20955790332174984, 0.7757022389087431, 8.081499142617902, 
     3.4644653371741287, 0.13350866421305008, 0.643883557786995, 
     0.7503524925391789, 1.9384106057262067, 0, 1.2015779779174647, 0, 
     0.1673083260391381, 0.23321766660001214, 0, 1.28776711557399, 0, 0, 
     4.224957728261133, 2.5265247215001536, 0.14533854585217776, 
     2.3778062094653647, 1.519294799082707, 0.6624733717913445, 0, 
     4.417615800669843, 3.307296909682816, 0, 0.35489644917393454, 
     4.126938708965473, 2.009389895560994, 8.120368753717903, 
     0.9345606494913644, 0.3464465337174108, 2.516384822952328, 
     1.1305986880826777, 9.737682572096265, 2.007699912469685, 
     2.0127698617436045, 6.78359212849608, 11.054179400222429, 
     0.14871851203478864, 0.576284234134819, 4.106658911869822, 0, 
     5.909870870291677, 8.745662497500549, 6.107598891974299, 
     2.7580524050088706, 7.626893691056999, 0, 6.344196524756922, 
     4.263827339361141, 1.4483155092479132, 4.811381860943778, 
     10.264957296583257, 7.391986041365678, 1.8775712144392456, 
     3.9156908225524143, 2.227397714339267, 1.115388840260939, 
     2.611023876065377, 0, 7.723222727261357, 7.736742591991787, 
     13.109198839248654, 9.029579656839697, 2.031359675747954, 
     6.058589382326465, 0, 1.4871851203479212, 4.652523450361157, 
     14.898890932940063, 0.1166088333000026, 2.9574704097827946, 
     10.381566129883266, 0.24166758205653588, 11.730172636744218, 
     2.034739641930558, 5.590464066035132, 9.247587475617971, 
     3.3833461487915164, 0.3717962800869751, 8.240357553200518, 
     8.018969768239632, 2.107408914856654, 4.586614109800283, 
     0.5120648766652469, 2.169938289234917, 1.0748292460696294, 
     16.602393888974962, 0, 4.745472520382904, 4.682943146004641, 
     2.2730272578044897, 4.606893906895934, 0.7047229490739562, 
     3.7044429361393627, 1.625763733834877, 3.303916943500205, 
     0.7300726954435205, 2.0786792023044787, 7.0269496936439175, 
     4.998969984078575, 0, 2.2527474607088385, 0.6709232872478682, 0, 
     1.4043759488739995, 0, 0, 0.5391046061261201, 0, 0.17237827531305094, 
     2.7005929799045134, 1.5463345285435734, 0.5255847413956836, 0, 
     3.030139682708884, 0, 2.709042895361037, 0, 0, 0, 1.0663793306131055, 0, 
     2.590744078969726, 3.888651093091541, 1.4364856276087787, 0, 0, 0, 0, 0, 
     1.3824061686870392, 6.023099737409075, 0, 0, 0, 0, 0, 0, 0, 0, 0, 0, 0, 
     0, 0, 0, 0, 0, 0, 0, 0, 0, 0, 0, 0, 0, 0, 0, 0, 0, 0, 0, 0, 0, 0, 0, 0, 
     0, 0, 0, 0, 0, 0, 0, 0, 0, 0, 0, 0, 0, 0, 0, 0, 0, 0, 0, 0, 0, 0, 0, 0, 
     0, 0, 0, 0, 0, 0, 0, 0, 0, 0, 0, 0, 0, 0, 0, 0, 0, 0, 0, 0, 0, 0, 0, 0, 
     0, 0, 0, 0, 0, 0, 0, 0, 0, 0, 0, 0, 0, 0, 0, 0, 0, 0, 0, 0, 0, 0, 0, 0, 
     0, 0, 0, 0, 0, 0, 0, 0, 0, 0, 0, 0.3633463646304583, 0, 
     0.17575824149566183, 0, 0, 0, 0, 0, 0, 0, 0, 0, 0, 0, 0, 0, 0, 0, 0, 0, 
     0, 0, 0, 0, 0, 0, 0, 0, 0, 0, 0, 0, 0, 0, 0, 0.5999439974130814, 
     0.2399775989652339, 0, 0, 0, 0, 0.4613653839261114, 0, 0, 0, 0, 0, 0, 0, 
     0.4664353332000243, 2.8712812721262693, 0, 0, 0, 0.3971460264565463, 
     0.9565304296783179, 1.1576384175435508, 0.8264017316478718, 
     0.9616003789522307, 0.8280917147391806, 1.3029769633957355, 
     2.8222717624784357, 1.1796081977305042, 1.6223837676522732, 
     0.8652713427478795, 0, 0, 0, 5.478925182009036, 0, 0.10984890093478777, 
     1.4516954754305171, 1.2776272170261642, 1.659563395660972, 
     0.7740122558174343, 0, 1.0714492798870254, 0, 0, 0, 0, 
     0.9497704973131029, 1.5176048159913984, 2.509624890587113, 
     0.9362506325826664, 5.385976111987295, 0, 0, 0, 0, 2.9997199870654065, 
     0.8652713427478795, 1.3283267097652998, 1.4398655937913896, 
     1.6561834294783613, 1.8826411637131586, 0, 1.3097368957609503, 0, 
     3.804151938526325, 0.37517624626958596, 1.0731392629783274, 
     5.223737735222063, 0, 0, 0.08111918838261262, 1.3350866421305145, 
     6.0501394668699415, 3.7382425979654506, 4.223267745169831, 
     0.9768102267739762, 4.471695259591582, 0.30419695643479905, 
     1.4787352048913973, 4.824901725674215, 0.3329266689869742, 
     5.137548597565537, 0.6895131012522177, 0, 8.46343532125271, 0, 
     0.954840446587016, 2.0888191008523043, 0.812881866917442, 
     3.1416785667349734, 4.236787609900261, 0, 2.469065296395803, 
     3.486435117361089, 3.1247787358219328, 4.630553670174203, 
     2.8983210015871355, 4.851941455135088, 0, 10.38494609606587, 
     0.3092669057087119, 0.4681253162913332, 1.3486065068609512, 0, 
     3.2430775522132445, 0, 4.6744932305481175, 1.1660883330000746, 
     1.4195857966957381, 0.18082819076957468, 19.39086598962731, 
     11.61863375271812, 0.6067039297782961, 1.1018689755305024, 
     5.460335368004687, 6.349266474030834, 4.738712588017682, 
     3.418835793708913, 5.705382916243839, 4.111728861143734, 
     2.0161498279262156, 3.885271126908937, 13.112578805431255, 
     4.059339385313297, 4.6221037547176795, 12.068169255005111, 
     9.974280204878887, 8.99915996119622, 2.9676103083306136, 
     8.992400028831005, 18.608403818353345, 6.964420319265654, 
     3.7112028685045777, 12.088449052100763, 4.028919689669813, 
     2.957470409782788, 1.524364748356613, 0.6236037606913436, 
     2.9760602237871376, 0.30081699025218817, 2.5890540958784234, 
     0.1639283598565272, 16.680133111174964, 8.615533799470104, 
     0.3903860940913245, 2.568774298782772, 2.131068678134916, 
     4.808001894761167, 8.103468922804863, 5.169658276300323, 
     8.253877417930955, 5.977470193943853, 10.35283641733109, 
     6.479395172061281, 12.286177073783385, 16.19003801469668, 
     20.362606267127376, 0.7199327968956948, 4.824901725674215, 
     15.578264135644456, 2.141208576682742, 1.9772802168262076, 
     3.342786554600213, 0, 1.5007049850783507, 2.5941240451523364, 
     11.246837472631139, 13.339036539666061, 7.172288239496102, 
     1.2776272170261642, 2.810441880839308, 5.6867931022394895, 
     5.854101428278629, 4.306076916643747, 2.4927250596740658, 
     5.5042749283786065, 5.152758445387276, 1.9282707071783811, 
     5.911560853382978, 0, 4.529154684695939, 4.7099828754655135, 
     5.0074198995350985, 0, 5.980850160126463, 7.603233927778737, 
     12.955410377939945, 7.7418125412657, 6.477705188969972, 
     0.14195857966957381, 3.388416098065429, 7.645483505061349, 
     9.685293096265827, 10.406915876252823, 3.62332374775675, 
     3.0673193107175827, 0.4478455191956818, 0, 2.881421170674095, 
     3.9207607718263344, 0, 0, 0, 0, 0, 0.8787912074783161, 2.79016208374365, 
     3.1991379918393235, 0, 0, 0, 0.1554784444000104, 1.5057749343522637, 
     2.3287966998175316, 0, 0, 0, 0, 0, 0, 0, 0, 0, 0, 0, 0, 
     1.6342136492914077, 0, 0, 0, 0, 0, 0, 0, 0, 0, 0, 0, 0, 0, 0, 0, 0, 0, 
     0, 0, 0, 0, 0, 0, 0, 0, 0, 0, 0, 0, 0, 0, 0, 0, 0, 0, 0, 0, 0, 0, 0, 0, 
     0, 0, 0, 0, 0, 0, 0, 0, 0, 0, 0, 0, 0, 0, 0, 0, 0, 0, 0, 0, 0, 0, 0, 0, 
     0, 0, 0, 0, 0, 0, 0, 0, 0, 0, 0, 0, 0, 0, 0, 0, 0, 0, 0, 0, 0, 0, 0, 0, 
     0, 0, 0, 0, 0, 0, 0, 0, 0, 0, 0, 0, 0, 0, 0, 0, 0, 0, 0, 0, 0, 0, 0, 0, 
     0.9751202436826673, 0.5948740481391684, 0, 0, 0, 0, 0, 0, 0, 0, 0, 0, 0, 
     0, 0, 0, 0, 0, 0.08787912074782744, 0, 0, 0, 0, 0, 0, 0, 0, 
     1.5818241734609635, 0, 0, 0, 0, 0.15209847821739952, 0.2957470409782753, 
     0.49347506266089747, 0, 0, 0, 0, 0, 0, 1.223547758104425, 0, 0, 
     2.67355325044364, 1.3097368957609503, 0.6388136085130822, 
     0.8517514780174429, 0, 0, 0, 0.71317286453048, 0.8010519852783073, 
     1.6223837676522732, 0.3295467028043633, 0, 0, 0, 0.9109008862131021, 
     0.11153888402608975, 0.30757692261740993, 0.26701732842610015, 
     0.23659763278262302, 2.8442415426653964, 0.6388136085130822, 
     0.6776832196130831, 0.43939560373915804, 0, 0, 0, 0, 
     0.10308896856957295, 0.5188248090304617, 1.147498518995718, 0, 
     1.0156798378739769, 0, 0, 0, 0, 0.08618913765652547, 
     0.35489644917393454, 0.18927810622609842, 1.668013311117496, 
     0.5982540143217724, 0.8213317823739588, 0, 1.3638163546826898, 0, 
     0.27715722697392586, 0, 0.5864241326826447, 0, 0.09463905311304921, 
     0.3836261617261097, 0.2991270071608862, 0, 0.14702852894348667, 
     0.2991270071608862, 0.6590934056087336, 0.2788472100652348, 
     3.388416098065429, 1.0410295842435413, 0.7875321205478708, 
     2.4842751442175417, 3.357996402421952, 0, 0, 0, 0.5712142848609061, 
     1.0680693137044146, 4.385506121935057, 8.182898128096166, 
     5.475545215826431, 0, 1.1779182146392022, 0, 0, 0, 0.5036149612087232, 
     0, 1.11876880644355, 0.9565304296783178, 0.49685502884350835, 
     2.874661238308873, 0.7216227799870036, 0.05238947583043746, 
     0.8703412920217855, 1.9840401491914226, 0, 0, 0.5543144539478586, 
     0.37686622936089487, 8.132198635357039, 0.9666703282261435, 0, 
     7.0624393385613145, 1.556474427091399, 4.464935327226367, 
     5.573564235122085, 0, 2.227397714339267, 6.928930674348264, 
     2.0127698617436045, 0.31771682116523564, 4.299316984278525, 0, 
     2.006009929378383, 0.8990710045739675, 0.14702852894348667, 
     2.267957308530577, 0.6726132703391702, 1.6511134802044483, 
     1.0241297533305007, 0.6895131012522177, 3.592904052113266, 
     4.878981184595954, 5.440055570909035, 0.373486263178284, 
     7.772232236909184, 13.719282735209559, 3.080839175448019, 
     12.473765196918182, 8.000379954235283, 10.263267313491948, 
     0.2737772607913219, 11.255287388087662, 5.227117701404674, 0, 
     1.5564744270913993, 5.595534015309045, 0.88217117366092, 
     12.292937006148598, 0, 2.0127698617436045, 1.5615443763653118, 
     4.655903416543768, 0.2822271762478387, 0.6388136085130822, 
     1.392546067234872, 4.546054515608979, 0.48671513029568264, 
     4.6575933996350765, 5.237257599952507, 0.8771012243870072, 
     6.322226744569962, 3.420525776800215, 2.1817681708740517, 
     1.3097368957609503, 1.591964072008789, 7.155388408583055, 
     6.411795848409098, 4.0829991485915595, 0.1166088333000026, 
     3.185618127108894, 3.5574144071958758, 0.33799661826088706, 0, 
     0.47319526556524605, 4.666043315091594, 0, 1.3435365575870384, 
     1.3688863039566026, 4.902640947874216, 0.8264017316478787, 
     0.5289647075782944, 0.6286737099652564, 0.07773922220000173, 
     0.8990710045739675, 0, 0, 0, 0, 0.6252937437826456, 0.8889311060261418, 
     0.9075209200304912, 0.7909120867304817, 2.230777680521878, 
     1.9198207917218573, 4.339876578469834, 0.4309456882826343, 
     1.0714492798870254, 0, 0, 0, 0, 0, 0.9379406156739684, 0, 0, 
     5.0851591217351, 1.5412645792696607, 0, 0, 1.3570564223174748, 0, 0, 0, 
     0, 0, 0, 0, 0, 0, 0, 0, 0, 0, 0, 0, 0, 0, 0, 0, 0, 0, 0, 0, 0, 0, 0, 0, 
     0, 0, 0, 0, 0, 0, 0, 0, 0, 0, 0, 0, 0, 0, 0, 0, 0, 0, 0, 0, 0, 0, 0, 0, 
     0, 0, 0, 0, 0, 0, 0, 0, 0, 0, 0, 0, 0, 0, 0, 0, 0, 0, 0, 0, 0, 0, 0, 0, 
     0, 0, 0, 0, 0, 0, 0, 0, 0, 0, 0, 0, 0, 0, 0, 0, 0, 0, 0, 0, 0, 0, 0, 0, 
     0, 0, 0, 0, 0, 0, 0, 0, 0, 0, 0, 0, 0, 0, 0, 0, 0, 0, 0, 0, 0, 0, 0, 0, 
     0, 0, 0, 0, 0, 0.36503634772176025, 0, 0, 0, 0, 0, 0, 0, 0, 0, 0, 0, 0, 
     0, 0, 0, 0, 0, 0, 0, 0.16561834294783612, 0, 0, 0, 0, 0, 0, 0, 0, 
     0.21800781877827358, 0, 0, 0, 0, 0.069289306743478, 0.22645773423479731, 
     0.069289306743478, 0, 0, 0, 0, 0, 0, 0.2602573960608853, 
     2.3507664800044914, 0.1166088333000026, 0.2619473791521873, 0, 
     0.31433685498262476, 0.25349746369566356, 0, 0.09463905311304921, 
     0.4546054515608966, 0, 0, 7.38015615972655, 0, 0, 0, 0, 0, 0, 0, 0, 
     0.25518744678697247, 0.4681253162913332, 0.3937660602739354, 
     0.16561834294783612, 8.48371511834836, 1.0748292460696294, 
     1.3215667774000779, 2.5400445862305903, 0.7503524925391719, 
     0.577974217226121, 0, 1.4009959826913887, 0.8179518161913548, 
     0.4647453501087223, 0.20279797095652807, 0.915970835487015, 
     0.36165638153914936, 0, 1.081589178434851, 3.3664463178784687, 
     0.3092669057087119, 0.5644543524956844, 0, 1.3063569295783395, 
     1.4449355430653026, 0.3565864322652365, 0.14533854585217776, 
     0.407285925004372, 0.202797970956535, 0.24335756514783785, 0, 
     1.727162719313148, 0.3498264999000217, 0.2636373622434962, 
     0.23997759896522697, 2.205427934152314, 0.8382316132870062, 0, 
     1.6206937845609712, 1.184678147004424, 2.5113148736784145, 
     0.07942920529131064, 0.1537884613087015, 0, 0, 4.522394752330717, 
     2.0381196081131687, 2.976060223787137, 0.30757692261740993, 
     0.2011079878652261, 1.8454615357044597, 1.869121298982722, 
     6.415175814591702, 3.2413875691219425, 0.5036149612087232, 
     1.6426635647479246, 1.6122438691044474, 2.129378695043607, 
     1.6697032942087977, 4.486905107413321, 0, 0.33968660135219597, 
     0.4715052824739441, 4.907710897148136, 0.6523334732435188, 
     5.737492594978626, 4.208057897348086, 6.651773447374332, 
     1.6781532096653144, 0, 8.69327302167011, 8.370486251230957, 
     2.2155678327001396, 3.9055509240045887, 6.998219981091749, 0, 
     6.78697209467869, 0, 6.6771231937438955, 0, 3.8616113636306753, 
     1.6409735816566227, 0.1081589178434858, 0.7216227799870036, 
     0.5526244708565566, 12.434895585818174, 4.733642638743777, 0, 0, 
     4.721812757104642, 24.98471002184506, 13.19876794308779, 
     0.31602683807393367, 10.109478852183244, 2.7969220161088715, 
     6.0957690103351645, 7.998689971143981, 5.353866433252509, 
     3.3241967405958572, 6.786972094678684, 5.073329240095973, 
     1.8877111129870712, 4.253687440813309, 4.336496612287223, 
     12.14252851102251, 0.09463905311304921, 1.8218017724262041, 
     2.646513520982767, 8.86058134770925, 0.8449915456522281, 
     2.131068678134916, 0.2585674129695764, 7.045539507648267, 
     2.9371906126871434, 13.090609025244301, 6.014649821952552, 
     8.159238364817904, 8.098398973530943, 5.245707515409023, 
     9.198577965970145, 6.24786748855257, 0, 3.3732062502436904, 
     0.9649803451348415, 1.5142248498087874, 0.5627643694043825, 
     1.392546067234872, 0.1909680893174004, 2.1885281032392667, 
     7.949680461496154, 2.4183658036566746, 3.562484356469789, 
     4.0998989795046, 0, 5.20176795503511, 8.07135924407007, 
     2.6144038422479876, 0.1402685965782649, 0, 0, 10.90546088818764, 
     2.242607562161013, 0.1166088333000026, 2.9338106465045257, 
     0.8297816978304826, 0.34813651680871277, 7.233127630783064, 
     7.440995551013511, 0.2619473791521873, 0.6067039297782961, 
     0.1436485627608758, 0, 6.195478012722126, 0.4884051133869846, 
     0.5238947583043816, 0, 0, 7.9547504107700675, 4.689703078369856, 
     2.34907649691319, 2.9253607310480088, 0.6236037606913436, 
     0.2872971255217585, 1.3840961517783483, 0.5069949273913341, 
     3.7450025303306655, 0.5593844032217715, 0, 0, 0, 2.5924340620610273, 
     0.10308896856957295, 0, 0, 0, 0, 0, 0, 0, 0, 1.0798991953435422, 0, 
     1.4652153401609609, 0.22983770041740126, 0, 0, 0, 0, 0, 0, 0, 0, 0, 0, 
     0, 0, 0, 0, 0, 0, 0, 0, 0, 0, 0, 0, 0, 0, 0, 0, 0, 0, 0, 0, 0, 0, 0, 0, 
     0, 0, 0, 0, 0, 0, 0, 0, 0, 0, 0, 0, 0, 0, 0, 0, 0, 0, 0, 0, 0, 0, 0, 0, 
     0, 0, 0, 0, 0, 0, 0, 0, 0, 0, 0, 0, 0, 0, 0, 0, 0, 0, 0, 0, 0, 
     0.26701732842610015, 0, 0, 0, 0, 0, 0, 0, 0, 0, 0, 0, 0, 0, 0, 0, 0, 0, 
     0, 0, 0, 0, 0, 0, 0, 0, 0, 0, 0, 0, 0, 0, 0, 0, 0, 0, 0, 0, 0, 0, 0, 0, 
     0, 0, 0, 0, 0, 0, 0, 0, 0, 0, 0, 0, 0, 0, 0, 0, 0, 0, 0, 0, 0, 0, 0, 0, 
     0, 0.08280917147391459, 0, 0, 0, 0, 0, 0, 0.11491885020870063, 
     0.7300726954435205, 0.3717962800869751, 0, 0, 0, 0, 0, 
     0.24166758205653588, 0.7621823741783065, 1.896161028443595, 0, 0, 0, 0, 
     0, 0, 0, 0, 0.3819361786348077, 0.47826521483915196, 
     0.29236707479567137, 1.9553104366392544, 0.3025069733434971, 0, 0, 0, 
     0.7993620021870054, 0, 0, 0, 0, 0.2602573960608853, 0.7841521543652669, 
     0.18589814004348754, 0.13688863039566096, 2.2814771732610137, 0, 0, 
     0.35489644917393454, 0, 0, 0, 0, 0, 0.1926580724087093, 
     0.7013429828913453, 0, 0, 0, 0, 0.16054839367392326, 1.1120088740783283, 
     0.22138778496088446, 0.202797970956535, 0.5086849104826361, 
     1.527744714539224, 0.07604923910869976, 3.155198431465417, 
     7.508594874665694, 0.3836261617261097, 2.8983210015871355, 
     0.8162618331000528, 3.8785111945437225, 3.3072969096828095, 
     2.031359675747954, 1.6781532096653216, 2.0499494897523034, 
     3.9021709578219848, 1.9282707071783811, 0, 1.115388840260939, 
     1.933340656452294, 0, 5.899730971743844, 3.6740232404958855, 
     6.283357133469961, 7.510284857756989, 0, 2.4166758205653656, 
     7.797581983278755, 0, 5.348796483978596, 0, 0, 4.551124464882893, 
     7.848281476017883, 8.737212582044025, 8.06797927788746, 
     7.958130376952678, 10.374806197518044, 5.042909544452488, 
     0.08956910383913635, 3.8818911607263336, 2.74960248955234, 0, 
     3.991740061661121, 2.884801136856699, 10.21425780384412, 
     9.005919893561435, 4.525774718513328, 1.6206937845609644, 
     1.869121298982722, 1.463525357069659, 6.4354556116873605, 0, 
     2.551874467869725, 4.297627001187222, 2.3862561249218883, 
     17.183748072383693, 11.169098250431137, 11.268807252818098, 
     4.223267745169824, 5.271057261778594, 4.415925817578534, 
     7.775612203091795, 2.4859651273088503, 6.325606710752572, 
     9.103938912857094, 7.329456666987421, 5.864241326826454, 
     3.9156908225524214, 10.648583458309366, 1.1627083668174638, 
     0.5593844032217715, 6.983010133270004, 12.147598460296415, 
     0.7993620021869985, 2.347386513821881, 2.168248306143615, 
     5.636093609500355, 5.151068462295974, 0, 3.2751872309480303, 
     15.409265826514016, 0, 3.8328816510785, 13.808851839048696, 
     8.629053664200539, 4.008639892574162, 1.6443535478392335, 
     6.116048807430822, 1.7153328376740204, 2.469065296395803, 
     3.472915252630653, 9.480805142217989, 6.51150485079606, 
     0.2737772607913219, 5.884521123922106, 0.9616003789522307, 
     0.7182428138043928, 0, 0, 3.5827641535654404, 10.352836417331083, 
     1.7187128038566244, 6.945830505261312, 7.843211526743971, 
     5.039529578269884, 2.4876551104001527, 2.883111153765397, 
     3.1873081102001963, 5.597223998400354, 0, 0.4512254853782857, 
     8.860581347709257, 5.049669476817703, 3.295467028043682, 
     1.2573474199305128, 0, 0, 0, 0.5053049443000251, 1.0477895166087632, 
     5.656373406596006, 0, 1.5615443763653118, 0.6354336423304713, 
     1.5716842749131377, 1.5007049850783578, 2.4217457698392786, 
     9.71064284263539, 0, 0.24335756514783785, 0.6117738790522089, 
     0.9937100576870166, 0, 0.12674873184783525, 0.07435925601739085, 0, 0, 
     0, 3.7044429361393627, 1.0342696518783265, 0, 0, 0, 1.553094460908795, 
     3.457705404808914, 0.7892221036391798, 0.3447565506261088, 0, 0, 0, 0, 
     0, 0, 0, 0, 0, 0, 0, 0, 0, 0, 0, 0, 0, 0, 0, 0, 0, 0, 0, 0, 0, 0, 0, 0, 
     0, 0, 0, 0, 0, 0, 0, 0, 0, 0, 0, 0, 0, 0, 0, 0, 0, 0, 0, 0, 0, 0, 0, 0, 
     0, 0, 0, 0, 0, 0, 0, 0, 0, 0, 0, 0, 0, 0, 0, 0, 0, 0, 0, 0, 0, 0, 0, 0, 
     0, 0, 0, 0, 0, 0, 0, 0, 0, 0, 0, 0, 0, 0, 0, 0, 0, 0, 0, 0, 0, 0, 0, 0, 
     0, 0, 0, 0, 0, 0, 0, 0, 0, 0, 0, 0, 0, 0, 0, 0, 0, 0, 0, 0, 0, 0, 0, 0, 
     0, 0, 0, 0, 0, 0, 0, 0, 0, 0, 0, 0, 0, 0, 0, 0, 0, 0, 0, 0, 0, 0, 0, 0, 
     0.2349076496913141, 0, 0, 0, 0, 0, 0.7081029152565671, 0, 0, 0, 0, 
     0.31602683807393367, 0.5712142848609061, 0.43939560373915804, 0, 0, 0, 
     0, 0, 0, 0, 0, 0, 0, 0, 0, 0, 0, 0, 0, 0, 0, 0.3126468718913228, 
     1.7018129729435838, 1.6697032942087977, 0.9920200745957147, 
     1.4804251879826995, 2.5282147045914622, 1.7913820767827202, 0, 0, 0, 0, 
     0.0844991545652235, 2.0161498279262084, 1.5328146638131368, 
     1.1356686373565905, 0.6962730336174325, 4.018779791121995, 
     0.4816451810217698, 1.0765192291609382, 0.5796642003174229, 
     9.010989842835347, 12.60220391185731, 0, 0, 0, 0.5627643694043825, 
     0.33799661826088706, 5.122338749743799, 0.4951650457522064, 0, 0, 0, 0, 
     0.19941800477392413, 0.6337436592391693, 1.426345729060953, 0, 0, 
     1.1424285697218122, 3.016619817978447, 0, 0.8787912074783161, 
     2.1479685090479634, 7.603233927778737, 3.327576706778468, 
     6.269837268739524, 2.0398095912044707, 0.1909680893174004, 
     2.207117917243616, 0.6675433210652573, 0.24166758205653588, 
     2.913530849408881, 3.9579403998350333, 1.6882931082131472, 
     1.1643983499087658, 5.778052189169928, 0, 1.6206937845609712, 
     1.2049579441000755, 0.88217117366092, 4.013709841848081, 
     0.4343256544652452, 1.3604363885000859, 0, 1.2826971663000772, 
     2.705662929178433, 0.9345606494913644, 0.3819361786348077, 
     1.1931280624609408, 0, 2.0161498279262156, 5.744252527343841, 
     5.521174759291654, 0.7706322896348303, 0.8128818669174351, 
     1.8150418400609825, 5.462025351095995, 7.172288239496103, 
     1.220167791921814, 3.694303037591537, 3.3934860473393416, 
     4.343256544652445, 0.1926580724087093, 1.463525357069659, 
     4.9229207449698675, 0, 1.6815331758479324, 4.14045857369591, 
     4.748852486565514, 7.719842761078747, 3.562484356469782, 
     0.5340346568522072, 1.7035029560348858, 9.524744702591903, 
     2.1479685090479634, 0.9616003789522307, 0, 4.595064025256806, 
     18.645583446362046, 2.9355006295958344, 0, 0.05576944201304834, 
     4.334806629195928, 3.0554894290784547, 0.7723222727261323, 
     8.120368753717903, 1.1441185528131141, 4.669423281274204, 
     1.147498518995718, 1.766032330413156, 5.152758445387276, 
     17.572444183383716, 15.466725251618366, 0.48671513029568264, 
     3.4222157598915173, 4.392266054300278, 0, 1.1660883330000746, 
     6.776832196130858, 2.352456463095794, 0.17237827531305094, 
     5.583704133669917, 0, 0, 3.381656165700207, 0.19434805550001127, 
     4.752232452748126, 18.128448620422887, 5.921700751930804, 0, 0, 
     9.619383755704952, 0.3498264999000217, 5.232187650678586, 
     1.289457098665299, 12.228717648679027, 4.155668421517648, 
     0.21800781877827358, 2.4961050258566764, 0.4444655530130709, 
     7.902360934939622, 0.12336876566522437, 0.8990710045739675, 
     2.0905090839436062, 10.472825216813696, 1.8572914173435942, 
     3.5996639844784877, 1.5784442072783593, 1.3773362194131265, 
     6.4946050198830125, 0.9734302605913653, 0, 1.8944710453522862, 
     2.3575264123697064, 0.8416115794696172, 3.7078229023219738, 
     0.8872411229348398, 6.2292776745482215, 5.086849104826409, 0, 0, 
     0.8585114103826577, 4.267207305543745, 3.812601853982849, 0, 0, 0, 
     1.2134078595565991, 2.5941240451523297, 3.7027529530480536, 
     1.723782753130544, 0, 0, 0, 0.9041409538478804, 1.355366439226173, 
     0.07604923910869976, 0, 0, 0, 0, 1.0325796687870175, 1.4719752725261754, 
     0.9278007171261426, 2.215567832700133, 0, 0, 0, 0, 0, 0, 0, 0, 0, 0, 0, 
     0, 0, 0, 0, 0, 0, 0, 0, 0.17406825840435985, 0.5103748935739449, 
     0.2653273453347982, 0.20617793713913896, 0, 0, 0, 0, 0, 0, 0, 0, 0, 0, 
     0, 0, 0, 0, 0, 0, 0, 0, 0, 0, 0, 0, 0, 0, 0, 0, 0, 0, 0, 0, 0, 0, 0, 0, 
     0, 0, 0, 0, 0, 0}
 
EntebeDaily = {0, 0.08713496904111384, 5.456827436198845, 2.8228099345606186, 
     0.43204422149546035, 6.4407264616212565, 2.376243218224987, 0, 
     7.094238729429499, 1.3324389015868174, 6.21562779159842, 
     5.23172876617601, 2.55777440372728, 2.6703237387386975, 
     2.325414486284344, 2.5232834784818388, 0, 0, 0, 0, 0, 0, 0, 0, 0, 
     0.8858721852511853, 0, 2.236464205388221, 3.086030153538942, 
     4.792423297260463, 4.776085490565254, 0, 0, 0, 5.700079224771914, 
     2.806472127865417, 4.175217266552678, 7.0016578248233365, 
     9.586661906375943, 4.955801364212524, 0, 0, 5.723678278887214, 
     2.25280201208343, 5.022967902848375, 4.449329356661133, 
     9.425099151278905, 12.964957268573551, 0.9221784223516425, 0, 
     3.1350435736245617, 1.3632992031222118, 0, 3.0460932927284388, 
     2.7901343211702083, 2.88816116134144, 6.747514165120129, 
     6.732991670279944, 5.075611946644035, 0.8423047007306352, 
     7.613417919966046, 6.703946680599572, 8.571902579418138, 
     4.480189658196528, 8.147119605342777, 6.3154699436246755, 
     5.645619869121225, 4.899526696706818, 2.187450785302608, 
     8.960379316393034, 6.8346491341612285, 8.205209584703514, 
     6.6894241857593935, 8.12170523937246, 8.090844937837073, 
     4.465667163356342, 3.033386109743276, 1.7227309504167438, 
     2.915390839166789, 1.8588793395434635, 2.410734143470421, 
     3.7885558414328044, 7.615233231821075, 7.6733232111818035, 
     1.8915549529338742, 3.196764176695337, 7.676953834891851, 
     5.836227613898632, 3.5089978157592725, 4.32407283866456, 
     1.7971587364726815, 3.0279401741782066, 3.3928178570378082, 
     4.064483243396284, 16.437648847232353, 6.444357085331303, 
     3.461799707528683, 6.206551232323304, 5.295264681101808, 
     10.668587771969593, 3.1931335529852904, 7.5353595102000686, 
     20.462195229818125, 8.593686321678415, 7.843962525553957, 
     2.5414365970320705, 3.721389302796953, 4.549171508687396, 
     2.7647199551998902, 5.494948985154326, 9.194554545690993, 
     4.600000240628038, 5.558484900080131, 2.2673245069236154, 
     9.56850878782571, 4.487450905616621, 4.5201265190070306, 
     2.492423176946458, 3.532596869874567, 7.644278221501439, 
     4.213338815508158, 5.028413838413439, 7.411918304058512, 
     2.5287294140469085, 7.355643636552799, 3.830308014098324, 
     9.535833174435293, 6.3154699436246755, 5.513102103704552, 
     6.346330245160063, 3.4472772126884976, 0.7860300332249297, 
     6.277348394669195, 8.016417151781134, 4.799684544680556, 
     6.593212657443185, 3.4309394059932954, 4.164325395422545, 
     7.77498067506309, 3.637884957465899, 2.577742834132528, 
     0.1869771210673693, 1.1745067701998262, 0.6153907188527693, 
     0.27592740196349247, 5.229913454320986, 4.975769794617773, 
     2.80828743972044, 8.406709200611054, 2.6757696743037673, 
     5.750907956712556, 1.3850829453824833, 7.017995631518538, 
     2.717521846969294, 2.9226520865868815, 0.9022099919463942, 
     1.7027625200114886, 0.8295975177454797, 1.8915549529338742, 
     0.219652734457787, 0, 0, 0, 0.09258090460618346, 0, 0.5772691698972958, 
     1.434096365468103, 5.8652726035789975, 4.31862690309949, 
     2.8645621072261456, 4.835990781781013, 3.4309394059932883, 
     5.220836895045871, 0.5209945023915905, 0.359431747294546, 0, 
     2.4688241228311565, 0.2396211648630353, 0.22872929373289608, 
     7.096054041284522, 5.378769026432861, 4.358563763909993, 
     3.1350435736245617, 0.4719810823059639, 3.407340351877994, 
     0.6571428915183031, 7.214049311861016, 1.2217048784304227, 
     0.15611681953198175, 1.3760063861073673, 5.985083186010508, 
     0.37032361842468525, 0.05808997936074256, 0, 0.7588003553995817, 
     0.1833464973573229, 0, 0, 0, 0.6008682240125907, 0, 0, 
     0.38121548955481754, 1.5448303886244976, 0, 2.857300859806053, 
     2.045856460610819, 6.8618788119865695, 7.29029240977197, 
     1.592028496855094, 2.231018269823158, 0.5228098142466067, 
     4.276874730433956, 0, 0, 0, 1.9732439864099047, 4.8940807611417485, 
     2.9680348829624474, 0.06898185049088179, 0, 5.545777717094961, 
     5.00844540800819, 3.3365431895320956, 4.302289096404281, 
     5.61294425573082, 0.5228098142466067, 0, 0.11981058243152459, 0, 0, 0, 
     0.5936069765925047, 0, 0, 0, 0, 0, 0, 4.235122557768429, 
     7.224941182991149, 0.2359905411529889, 0, 3.3891872333277684, 
     3.1622732514499026, 5.881610410274199, 1.4159432469178708, 
     6.153907188527638, 1.9042621359190297, 6.415312095650938, 
     5.656511740251363, 6.7511447888301745, 5.808997936073284, 
     7.114207159834754, 5.798106064943153, 4.903157320416865, 
     3.218547918955615, 6.869140059406663, 1.0728493063185476, 
     1.8897396410788512, 7.863930955959207, 4.7143648874944795, 
     5.436859005793597, 5.554854276370085, 3.1677191870149723, 0, 
     0.9003946800913709, 5.21357564762577, 8.698974409269741, 
     7.573481059155542, 7.268508667511698, 7.954696548710359, 
     10.218390431923908, 5.941515701489958, 6.075848778761654, 
     7.5771116828655884, 7.713260071992307, 8.41578575988617, 
     5.484057114024187, 11.08429418676983, 9.009392736478654, 
     5.130071302294724, 4.075375114526422, 5.257143132146328, 
     7.5771116828655884, 8.42123169545124, 6.516969559532217, 
     7.012549695953468, 10.479795339047207, 6.181136866352979, 
     7.341121141712613, 6.213812479743397, 7.642462909646417, 
     6.529676742517379, 11.496369977860029, 18.842937055137696, 
     4.705288328219364, 5.9070247762445245, 7.686030394166966, 0, 0, 
     8.3940020176259, 10.024152063436459, 10.278295723139665, 
     7.4663776597091935, 7.7858725461932226, 11.09518605789997, 
     7.644278221501439, 7.110576536124707, 7.081531546444343, 
     8.973086499378203, 6.569613603327882, 5.9269932066497795, 
     4.88318889001161, 6.9435678454626, 7.322968023162381, 8.521073847477496, 
     6.471586763156644, 6.320915879189745, 3.3510656843722817, 
     3.251223532346026, 8.949487445262902, 7.014365007808491, 
     10.875533323442196, 6.16479905965777, 5.037490397688554, 
     5.640173933556154, 6.919968791347306, 8.74254189379029, 
     8.239700509948946, 7.257616796381559, 7.257616796381559, 
     1.8134965431678902, 0, 2.969850194817478, 2.1983426564327404, 
     5.885241033984252, 5.17726941052532, 6.188398113773072, 
     4.540094949412279, 2.8173639989955497, 2.929913334006974, 
     2.7737965144749994, 3.997316704760431, 3.8121548955480993, 
     4.1461722768723135, 0, 5.834412302043609, 0, 3.1513813803197706, 
     6.324546502899792, 6.898185049087027, 6.362668051855272, 
     5.598421760890628, 5.120994743019608, 3.714128055376867, 
     5.122810054874631, 3.634254333755853, 1.6283347339555512, 
     5.61657487944086, 6.103078456587003, 11.320284727922804, 
     2.989818625222726, 3.592502161090326, 10.370876627745835, 
     2.995264560787796, 5.146409108989926, 3.240331661215887, 
     5.1300713022947235, 13.711050440987965, 8.584609762403293, 
     8.058169324446661, 5.9687453793153065, 7.784057234338199, 
     8.9966855534935, 12.478453691427415, 13.736464806958281, 
     4.198816320667979, 4.218784751073228, 4.253275676318662, 
     6.415312095650938, 5.716417031467122, 8.973086499378198, 
     7.197711505165808, 3.3074981998517314, 3.082399529828896, 
     4.140726341307244, 2.8173639989955497, 3.6487768285960387, 
     7.348382389132706, 7.270323979366721, 6.417127407505961, 
     7.388319249943209, 4.260536923738755, 2.2963694966039796, 
     7.041594685633832, 6.2809790183792416, 1.2453039325457242, 
     0.5101026312614443, 3.2784532101713673, 5.8162591834933774, 
     6.968982211432918, 6.999842512968312, 5.856196044303881, 
     7.0779009227342895, 4.558248067962512, 0, 7.851223772974043, 
     7.736859126107609, 3.069692346843733, 9.285320138442138, 
     3.8938439290241296, 15.450119198099902, 7.931097494595058, 
     5.783583570102967, 0.09258090460618346, 2.6340175016382403, 
     6.64404138938382, 9.183662674560853, 7.9310974945950505, 
     6.921784103202329, 6.787451025930633, 8.15075022905283, 
     2.799210880445324, 6.923599415057351, 4.569139939092651, 
     7.174112451050506, 4.253275676318662, 1.7608524993722243, 
     6.019574111255942, 6.028650670531058, 3.2294397900857477, 
     3.332912565822056, 5.603867696455697, 1.1853986413299655, 
     2.4869772413813815, 3.8048936481280062, 6.919968791347299, 
     9.049329597289164, 4.874112330736494, 4.044514812991028, 
     5.39873745683811, 2.132991429651919, 6.604104528573316, 
     5.313417799652033, 5.493133673299303, 4.926756374532152, 
     13.373402435953711, 5.919731959229679, 7.105130600559638, 
     7.451855164869015, 5.803552000508215, 8.363141716090503, 
     8.75706438863047, 3.251223532346026, 7.415548927768551, 
     19.886741371775866, 14.740332262785948, 3.4309394059932954, 
     12.98674101083383, 7.586188242140704, 7.1958961933107775, 
     9.686504058402198, 7.203157440730878, 8.820600303556276, 
     7.123283719109863, 4.65082897256868, 0.43749015706052996, 
     3.2385163493608635, 5.602052384600681, 4.944909493082385, 
     6.874585994971726, 5.877979786564159, 3.3764800503426065, 
     6.471586763156644, 1.5829519375799779, 2.456116939845994, 
     1.8498027802683474, 0, 0, 0.27592740196349247, 7.266693355656676, 
     6.714838551729718, 5.500394920719396, 6.21381247974339, 
     6.664009819789076, 6.3354383740299305, 3.516259063179365, 
     4.58366243393283, 2.432517885730692, 6.850986940856431, 
     4.663536155553843, 8.28508330632452, 3.6197318389156674, 
     0.22509867002284967, 0, 0.5500394920719478, 4.53101839013717, 
     3.9047358001542616, 4.75248643644996, 5.749092644857533, 
     8.902289337032306, 7.3138914638872725, 1.5938438087101172, 
     8.597316945388462, 5.425967134663458, 8.225178015108767, 
     8.352249844960372, 5.696448601061867, 6.349960868870117, 
     5.618390191295882, 2.9208367747318515, 4.594554305062968, 
     5.453196812488798, 4.5891083694978985, 0.7479084842694494, 
     2.712075911404224, 1.2017364480251744, 6.936306598042508, 
     2.6539859320434958, 4.336780021649715, 0, 0.2795580256735389, 0, 
     0.8459353244406818, 9.294396697717248, 5.00299947244312, 
     3.0878454653939653, 2.998895184497842, 5.725493590742231, 
     6.624072958978565, 2.1511445482021507, 0.10347277573631575, 0, 0, 0, 0, 
     0, 0, 0, 0, 0, 0, 0, 5.327940294492218, 2.321783862574305, 
     1.7626678112272476, 0, 0.08713496904111384, 0, 1.6428572287957368, 
     1.3251776541667315, 7.130544966529955, 0.9239937342066726, 
     0.13977901283677985, 0, 0, 0.3993686081050496, 0.07805840976599782, 
     0.6426203966781174, 6.275533082814179, 1.740884068966976, 
     7.037964061923793, 0.9566693475970833, 0.1833464973573229, 0, 0, 0, 
     0.5373323090867923, 0.9149171749315566, 0, 0, 0, 0, 0, 
     0.48105764158107994, 1.5194160226541797, 3.7377271094921545, 
     1.3887135690925299, 5.7055251603369825, 0, 3.144120132899671, 
     1.0819258655936637, 1.3251776541667315, 3.71957399094193, 
     1.0129440151027886, 0, 0, 0, 0, 0, 3.7831099058677347, 
     7.277585226786807, 0.8404893888756122, 4.498342776746752, 
     5.010260719863213, 7.853039084829067, 4.26961348301387, 
     2.516022231061753, 8.49202885779713, 1.7826362416325028, 0, 
     3.505367192049226, 7.689661017877013, 7.261247420091605, 
     4.336780021649715, 1.1545383397945779, 3.9174429831394315, 
     4.440252797386017, 7.617048543676091, 6.054065036501376, 
     6.487924569851852, 3.7359117976371383, 7.548066693185223, 
     0.5954222884475211, 0.8767956259760762, 5.700079224771913, 
     6.509708312112124, 4.242383805188529, 4.924941062677137, 
     8.408524512466077, 5.828966366478539, 1.2053670717352207, 
     1.6628256592009851, 5.177269410525321, 5.727308902597255, 
     4.759747683870053, 5.18816128165546, 2.7665352670549135, 
     0.11436464686645498, 1.759037187517201, 6.248303404988825, 0, 
     2.6794002980138063, 3.9047358001542687, 5.95422288447512, 
     6.963536275867849, 7.288477097916947, 3.6233624626257206, 
     5.939700389634934, 9.15461768488049, 7.546251381330201, 
     7.457301100434077, 6.504262376547054, 8.655406924749192, 
     6.1702449952228395, 3.207656047825469, 2.8246252464156423, 
     2.3272297981393675, 6.0250200468210116, 1.0220205743779047, 0, 0, 
     0.2922652086587013, 4.748855812739913, 10.566930308088308, 
     4.487450905616621, 7.076085610879273, 4.518311207152008, 
     7.5426207576201545, 7.974664979115608, 7.2848464742069075, 
     5.30797186408697, 6.193844049338142, 7.041594685633833, 
     6.680347626484284, 5.320679047072126, 6.838279757871269, 
     5.956038196330144, 5.647435180976247, 6.360852740000249, 
     6.763851971815331, 8.702605032979788, 7.397395809218325, 
     4.75793237201503, 6.170244995222847, 3.8266773903882845, 
     8.014601839926112, 5.048382268818694, 5.199053152785591, 
     7.261247420091606, 3.592502161090333, 6.604104528573317, 
     0.9566693475970833, 7.740489749817649, 5.26440437956642, 
     3.2022101122604063, 2.804656816010394, 2.8772692902113084, 
     4.267798171158847, 6.914522855782236, 8.668114107734354, 
     8.695343785559695, 7.361089572117861, 7.956511860565374, 
     8.945856821552855, 10.550592501393098, 7.455485788579054, 
     6.9526444047377165, 2.323599174429321, 5.427782446518481, 0, 0, 0, 
     4.88863482557668, 2.140252677072005, 4.075375114526422, 
     7.052486556763972, 6.55690642034272, 4.590923681352923, 0, 0, 0, 
     5.071981322933988, 7.991002785810809, 7.001657824823329, 
     5.943331013344981, 8.71894283967499, 7.637016974081347, 
     2.9317286458619973, 7.542620757620154, 3.8411998852284635, 
     2.7120759114042245, 6.192028737483119, 2.6866615454339065, 0, 0, 0, 0, 
     0, 0, 0, 0, 2.132991429651919, 5.632912686136068, 5.199053152785591, 0, 
     1.7826362416325028, 2.3998422723402815, 4.912233879691974, 
     6.814680703755974, 3.6669299471462637, 2.0567483317409585, 0, 0, 0, 
     6.3572221162902025, 8.651776301039146, 6.329992438464862, 
     6.825572574886113, 2.0567483317409585, 0, 0, 0, 0, 0, 0, 
     5.288003433681715, 1.958721491569719, 0, 0, 1.5756906901598922, 0, 0, 0, 
     0, 0, 0, 0, 0, 0, 0, 0, 0, 0, 0, 0, 2.0658248910160744, 
     3.7631414754624797, 4.140726341307244, 3.739542421347185, 
     3.4999212564841633, 1.0964483604338422, 1.3524073319920726, 0, 0, 0, 0, 
     3.2457775967809566, 2.0059195998003156, 5.010260719863213, 
     1.9006315122089903, 6.043173165371244, 0, 0, 0, 0, 0, 
     2.4252566383106067, 2.445225068715855, 0, 0, 3.1876876174202207, 
     3.131412949914515, 3.7722180347375955, 5.320679047072126, 0, 
     6.288240265799335, 0, 1.0819258655936637, 0.9512234120320138, 
     0.27411209010846926, 0.46471983488587804, 4.491081529326667, 
     11.385635954703627, 8.441200125856495, 8.021863087346205, 
     7.302999592757132, 4.699842392654293, 7.9365434301601265, 
     4.955801364212524, 12.407656529081525, 5.189976593510476, 
     4.218784751073228, 5.099211000759336, 11.058879820799511, 
     8.784294066455818, 7.074270299024251, 4.901342008561835, 
     5.990529121575578, 3.706866807956774, 0, 5.277111562551576, 
     11.487293418584912, 11.828572047329219, 6.656748572368976, 
     5.416890575388342, 5.596606449035605, 8.010971216216065, 
     4.96487792348764, 4.342225957214785, 3.5652724832649847, 
     0.9385162290468513, 5.001184160588098, 6.705761992454602, 
     3.6505921404510615, 2.1093923755366175, 3.881136746038974, 
     2.272770442488685, 6.894554425376981, 0.4066298555251424, 
     7.224941182991142, 5.130071302294724, 3.314759447271824, 
     3.6397002693209224, 6.63314951825368, 1.488555721118792, 
     2.646724684623396, 0.7642462909646512, 0.6063141595776602, 
     10.131255462882807, 3.864798939343765, 4.785162049840377, 
     6.7874510259306255, 4.743409877174844, 1.5720600664498456, 
     5.769061075262789, 5.776322322682875, 6.041357853516221, 
     3.0388320453083457, 0.7805840976598601, 0, 0, 1.0347277573630673, 
     2.7665352670549135, 2.1692976667523762, 0.9348856053368049, 0, 0, 
     4.723441446769595, 5.31341779965204, 0.33764800503426756, 
     1.6737175303311245, 1.4504341721633118, 0.46835045859592445, 
     0.18153118550230662, 0.08168903347604423, 0, 2.948066452557199, 
     0.16337806695207457, 0.6172060307077996, 4.258721611883731, 
     4.356748452054971, 0.20694555147262456, 0.08713496904111384, 0, 
     1.8588793395434635, 5.627466750570999, 0.3830308014098477, 
     2.1420679889270353, 0.1906077447774157, 0, 0.070797162345905, 
     2.0912392569863925, 0.37576955398975487, 0, 0, 0, 0, 0, 0, 
     0.6063141595776602, 1.495816968538878, 0.6898185049087138, 
     2.8808999139213545, 0.05445935565070309, 0.26866615454339965, 0, 0, 0, 
     2.4161800790354904, 0.08350434533106743, 0, 0, 0, 0.09258090460618346, 
     0, 0, 0, 0, 0, 0, 0, 1.7354381334019064, 1.4413576128881957, 
     7.433702046318782, 5.391476209418024, 0.6190213425628226, 
     0.6716653863584818, 4.62178398288831, 1.4322810536130797, 
     1.9278611900343314, 0.06353591492581218, 3.62699308633576, 
     5.300710616666878, 8.056354012591637, 2.6194950067980547, 
     0.10528808759133895, 1.6991318963014492, 2.7120759114042245, 
     5.600237072745657, 3.2022101122604063, 3.654222764161108, 
     1.2906867289212907, 3.7014208723917044, 1.1617995872146707, 0, 0, 0, 0, 
     2.174743602317446, 5.981452562300461, 6.001420992705717, 
     0.2958958323687477, 0, 2.8028415041553707, 4.4166537432707225, 
     0.31767957462901925, 0, 0.1742699380822138, 0, 1.6737175303311245, 
     5.380584338287885, 6.498816440981992, 2.1820048497375386, 
     2.7756118263300227, 2.1130229992466636, 2.162036419332283, 
     4.487450905616614, 2.771981202619976, 0.8895028089612316, 
     0.56819261062218, 4.88318889001161, 4.131649782032127, 
     1.285240793356228, 2.5269141021918853, 2.3599054115297777, 
     0.5228098142466067, 0, 0.6117600951427298, 0, 0, 0, 0, 0, 0, 
     0.30315707978884054, 4.162510083567515, 4.803315168390602, 
     4.509234647876892, 5.783583570102967, 1.2979479763413835, 
     1.782636241632503, 0, 1.6591950354909457, 3.601578720365442, 
     4.7143648874944795, 0, 5.522178662979667, 4.333149397939676, 
     1.4649566670034904, 7.818548159583633, 6.956275028447756, 
     6.155722500382661, 9.777269651153345, 7.660616028196641, 9.274428267312, 
     9.898895545439872, 9.183662674560853, 8.025493711056251, 
     6.611365775993409, 9.817206511963848, 4.777900802420278, 
     7.880268762654414, 18.380032532106863, 2.555959091872249, 
     6.6331495182536875, 10.880979259007267, 8.168903347603054, 
     7.6805844586018965, 9.46503601208941, 8.728019398950106, 
     6.442541773476279, 8.197948337283426, 7.321152711307364, 
     8.606393504663572, 36.29897585303789, 10.811997408516397, 
     7.664246651906688, 8.644515053619052, 9.100158329229808, 
     6.936306598042508, 4.2369378696234525, 8.243331133658993, 
     7.502683896809651, 6.424388654926046, 7.945619989435243, 
     26.245778799921077, 6.694870121324456, 7.125099030964886, 
     5.427782446518481, 4.717995511204526, 7.43188673446376, 
     4.480189658196528, 11.777743315388577, 9.131018630765187, 
     5.042936333253624, 2.0730861384361603, 5.974191314880375, 
     6.119416263282204, 4.560063379817534, 7.304814904612156, 
     8.971271187523174, 11.36566752429838, 6.9453831573176235, 
     5.61112894387579, 0, 6.25737996426394, 8.281452682614473, 
     7.764088803932943, 8.33409672641014, 6.366298675565318, 
     20.67277140500078, 5.83441230204361, 8.125335863082505, 
     7.428256110753713, 6.671271067209168, 5.9614841318952125, 
     6.3644833637102955, 8.261484252209218, 11.500000601570076, 
     6.43164990234614, 8.880505594772034, 5.455012124343821, 
     6.702131368744556, 5.796290753088129, 6.976243458853011, 
     3.6324390219008293, 7.4591164122891005, 12.06274727662717, 
     14.989029986924084, 2.0240727183505474, 7.856669708539119, 
     8.58279445054827, 0, 0, 6.282794330234265, 8.784294066455818, 
     8.769771571615633, 11.496369977860027, 4.153433524292406, 
     4.9430941812273685, 10.013260192306326, 12.338674678590657, 
     2.978926754092587, 3.754064916187364, 5.61657487944086, 
     9.172770803430721, 1.2652723629509726, 0, 0, 7.4663776597091935, 
     7.241278989686351, 5.565746147500217, 6.3572221162902025, 
     10.407182864846284, 4.523757142717078, 5.030229150268461, 0, 0, 0, 
     3.7177586790869066, 5.494948985154332, 0.43385953335048355, 
     5.306156552231947, 3.3002369524316455, 2.1148383111016873, 
     1.2089976954452601, 1.0111287032477656, 0, 0, 1.0764799300285939, 
     6.3499608688701095, 7.261247420091606, 8.181610530588218, 
     7.146882773225158, 10.173007635548334, 8.179795218733195, 
     4.6108921117581705, 0, 0, 0, 0, 0, 0, 0.8640884429909137, 
     3.1441201328996704, 3.9809788980652296, 5.015706655428283, 
     5.738200773727394, 1.8225731024430063, 8.363141716090505, 0, 
     4.260536923738755, 4.9703238590527095, 5.8089979360732915, 
     1.2289661258505153, 4.320442214954514, 5.05201289252874, 
     3.636069645610876, 5.997790368995663, 3.962825779515004, 
     9.561247540405617, 0, 4.549171508687396, 5.017521967283306, 
     5.734570150017348, 4.089897609366601, 4.378532194315242, 
     4.345856580924831, 2.12209955852178, 5.549408340805015, 
     6.478848010576736, 8.384925458350775, 3.9900554573403455, 
     15.190529602831626, 8.330466102700093, 12.37861153940116, 
     25.36353723837995, 5.66014236396141, 13.500474265805313, 
     5.52399397483469, 3.3637728673574436, 10.463457532352006, 
     4.440252797386024, 3.425493470428226, 5.859826668013928, 
     5.164562227540158, 7.522652327214905, 18.77758582835687, 
     1.4667719788585136, 4.407577183995613, 5.195422529075545, 
     7.21404931186101, 8.8460146695266, 3.423678158573196, 4.743409877174844, 
     6.64948732494889, 3.775848658447642, 1.8425415328482548, 
     6.970797523287942, 5.894317593259362, 5.716417031467122, 
     7.29573834533704, 5.881610410274199, 7.528098262779968, 
     4.469297787066388, 6.311839319914629, 3.752249604332347, 
     7.560773876170385, 10.528808759132827, 5.489503049589256, 
     6.752960100685192, 6.820126639321043, 5.622020815005929, 
     4.930386998242207, 2.4561169398459937, 6.9599056521578095, 
     7.945619989435237, 10.753907429155662, 4.727072070479642, 
     2.579558145987551, 9.147356437460397, 1.1944752006050814, 
     9.22541484722638, 4.262352235593777, 5.765430451552735, 
     4.707103640074386, 2.332675733704437, 7.368350819537954, 
     1.608366303550296, 1.259826427385903, 1.855248715833417, 
     0.06172060307078897, 0.7079716234589388, 0.7660616028196745, 
     0.176085249937237, 0, 0, 0, 2.0839780095662994, 2.528729414046915, 
     1.9187846307592153, 0, 0.7751381620947906, 3.4745068905138385, 0, 0, 
     0.25958959526829056, 2.8972377206165567, 5.262589067711398, 
     1.4322810536130797, 0.7261247420091779, 6.7856357140756085, 
     3.2730072746062975, 0.5736385461872495, 5.498579608864373, 
     1.444988236598242, 0, 0.13251776541668703, 0, 0, 0.22328335816782646, 0, 
     0.4592738993208084, 2.4851619295263583, 2.2164957749829726, 0, 0, 0, 
     1.163614899069694, 4.538279637557256, 4.852328588476222, 
     4.080821050091492, 0, 0.07805840976599782, 0, 0, 0, 0.19968430405253174, 
     0.7751381620947906, 0.42478297407537446, 0, 0, 0, 0, 0, 0, 0, 0, 0, 0, 
     0, 0, 2.577742834132528, 0.20876086332764776, 0.052644043795679885, 
     2.114838311101687, 1.5103394633790637, 0.13251776541668703, 0, 0, 0, 0, 
     0, 0, 0, 2.1021311281165316, 0.07987372162102102, 0, 0, 
     0.1833464973573229, 0.943962164611921, 0.11799527057650139, 
     1.0038674558276728, 0.6680347626484422, 0, 0, 0, 0, 0.2214680463128102, 
     2.4452250687158616, 8.528335094897589, 4.226045998493321, 
     1.2344120614155851, 1.452249484018328, 0.5591160513470639, 
     0.06716653863585859, 0, 0.8386740770205889, 5.7817682582479435, 
     7.5353595102000686, 7.702368200862175, 7.4445939174489215, 
     0.3449092524543673, 0, 0.6081294714326835, 0.455643275610762, 
     0.32675613390413527, 0.42115235036532805, 0.26503553083335324, 
     5.130071302294724, 6.159353124092708, 11.294870361952487, 
     1.1345699093893227, 0.6607735152283425, 8.212470832123605, 
     1.190844576895035, 4.220600062928251, 0.4683504585959175, 
     1.1908445768950284, 4.313180967534421, 0, 0, 0.10710339944636216, 
     0.11799527057650139, 1.5847672494350014, 5.941515701489958, 
     6.0377272298061735, 4.006393264035547, 1.6827940896062406, 
     6.553275796632674, 8.54648821344782, 1.007498079537719, 
     8.600947569098501, 5.120994743019608, 7.201342128875854, 
     7.480900154549379, 5.640173933556161, 5.641989245411184, 
     3.968271715080067, 0.5845304173173886, 5.852565420593842, 
     9.132833942620211, 4.40031593657552, 8.934964950422716, 
     8.918627143727514, 6.546014549212581, 6.887293177956888, 
     2.6303868779281867, 5.104656936324406, 7.090608105719459, 
     8.580979138693253, 8.924073079292583, 3.233070413795801, 
     18.002447666262093, 7.391949873653256, 7.627940414806231, 
     6.435280526056187, 6.638595453818758, 8.32865079084507, 
     5.56756145935524, 6.507893000257107, 8.617285375793712, 
     6.275533082814179, 4.712549575639456, 6.404420224520798, 
     5.807182624218262, 5.901578840679454, 29.956276231587886, 
     6.6821629383393, 8.070876507431823, 6.286424953944304, 
     1.101894295998912, 6.87821661868178, 0, 3.9682717150800673, 
     6.092186585456855, 6.959905652157802, 8.332281414555116, 
     7.007103760388398, 5.916101335519639, 5.554854276370085, 
     5.344278101187427, 2.231018269823158, 6.478848010576737, 
     0.43567484520550676, 11.289424426387418, 9.995107073756095, 
     5.059274139948833, 3.151381380319764, 0.14159432469179611, 0, 0, 
     3.9446726609647653, 1.5611681953197065, 3.234885725650817, 
     4.284135977854056, 1.7191003267066975, 5.556669588225101, 0, 0, 0, 0, 
     4.313180967534421, 0, 4.799684544680556, 0, 1.51397008708911, 0, 0, 0, 
     0, 4.512865271586938, 9.234491406501498, 7.17048182734046, 
     7.644278221501432, 9.24175265392159, 17.63212404783743, 
     5.117364119309562, 3.0206789267581136, 0, 3.63243902190083, 
     1.5303078937843189, 0, 0, 4.574585874657713, 5.995975057140647, 0, 
     3.1295976380594923, 0, 0, 0, 5.148224420844949, 4.9576166760675475, 
     1.5303078937843189, 7.312076152032249, 4.5618786916725576, 
     4.413023119560676, 4.529203078282147, 8.575533203128185, 
     9.37790104304831, 4.040884189280981, 4.227861310348344, 
     9.682873434692151, 7.522652327214905, 8.836938110251484, 
     8.001894656940948, 5.455012124343822, 10.563299684378261, 
     1.4704026025685604, 6.066772219486538, 6.930860662477437, 
     5.291634057391762, 3.881136746038967, 1.6591950354909457, 0, 0, 0, 
     1.9605368034247421, 2.2346488935332047, 0, 0, 0, 0, 0, 0, 0, 0, 0, 0, 0, 
     5.5802686423404015, 6.297316825074451, 6.765667283670354, 
     4.87774295444654, 2.018626782785478, 0, 0, 0, 0, 0, 0, 
     1.4540647958733581, 2.7338596536644957, 5.988713809720554, 
     1.8697712106735958, 5.522178662979673, 8.495659481507177, 
     8.413970448031147, 7.606156672545959, 5.710971095902052, 
     8.985793682363358, 10.29100290612482, 4.53101839013717, 
     7.762273492077927, 8.871429035496918, 9.9642467722207, 12.0337022869468, 
     8.185241154298257, 4.0554066841211664, 9.359747924498077, 
     8.001894656940948, 9.597553777506075, 4.037253565570942, 0, 
     3.2185479189556156, 6.636780141963728, 8.470245115536859, 
     4.805130480245626, 8.181610530588218, 4.590923681352923, 
     5.010260719863213, 1.9133386951941458, 4.017285135165687, 
     10.759353364720724, 9.555801604840548, 6.718469175439758, 
     11.699684905622593, 6.250118716843854, 7.598895425125859, 
     5.053828204383756, 5.306156552231947, 6.455248956461435, 
     6.504262376547061, 3.6288083981907904, 4.365825011330086, 
     6.137569381832429, 10.051381741261801, 9.506788184754935, 
     10.877348635297219, 9.597553777506075, 6.471586763156644, 
     7.3138914638872645, 6.68760887390437, 1.5611681953197065, 
     1.1164167908390976, 3.8775061223289207, 4.841436717346083, 
     4.227861310348343, 6.268271835394079, 4.730702694189682, 
     4.215154127363181, 4.63267585401845, 7.099684664994568, 
     8.143488981632737, 8.582794450548278, 2.6122337593779617, 
     0.48105764158107994, 1.145461780519462, 0.7079716234589459, 
     7.25398617267152, 11.22588851146162, 8.876874971061989, 
     4.895896072996773, 7.8947912574946, 5.641989245411178, 
     6.146645941107552, 0.682557257488621, 6.576874850747975, 
     6.034096606096127, 1.6428572287957368, 3.734096485782115, 
     4.917679815257044, 3.4127862874430637, 6.547829861067611, 
     3.4127862874430637, 8.778848130890756, 3.872060186763851, 
     4.053591372266144, 2.839147741255828, 2.0730861384361603, 
     0.648066332243187, 0.263220218978337, 0, 0.2795580256735389, 
     0.4102604792351888, 0, 0, 0, 0.691633816763737, 0, 0, 
     0.49013420085619597, 0.056274667505726295, 4.373086258750172, 
     0.5790844817523191, 5.631097374281046, 2.6521706201884654, 0, 0, 
     0.5300710616666995, 0, 0.11799527057650139, 0.09076559275116025, 0, 
     0.8767956259760692, 1.6192581746804353, 0.21057617518267097, 0, 
     0.07624309791097461, 0.32312551019408886, 1.1509077160845316, 
     1.2797948577911582, 0, 0, 0, 1.1254933501142135, 0, 0, 0, 
     2.2201263986930186, 2.4179953908905136, 0.22328335816782646, 0, 
     6.8491716290014075, 0.11799527057650139, 0, 0, 0.052644043795679885, 0, 
     0, 0, 0, 0, 0.21057617518267097, 3.741357733202208, 0.638989772968071, 
     0.3086030153539032, 0, 0.7370166131393101, 0, 0, 0, 0, 0, 0, 0, 0, 0, 0, 
     0, 0, 4.011839199600617, 0.5373323090867923, 5.153670356410025, 
     4.184293825827794, 6.0595109720664455, 6.188398113773072, 
     6.921784103202322, 0, 0, 0, 2.81191806343048, 8.804262496861067, 
     3.06787703498871, 4.271428794868894, 5.413259951678295, 
     2.6231256305081008, 2.4924231769464513, 0, 3.6487768285960387, 
     6.618627023413502, 3.361957555502421, 4.255090988173691, 
     4.514680583441962, 2.3671666589498708, 6.328177126609837, 
     2.3471982285446225, 6.564167667762813, 4.178847890262724, 
     7.401026432928372, 4.14980290058236, 5.8162591834933774, 
     8.266930187774294, 6.9254147269123685, 3.7831099058677347, 
     0.25958959526829056, 0, 0.4520126519007156, 0, 0.6698500745034655, 
     3.392817857037808, 5.765430451552735, 4.216969439218211, 
     4.271428794868894, 11.554459957220764, 6.968982211432919, 
     2.5722968985674584, 0, 2.6467246846234027, 4.334964709794692, 
     3.810339583693076, 7.359274260262845, 1.828019038008069, 
     5.34972403675249, 6.772928531090447, 1.5067088396690174, 
     6.270087147249102, 8.230623950673838, 6.092186585456862, 
     4.327703462374606, 5.667403611381502, 6.919968791347305, 
     7.640647597791393, 7.2848464742069, 6.9816893944180745, 
     6.106709080297049, 3.7468036687672774, 6.428019278636094, 
     7.500868584954635, 9.027545855028885, 2.045856460610819, 
     8.168903347603049, 7.074270299024251, 6.055880348356399, 
     6.03591191795115, 3.80307833627299, 5.861641979868951, 
     0.9711918424372621, 7.110576536124707, 5.093765065194267, 
     1.8207577905879764, 6.573244227037922, 5.293449369246785, 
     8.13985835792269, 5.52399397483469, 4.260536923738755, 
     8.993054929783451, 4.189739761392864, 10.87734863529722, 
     4.865035771461384, 6.9943965774032435, 15.27040332445264, 
     4.520126519007031, 3.478137514223885, 6.420758031216008, 
     4.941278869372345, 4.730702694189682, 7.3828733143781395, 
     8.67719066700947, 11.113339176450195, 5.61112894387579, 
     4.885004201866633, 0, 0.8332281414555263, 7.571665747300525, 
     9.858958684629375, 5.879795098419183, 9.590292530085984, 
     5.957853508185167, 4.177032578407701, 3.610655279640558, 
     5.939700389634935, 3.8012630244179597, 8.06724588372177, 
     9.19818516940104, 0, 0, 5.710971095902052, 4.75248643644996, 
     4.550986820542419, 7.5008685849546275, 9.33433355852776, 
     10.42715129525154, 19.049882606610318, 5.787214193813013, 
     6.664009819789076, 12.358643108995905, 3.2966063287215994, 0, 
     5.543962405239945, 6.934491286187485, 6.852802252711454, 
     5.358800596027606, 5.527624598544737, 4.313180967534421, 
     0.8876874971062085, 3.8303080140983243, 6.783820402220586, 
     0.7660616028196745, 4.467482475211365, 1.555722259754637, 
     6.251934028698877, 5.574822706775333, 7.108761224269684, 
     7.502683896809657, 7.553512628750294, 2.4688241228311565, 
     4.9430941812273685, 2.9589583236873387, 6.78018977851054, 
     7.974664979115607, 7.7495663090927644, 2.488792553236405, 
     4.3676403231851095, 2.857300859806053, 3.060615787568617, 
     6.9435678454626, 5.907024776244524, 4.353117828344924, 
     2.410734143470421, 1.0093133913927423, 2.4506710042809243, 
     6.522415495097286, 5.925177894794755, 4.307735031969351, 
     1.7463300045320387, 4.267798171158847, 0, 2.5813734578425747, 0, 
     0.9784530898573549, 4.941278869372338, 6.644041389383821, 
     6.458879580171488, 5.781768258247951, 3.597948096655396, 0, 
     6.529676742517379, 2.63946343720331, 0, 0, 0, 0, 0, 0, 0, 0, 
     2.6521706201884654, 9.227230159081405, 5.222652206900894, 
     5.669218923236526, 2.488792553236405, 6.246488093133808, 
     3.4309394059932883, 7.497237961244587, 4.973954482762756, 
     3.189502929275244, 3.930150166124587, 7.600710736980883, 
     4.0844516738015315, 4.988476977602935, 6.538753301792495, 
     1.7463300045320387, 8.50292072892727, 3.5362274935846205, 0, 0, 
     2.3526441641096922, 5.021152590993353, 5.61112894387579, 
     6.382636482260527, 4.458405915936249, 9.288950762152187, 
     11.153276037260698, 4.060852619686237, 1.670086906621078, 
     2.8954224087615335, 6.821941951176067, 2.3980269604852653, 
     5.596606449035612, 6.498816440981984, 9.160063620445559, 
     5.170008163105227, 4.039068877425965, 5.925177894794756, 
     8.646330365474082, 5.409629327968249, 6.976243458853011, 
     8.370402963510596, 6.123046886992251, 5.451381500633776, 
     8.335912038265162, 8.978532434943267, 8.239700509948955, 
     5.91610133551964, 1.619258174680435, 3.2276244782307244, 
     4.87774295444654, 11.538122150525556, 5.246251261016188, 
     6.21562779159842, 4.507419336021869, 5.681926106221688, 
     6.6621945079340525, 5.863457291723974, 8.199763649138443, 
     6.092186585456863, 7.052486556763979, 6.3499608688701095, 
     7.689661017877013, 6.834649134161222, 5.128255990439701, 
     5.209945023915731, 2.735674965519526, 8.139858357922684, 
     8.094475561547117, 10.61049779260885, 7.506314520519697, 
     3.977348274355183, 6.025020046821011, 6.153907188527638, 
     7.488161401969471, 7.052486556763979, 6.892739113521958, 
     4.109866039771856, 0.7134175590240155, 6.437095837911216, 
     2.327229798139367, 6.284609642089288, 5.458642748053869, 
     5.861641979868951, 1.7118390792866047, 4.383978129880312, 
     6.1139703277171344, 4.952170740502477, 2.1021311281165316, 
     0.3993686081050496, 3.443646588978451, 2.572296898567458, 
     0.9893449609874871, 2.0240727183505407, 0.30134176793381734, 0, 0, 0, 
     1.4159432469178779, 2.7411209010845887, 7.371981443248001, 
     5.220836895045871, 2.799210880445324, 2.5232834784818454, 
     4.19337038510291, 3.145935444754701, 1.7517759400971082, 
     0.19786899219750853, 0.27411209010846926, 0.06716653863585859, 
     0.787845345079953, 0.7642462909646512, 1.713654391141628, 
     1.4921863448288317, 1.1835833294749423, 3.131412949914508, 
     0.6716653863584887, 1.6537490999258762, 0, 0, 0, 0, 0, 0, 
     1.3778216979623974, 0.056274667505726295, 0, 0, 0, 0, 0, 0, 0, 0, 0, 0, 
     0, 1.5883978731450477, 0, 0, 0, 0, 0, 0, 0, 0, 0, 0, 0, 0, 0, 0, 0, 0, 
     0, 0, 0, 0, 0, 0, 0, 0, 0, 0, 0, 0, 0, 0, 0, 5.498579608864373, 
     0.9022099919463942, 0.7352013012842871, 0, 0, 0, 0, 0, 0, 0, 0, 0, 0, 0, 
     0, 0, 1.1599842753596405, 1.067403370753478, 0, 0, 0.42115235036532805, 
     0, 0, 0, 1.3288082778767778, 2.0930545688414153, 0, 0, 
     0.8931334326712781, 2.1112076873916474, 1.058326811478362, 0, 0, 0, 0, 
     0, 0, 0, 0, 0, 0, 0, 0.31949488648404245, 0, 0, 5.600237072745658, 
     4.373086258750172, 0.14885557211188893, 0.13251776541668703, 
     5.56937677121027, 3.2439622849259333, 7.237648365976312, 
     2.929913334006974, 2.394396336775219, 0, 0, 4.296843160839211, 
     0.7678769146746978, 3.120521078784369, 6.976243458853011, 
     6.640410765673774, 7.3756120669580465, 10.303710089109984, 
     0.31586426277399604, 0.804183151775155, 4.855959212186262, 
     1.277979545936135, 2.9172061510218117, 1.3614838912671885, 
     4.7143648874944795, 3.7867405295777807, 3.3546963080823278, 
     6.064956907631515, 5.79629075308813, 5.093765065194266, 
     6.202920608613257, 8.904104648887328, 4.70528832821937, 
     5.710971095902052, 6.665825131644099, 8.482952298522015, 
     5.13370192600477, 6.411681471940891, 7.123283719109863, 
     6.360852740000249, 2.7029993521291082, 8.216101455833652, 
     6.558721732197744, 4.736148629754751, 7.849408461119028, 
     7.172297139195489, 10.082242042797194, 5.743646709292463, 
     4.342225957214785, 5.093765065194267, 3.9737176506451366, 
     4.442068109241047, 1.4377269891781495, 2.517837542916776, 0, 
     2.4052882079053512, 6.694870121324463, 8.156196164617892, 
     7.339305829857596, 6.941752533607571, 5.327940294492219, 
     6.713023239874688, 3.9119970475743546, 6.6821629383393075, 
     9.508603496609952, 5.558484900080123, 7.680584458601897, 
     7.480900154549379, 3.3764800503426065, 3.1241517024944225, 0, 
     4.376716882460219, 9.181847362705838, 9.05296022099921, 
     5.484057114024186, 5.329755606347241, 1.573875378304869, 
     2.666693115028651, 2.788319009315185, 3.922888918704494, 
     1.6374112932306673, 7.453670476724031, 8.648145677329099, 0, 0, 
     2.8899764731964708, 5.3025259285219, 5.651065804686294, 
     4.102604792351763, 4.211523503653135, 7.07971623458932, 0, 
     5.347908724897474, 2.8881611613414475, 2.673954362448744, 
     7.248540237106443, 4.135280405742174, 5.645619869121224, 
     2.9389898932820833, 6.057695660211429, 5.264404379566421, 
     4.115311975336926, 5.380584338287885, 3.603394032220465, 
     11.227703823316636, 4.62178398288831, 2.9625889473973848, 
     3.6923443131165885, 4.039068877425958, 7.25217086081649, 
     7.322968023162381, 6.929045350622415, 2.3635360352398247, 0, 
     5.342462789332404, 7.515391079794813, 7.624309791096184, 
     7.112391847979731, 5.307971864086971, 7.9510659250003055, 
     1.1273086619692299, 7.506314520519696, 8.170718659458078, 
     3.3583269317923743, 1.3433307727169566, 0, 0, 0, 0, 0.638989772968071, 
     11.256748812997007, 8.350434533105348, 8.646330365474082, 
     6.482478634286783, 5.228098142465964, 6.346330245160063, 
     8.924073079292585, 10.893686441992427, 5.037490397688554, 
     13.740095430668337, 8.090844937837073, 9.519495367740092, 
     8.194317713573373, 1.6228887983904816, 0, 0, 0, 0, 3.741357733202208, 
     3.4799528260789083, 0, 1.8461721565583011, 0.5445935565068851, 
     5.13914786156984, 3.948303284674819, 10.777506483270958, 
     4.102604792351763, 4.531018390137163, 8.092660249692095, 
     7.302999592757133, 5.456827436198846, 5.856196044303881, 
     8.669929419589376, 4.9503554286474545, 1.1763220820548494, 
     1.1400158449543922, 1.2344120614155851, 4.403946560285567, 
     6.061326283921469, 3.690529001261565, 4.532833701992193, 
     5.721862967032192, 7.37742737881307, 4.939463557517322, 
     5.0610894518038565, 5.40418339240318, 1.6573797236359225, 
     3.1150751432193067, 0, 0, 0, 0, 3.0787689061188424, 11.10063199346504, 
     6.840095069726291, 12.160774116798404, 3.9174429831394306, 
     8.192502401718357, 8.466614491826812, 1.51397008708911, 
     6.112155015862111, 6.5441992373575575, 3.7431730450572314, 
     2.811918063430487, 3.3419891250971725, 7.938358742015151, 
     2.6267562542181473, 4.235122557768436, 4.186109137682816, 
     11.750513637563236, 4.62722991845338, 7.502683896809651, 
     2.216495774982966, 4.521941830862048, 5.516732727414604, 
     9.230860782791451, 6.4479877090413495, 3.723204614651976, 
     7.108761224269684, 7.8820840745094385, 6.112155015862111, 
     2.009550223510362, 5.224467518755917, 6.856432876421501, 
     5.79084481752306, 6.6277035826886115, 4.6181533591782635, 
     3.2385163493608635, 7.9928180976658325, 4.698027080799271, 
     8.953118068972948, 6.404420224520799, 2.3635360352398247, 
     5.828966366478533, 5.131886614149747, 5.006630096153167, 
     3.3365431895321027, 5.097395688904314, 3.7104974316668207, 
     4.658090219988774, 6.949013781027663, 3.196764176695337, 
     5.658327052106393, 6.117600951427181, 4.427545614400861, 
     2.5886347052626673, 0.5028413838413583, 1.3251776541667315, 
     5.146409108989926, 4.585477745787853, 2.5904500171176905, 
     0.2868192730936317, 0, 2.568666274857419, 6.869140059406663, 
     5.812628559783331, 5.453196812488799, 4.4856355937615975, 
     3.461799707528683, 0, 2.5722968985674584, 3.8103395836930827, 
     3.240331661215887, 3.6977902486816507, 0.691633816763737, 
     0.47742701787103353, 4.128019158322088, 3.1187057669293528, 
     3.463615019383699, 2.7320443418094724, 1.897000888498944, 
     5.170008163105227, 4.9013420085618415, 8.029124334766296, 
     1.802604672037751, 2.537805973322031, 2.735674965519519, 
     1.163614899069694, 0, 0, 0.07805840976599782, 1.2089976954452673, 
     2.374427906369964, 3.231255101940771, 1.6755328421861477, 
     1.415943246917871, 1.294317352631337, 1.9569061797146958, 
     0.5881610410274283, 0, 0, 0.20331492776257815, 0, 0, 0, 0, 0, 
     0.38847673697491036, 2.0404105250457496, 4.098974168641717, 
     5.888871657694299, 0.8731650022660229, 2.1039464399715544, 
     2.9172061510218117, 0, 0, 0, 3.4672456430937526, 0.42478297407537446, 
     0.07987372162102102, 0, 0, 0, 0, 0, 0, 0, 0.052644043795679885, 0, 0, 0, 
     0, 0, 0, 0, 0, 0, 0.07805840976599782, 5.562115523790178, 
     2.779242450040069, 0.0744277860559514, 0.7715075383847441, 
     2.4452250687158616, 0.09802684017125307, 0, 0.5300710616666995, 
     0.20513023961760135, 2.274585754343708, 0.7388319249943265, 
     0.726124742009171, 0, 0, 0, 0, 0.1706393143721674, 0, 0, 0, 0, 
     0.07805840976599782, 0, 3.58887153738028, 7.833070654423825, 
     4.046330124846051, 0.7224941182991245, 5.945146325200004, 
     1.7935281127626352, 4.872297018881477, 0.638989772968071, 
     5.300710616666877, 4.777900802420277, 0.9748224661473084, 
     0.6244672781278924, 3.8865826816040365, 1.8897396410788512, 
     5.082873194064128, 0, 0, 0, 0.5464088683619084, 0.3957379843950032, 
     3.381925985907676, 1.198105824315128, 0, 4.255090988173684, 
     4.737963941609781, 6.8074194563358805, 0.9711918424372621, 
     6.135754069977413, 7.813102224018563, 7.558958564315363, 
     1.9841358575400438, 0.32675613390413527, 4.629045230308403, 
     4.8741123307364935, 0.9040253038014172, 7.934728118305104, 
     7.740489749817649, 3.4382006534133813, 7.4318867344637525, 
     7.172297139195483, 5.877979786564159, 7.453670476724038, 
     5.583899266050449, 2.9280980221519513, 9.169140179720674, 
     6.0867406498917935, 4.550986820542419, 4.781531426130331, 
     6.141200005542476, 3.180426370000128, 2.4960538006564974, 
     0.9639305950171762, 3.5362274935846205, 16.98042709188421, 
     9.043883661724095, 2.7665352670549135, 3.8920286171691063, 
     5.1101028718894685, 5.7055251603369825, 5.150039732699979, 
     4.442068109241047, 3.906551112009292, 7.166851203630413, 
     3.67237588271134, 4.587293057642876, 6.722099799149804, 
     3.948303284674819, 5.894317593259362, 7.856669708539119, 
     7.4246254870436665, 2.8627467953711228, 7.379242690668093, 
     5.14277848527988, 6.1067090802970485, 7.143252149515119, 
     4.429360926255884, 6.495185817271945, 6.4606948920265035, 
     5.7200476551771615, 8.700789721124764, 6.798342897060765, 
     8.477506362956944, 2.6086031356679222, 6.506077688402077, 
     10.677664331244696, 8.250592381079086, 9.30710388070241, 
     7.624309791096184, 6.73117635842492, 8.620915999503758, 
     7.239463677831335, 4.629045230308403, 10.096764537637373, 
     9.485004442494658, 12.445778078037005, 7.499053273099604, 
     11.028019519264118, 10.897317065702468, 5.874349162854114, 
     6.754775412540214, 5.43322838208355, 5.38421496199793, 
     8.119889927517436, 6.487924569851852, 7.395580497363302, 
     3.9374114135446794, 1.8425415328482546, 7.765904115787974, 0, 
     7.920205623464918, 4.333149397939669, 8.3867407702058, 
     7.192265569600738, 7.969219043550538, 4.587293057642876, 
     4.383978129880312, 7.767719427642997, 8.452091996986628, 
     7.3828733143781395, 4.906787944126904, 1.2089976954452601, 
     4.6798739622490455, 2.9135755273117656, 5.563930835645194, 
     7.548066693185223, 8.659037548459239, 0, 2.717521846969294, 
     3.4563537719636135, 7.370166131392978, 6.831018510451183, 
     1.8298343498630922, 7.283031162351877, 0.570007922477203, 
     2.029518653915617, 0, 3.879321434183944, 4.639937101438542, 
     6.9326759743324615, 6.331807750319885, 5.273480938841536, 0, 
     6.13393875812239, 5.814443871638354, 5.404183392403186, 
     4.046330124846051, 5.658327052106387, 8.12170523937246, 
     6.983504706273104, 3.8121548955480993, 6.511523623967147, 
     2.6140490712329854, 5.538516469674876, 5.415075263533319, 0, 0, 0, 
     0.06172060307078897, 6.978058770708034, 4.304104408259304, 
     3.670560570856317, 0, 2.1148383111016873, 0, 6.98168939441808, 
     10.448935037511811, 5.262589067711398, 7.195896193310785, 
     5.337016853767334, 2.272770442488685, 2.5559590918722566, 0, 0, 0, 0, 0, 
     0, 0, 0, 2.915390839166789, 0, 0.4483820281906692, 5.66014236396141, 
     2.227387646113105, 5.246251261016188, 4.598184928773016, 
     6.184767490063026, 4.469297787066388, 0, 2.7102605995492013, 
     5.126440678584678, 0.831412829600503, 3.924704230559517, 
     2.0930545688414157, 2.597711264537783, 0, 0, 0, 0, 1.5593528834646833, 
     4.834175469925991, 11.521784343830346, 6.103078456586996, 
     8.37221827536562, 6.168429683367823, 5.47498055474907, 
     7.9910027858108155, 8.25603831664415, 7.983741538390723, 
     5.502210232574418, 7.778611298773136, 10.683110266809763, 
     9.559432228550595, 5.317048423362079, 6.3082086962045825, 
     7.804025664743453, 4.941278869372345, 8.040016205896428, 
     3.599763408510419, 8.615470063938687, 3.031570797888253, 
     8.410339824321099, 4.625414606598364, 7.057932492329042, 
     2.047671772465842, 7.391949873653256, 7.985556850245747, 
     8.009155904361041, 11.329361287197921, 6.707577304309619, 
     6.51333893582217, 5.625651438715975, 6.034096606096128, 
     7.41554892776855, 9.408761344583697, 2.036779901335703, 
     12.489345562557556, 12.180742547203666, 8.130781798647568, 
     4.1879244495378405, 11.676085851507299, 7.613417919966052, 
     4.271428794868894, 7.586188242140704, 10.3999216174262, 
     8.777032819035725, 6.956275028447756, 9.59573846565106, 
     8.994870241638475, 7.410102992203488, 8.06361526001173, 
     6.353591492580163, 4.175217266552678, 5.351539348607513, 
     4.934017621952252, 3.365588179212467, 1.434096365468103, 
     4.213338815508158, 1.6501184762158296, 6.368113987420342, 
     8.648145677329099, 12.442147454326959, 8.321389543424978, 
     2.9153908391667884, 8.751618453065408, 7.856669708539113, 
     1.5720600664498388, 0, 5.068350699223949, 5.431413070228528, 
     6.787451025930633, 4.129834470177111, 5.565746147500216, 
     2.4198107027455364, 0.3539858117294764, 0, 0.8096290873402245, 
     4.422099678835792, 1.1690608346347566, 1.539384453059428, 
     0.769692226529721, 6.585951410023092, 0.9911602728425173, 
     3.748618980622294, 1.2489345562557708, 0.6317285255479852, 
     2.659431867608558, 1.1654302109247103, 0.6934491286187603, 
     3.2947910168665757, 0, 0, 0.17971587364727648, 0.2214680463128102, 0, 0, 
     0.19242305663243892, 0, 0, 0, 1.537569141204412, 0.769692226529721, 0, 
     0, 0, 0, 0, 0, 0, 0, 0.7588003553995817, 0, 0, 0, 0, 0, 0, 
     0.08350434533106743, 0.18153118550229969, 0, 0.613575406997753, 
     1.582951937579978, 3.746803668767271, 0.4483820281906692, 
     2.908129591746696, 0.5119179431164675, 0.32131019833906566, 
     0.19968430405253174, 0, 0, 0, 0, 0, 0, 0.11981058243152459, 
     0.09984215202626934, 0.673480698213512, 0, 0, 0, 0, 0.24325178857308172, 
     0, 0, 0, 0.16337806695207457, 0, 0, 0, 0, 6.26282589982901, 
     0.10165746388129254, 1.6755328421861475, 2.735674965519519, 
     2.189266097157631, 4.169771330987608, 0, 0.05808997936074256, 
     3.391002545182785, 1.984135857540037, 2.123914870376803, 
     0.21420679889271738, 0.05808997936074256, 0, 0, 0, 1.0528808759132924, 
     0, 0, 2.33449104555946, 0, 2.8554855479510297, 1.2616417392409263, 
     0.7279400538641942, 1.4123126232078314, 0.09258090460618346, 
     1.617442862825419, 4.452959980371187, 0.5808997936073423, 
     0.06716653863585859, 2.0857933214213227, 0.19423836848746212, 
     1.4213891824829474, 9.274428267312, 0.726124742009171, 
     2.278216378053748, 1.5775060020149154, 4.438437485531001, 
     2.6685084268836743, 0.8187056466153336, 0.5700079224772031, 
     2.737490277374542, 7.575296371010564, 7.0779009227342895, 
     5.932439142214849, 2.3127073032991814, 4.885004201866633, 
     4.881373578156587, 0, 10.185714818533496, 5.022967902848376, 
     4.832360158070967, 2.971665506672501, 0.874980314121046, 
     4.8741123307364935, 1.3614838912671885, 0.6190213425628226, 
     5.124625366729654, 4.0281770062958255, 2.20923452756288, 
     7.76408880393295, 8.84056873396153, 0.6789266337785747, 
     4.365825011330086, 0.9766377780023316, 3.961010467659981, 
     6.13393875812239, 5.313417799652033, 8.775217507180702, 
     10.4870565864673, 10.154854516998109, 8.733465334515175, 
     8.542857589737766, 7.6606160281966424, 4.968508547197686, 
     8.664483484024307, 7.302999592757132, 4.941278869372338, 
     2.9226520865868815, 4.88318889001161, 4.265982859303824, 
     7.088792793864429, 4.198816320667979, 4.1879244495378405, 
     5.440489629503636, 10.62865091115909, 4.5891083694978985, 
     8.41578575988617, 6.858248188276524, 3.026124862323183, 
     4.391239377300405, 6.213812479743397, 5.968745379315299, 
     9.88800367430974, 8.049092765171546, 7.863930955959213, 
     8.03457027033136, 12.207972225029, 10.563299684378254, 
     5.979637250445438, 4.49289684118169, 7.056117180474018, 
     6.357222116290202, 6.003236304560732, 6.660379196079022, 
     10.465272844207021, 11.866693596284701, 3.104183272089167, 
     4.077190426381446, 9.79542276970357, 3.2621154034761655, 
     5.625651438715975, 5.282557498116645, 5.030229150268462, 
     3.075138282408803, 4.364009699475063, 1.4667719788585136, 
     5.631097374281046, 5.088319129629197, 7.4790848426943555, 
     6.172060307077871, 7.428256110753713, 2.6104184475229384, 
     4.585477745787853, 3.8339386378083775, 2.1783742260274925, 
     3.6524074523060848, 4.14435696501729, 1.9732439864099045, 
     2.978926754092587, 8.806077808716097, 6.333623062174901, 
     6.126677510702297, 1.3796370098174138, 9.41057665643872, 0, 
     7.286661786061924, 5.113733495599522, 3.574349042540101, 
     6.25919527611897, 7.370166131392978, 12.578295843453672, 
     6.092186585456863, 2.866377419081169, 8.600947569098508, 
     4.607261488048131, 7.0016578248233365, 9.730071542922747, 
     11.36203690058834, 10.802920849241282, 3.8393845733734473, 
     3.5707184188300545, 0, 0, 4.652644284423705, 5.756353892277626, 
     3.3020522642866688, 0.42841359778541394, 8.114443991952367, 
     6.651302636803913, 11.910261080805242, 8.381294834640737, 
     5.7182323433221445, 9.038437726159017, 2.9662195711074313, 
     2.6067878238128923, 0.7152328708790388, 2.5559590918722566, 
     2.663062491318605, 1.697316584446426, 0.4048145436701192, 0, 0, 0, 0, 
     7.411918304058505, 10.436227854526656, 10.741200246170507, 
     8.010971216216065, 10.913654872397677, 3.104183272089167, 
     10.831965838921645, 8.225178015108769, 11.227703823316642, 
     14.379085203636393, 3.49810594462914, 8.80063187315102, 
     0.682557257488621, 0, 0, 0, 0, 0, 0, 7.526282950924945, 
     12.569219284178562, 17.452408174190158, 7.019810943373561, 
     11.015312336278964, 8.519258535622479, 8.775217507180702, 
     7.239463677831328, 6.981689394418081, 8.085399002272002, 
     7.903867816769717, 1.521231334509203, 4.414838431415699, 
     5.732754838162324, 3.1640885633049263, 1.9260458781793082, 
     3.258484779766119, 2.496053800656498, 4.943094181227361, 
     10.154854516998109, 10.739384934315478, 10.185714818533496, 
     6.776559154800493, 5.574822706775333, 4.9993688487330745, 
     1.2616417392409263, 0, 0.21420679889271738, 0, 3.6832677538414726, 
     4.552802132397442, 7.395580497363302, 4.668982091118906, 
     5.769061075262782, 5.415075263533319, 15.012629041039386, 
     4.545540884977349, 8.228808638818816, 8.651776301039146, 6.420758031216, 
     8.510181976347363, 6.968982211432919, 9.53401786258027, 
     10.229282303054047, 8.840568733961524, 8.036385582186382, 
     5.373323090867792, 7.607971984400983, 12.872376363967382, 
     14.945462502403537, 14.52975608760329, 5.445935565068706, 
     10.675849019389679, 6.2319655982936215, 5.258958444001351, 
     3.9283348542695635, 4.781531426130331, 5.13370192600477, 
     3.485398761643978, 0, 4.211523503653135, 1.0038674558276728, 
     6.026835358676035, 0.9258090460616888, 1.4595107314384208, 
     6.910892232072182, 5.836227613898633, 7.362904883972892, 
     12.5565121011934, 7.660616028196642, 7.954696548710352, 
     11.24222631815682, 17.966141429161635, 13.2463306061021, 
     16.230703295759742, 3.568903106975031, 7.613417919966052, 
     6.81831132746602, 3.6669299471462704, 6.360852740000249, 
     10.292818217979852, 15.59534414650173, 14.449882365982283, 
     15.428335455839624, 18.86835142110802, 11.563536516495873, 
     8.52470447118754, 7.384688626233164, 2.517837542916776, 
     9.57395472339078, 5.288003433681715, 5.603867696455698, 
     2.3036307440240655, 1.757221875662178, 2.5668509630023886, 
     3.4581690838186367, 7.4028417447833945, 8.958564004538012, 
     6.6549332605139595, 1.444988236598242, 3.1168904550743295, 
     0.48468826529112635, 3.0134176793380276, 1.8298343498630922, 
     0.7805840976598601, 3.7903711532878273, 4.371270946895156, 
     0.6371744611130479, 4.5764011865127365, 4.723441446769596, 
     3.4781375142238846, 0.6426203966781174, 1.9169693189041923, 
     4.785162049840371, 4.273244106723917, 6.0522497246463525, 
     0.10347277573631575, 0.1688240025171442, 0.8622731311358904, 
     3.913812359429385, 1.8697712106735958, 1.3342542134418407, 
     5.048382268818694, 5.847119485028772, 3.9719023387901133, 
     0.41207579109021203, 0, 0, 0, 1.3142857830365924, 0.9258090460616888, 0, 
     0, 0, 0.07624309791097461, 0, 0, 0.39029204882993357, 1.582951937579978, 
     0.6970797523288066, 0.804183151775155, 0, 0.5972376003025442, 
     2.795580256735278, 0.9857143372774477, 0.22509867002284967, 
     0.718863494589085, 1.0292818217979907, 3.28026852202639, 
     4.88863482557668, 1.3088398474715226, 0, 0, 0, 0, 0.8477506362957049, 
     0.49921076013130505, 0, 0, 0, 0, 0, 0, 0, 4.692581145234207, 
     5.407814016113226, 6.290055577654357, 0.499210760131312, 0, 0, 0, 0, 
     0.09621152831622987, 3.5271509343095047, 0.3539858117294764, 0, 0, 0, 
     0.43749015706052996, 0, 3.6814524419864565, 2.345382916689599, 0, 0, 0, 
     0.6444357085331407, 9.677427499127083, 0.8295975177454729, 
     5.605683008310727, 3.5525653002798223, 6.458879580171481, 
     6.890923801666941, 0.6317285255479852, 5.805367312363238, 
     6.9671668995778955, 6.791081649640672, 5.794475441233105, 
     0.11073402315640857, 0.4756117060160103, 0.15067088396691214, 
     2.361720723384801, 5.605683008310727, 8.484767610377038, 
     8.824230927266322, 0, 0, 1.0310971336530208, 0.06535122678083538, 
     6.081294714326724, 0.28863458494864797, 5.643804557266201, 
     4.511049959731915, 7.887530010074507, 3.777663970302665, 
     6.950829092882687, 5.950592260765074, 6.8618788119865695, 
     6.186582801918048, 6.1829521782080095, 4.540094949412279, 
     6.019574111255942, 11.77048206796849, 3.9737176506451366, 
     6.776559154800486, 4.073559802671399, 9.474112571364525, 
     8.853275916946693, 6.424388654926047, 9.690134682112244, 
     6.026835358676034, 6.671271067209168, 6.5732442270379225, 
     6.340884309595001, 6.916338167637258, 7.647908845211486, 
     5.7200476551771615, 6.135754069977406, 3.229439790085747, 
     7.154144020645257, 10.510655640582595, 10.379953187020945, 
     6.041357853516213, 6.711207928019672, 8.136227734212644, 
     9.37790104304831, 8.600947569098508, 9.973323331495816, 
     7.985556850245747, 7.667877275616734, 7.4373326700288285, 
     7.20860337629594, 1.635595981375644, 1.443172924743219, 
     7.778611298773136, 6.257379964263947, 6.549645172922634, 
     10.946330485788087, 4.556432756107489, 6.703946680599579, 
     11.04072670224928, 12.298737817780147, 12.825178255736793, 
     8.640884429909006, 13.168272196336115, 12.5565121011934, 
     11.726914583447932, 8.978532434943267, 9.134649254475235, 
     7.335675206147544, 11.81223424063401, 16.466693836912725, 
     6.647672013093867, 12.701737049595236, 14.340963654680912, 
     7.647908845211486, 10.007814256741257, 17.134728599561154, 
     5.251697196581258, 9.350671365222961, 5.115548807454538, 
     10.0513817412618, 12.485714938847508, 7.310260840177225, 
     5.627466750570999, 9.361563236353101, 9.058406156564274, 
     8.038200894041406, 8.025493711056244, 8.89865871332226, 
     14.181216211438898, 12.672692059914871, 7.54080544576513, 
     8.668114107734354, 7.533544198345044, 5.513102103704558, 
     7.996448721375879, 8.301421113019728, 13.391555554503935, 
     11.414680944383997, 11.708761464897709, 12.819732320171724, 
     11.331176599052943, 14.304657417580454, 10.868272076022103, 
     8.50292072892727, 11.057064508944489, 14.037806574892084, 
     6.576874850747975, 2.713891223259248, 6.271902459104125, 
     4.634491165873472, 0, 0, 2.46519349912111, 0.9185477986416029, 
     3.3002369524316455, 4.042699501136012, 13.273560283927448, 
     9.190923921980946, 4.3676403231851095, 2.236464205388221, 0, 0, 0, 0, 0, 
     0, 0, 1.2126283191553067, 9.03480710244898, 3.908366423864315, 
     7.7078141364272446, 1.724546262271767, 2.2872929373288637, 
     1.399605440222669, 6.916338167637259, 7.617048543676098, 
     5.288003433681714, 4.198816320667979, 0, 7.569850435445495, 
     8.484767610377038, 11.383820642848612, 12.85603855727218, 
     7.480900154549379, 7.377427378813071, 11.118785112015264, 
     7.272139291221745, 6.555091108487703, 6.261010587973994, 
     9.857143372774345, 5.692817977351821, 9.10560426479487, 
     2.8772692902113013, 0.7043409997488994, 3.131412949914515, 0, 
     7.602526048835913, 5.349724036752496, 6.244672781278784, 
     10.893686441992429, 2.759274019634821, 5.807182624218262, 
     4.302289096404281, 0, 0, 4.926756374532159, 6.42257334307103, 
     0.7823994095148834, 0.8459353244406818, 0, 0, 0, 5.159116291975089, 
     12.540174294498192, 8.010971216216058, 16.08547834735792, 
     1.4104973113528012, 19.71428674554869, 3.4617997075286833, 
     4.460221227791273, 9.986030514480978, 9.768193091878228, 
     8.257853628499179, 5.3025259285219, 6.0304659823860804, 
     13.819969152289335, 8.10173680896721, 11.578059011336059, 
     7.321152711307365, 6.26827183539408, 3.9119970475743617, 
     2.3145226151542118, 2.071270826581137, 3.1659038751599424, 
     8.305051736729775, 10.886425194572336, 3.227624478230731, 
     15.439227326969764, 22.373718613157234, 10.185714818533498, 
     3.136858885479578, 7.105130600559638, 12.625493951684273, 
     3.086030153538942, 0.6716653863584818, 6.054065036501376, 
     10.347277573630533, 5.4913183614442795, 2.679400298013814, 
     2.5995265763928064, 3.921073606849471, 7.321152711307358, 
     2.982557377802633, 6.827387886741129, 5.077427258499059, 
     7.994633409520862, 14.153986533613557, 30.155960535640396, 
     2.777427138185053, 1.7535912519521315, 8.125335863082505, 
     31.840569937101648, 37.86558998392266, 2.053117708030912, 
     6.489739881706875, 7.197711505165807, 8.909550584452399, 
     7.061563116039088, 4.520126519007024, 7.023441567083601, 
     12.45485463731212, 11.505446537135146, 7.342936453567637, 
     10.016890816016366, 9.666535627996943, 12.886898858807566, 
     6.653117948658936, 10.597790609623695, 7.1886349458906915, 
     9.049329597289157, 2.091239256986392, 6.159353124092708, 
     11.097001369754992, 8.339542661975209, 4.717995511204526, 
     6.248303404988832, 28.84349006445884, 3.0043411200629047, 
     5.921547271084709, 14.987214675069062, 7.446409229303946, 
     9.23630671835652, 3.245777596780956, 0.7315706775742405, 
     6.369929299275365, 7.402841744783395, 7.46456234785417, 
     1.766298434937294, 2.3127073032991885, 3.6288083981907904, 
     6.00323630456074, 6.177506242642933, 7.061563116039087, 
     7.090608105719452, 12.580111155308696, 11.64885617368195, 
     6.342699621450016, 5.242620637306142, 1.60110505613021, 
     3.2639307153311883, 0.5464088683619015, 1.5248619582192493, 
     1.740884068966976, 0.21420679889271738, 1.5992897442751868, 0, 
     4.768824243145168, 8.79700124944098, 6.752960100685199, 
     7.5353595102000615, 6.266456523539056, 8.524704471187542, 
     2.0385952131907263, 0.10165746388129254, 0, 3.3474350606622423, 
     2.8554855479510297, 0.13251776541668703, 5.222652206900887, 
     4.993922913168011, 2.998895184497842, 1.3578532675571422, 0, 0, 
     7.582557618430658, 0.1706393143721674, 3.670560570856317, 
     0.6625888270833726, 0.08713496904111384, 0, 0, 0.4011839199600728, 
     5.155485668265042, 6.344514933305047, 3.1967641766953365, 
     6.186582801918055, 4.9086032559819275, 3.8865826816040365, 
     1.8116812313128603, 1.354222643847096, 0.3430939405993372, 
     0.41570641480025844, 0.980268401712378, 0, 0, 0, 0, 0, 0, 
     1.6192581746804353, 0.8713496904110065, 0, 0, 0, 7.615233231821069, 
     6.968982211432925, 1.851618092123371, 2.958958323687331, 
     6.2809790183792416, 5.640173933556161, 3.234885725650817, 
     6.831018510451175, 7.4790848426943555, 4.336780021649715, 
     4.189739761392864, 3.6905290012615652, 5.798106064943152, 
     3.456353771963613, 6.226519662728553, 1.5157853989441334, 
     5.7200476551771615, 2.639463437203303, 0.123441206141571, 0, 
     0.06898185049088179, 0, 3.28389914573643, 2.7756118263300227, 
     2.4815313058163118, 5.549408340805015, 9.731886854777771, 
     6.714838551729711, 4.761562995725075, 7.68239977045692, 
     4.004577952180524, 6.9036309846520965, 2.7483821485046813, 
     3.864798939343765, 6.956275028447763, 1.1690608346347569, 0, 0, 
     6.211997167888374, 4.854143900331246, 4.975769794617779, 
     6.585951410023092, 5.14459379713491, 0.5645619869121336, 
     2.447040380570878, 2.2691398187786387, 1.9387530611644708, 
     0.5954222884475211, 5.493133673299302, 2.243725452808314, 
     7.991002785810809, 1.7445146926770154, 5.015706655428283, 
     2.1874507853026013, 9.49045037805972, 5.349724036752497, 
     6.335438374029924, 3.810339583693076, 1.3415154608619333, 
     0.43022890964043714, 0.13070245356166382, 0, 1.6864247133162868, 
     3.5670877951200084, 0.15067088396691214, 2.3490135403996457, 
     8.786109378310842, 5.331570918202265, 7.33930582985759, 
     3.3619575555024204, 0.6970797523288066, 2.8137333752855027, 
     7.887530010074507, 1.5883978731450477, 4.284135977854056, 
     10.174822947403356, 6.645856701238843, 5.9342544540698645, 
     17.530466583956148, 11.910261080805249, 3.418232223008126, 
     3.213101983390546, 4.385793441735335, 3.7213893027969593, 
     1.0256511980879512, 1.7390687571119527, 3.1132598313642834, 
     5.0338597739785085, 3.9682717150800673, 8.156196164617894, 
     4.311365655679397, 8.001894656940955, 9.737332790342833, 
     8.482952298522015, 7.907498440479756, 7.475454218984309, 
     7.709629448282261, 13.476875211690011, 11.572613075770988, 
     9.09471239366473, 15.401105778014283, 9.256275148761768, 
     12.300553129635176, 9.755485908893073, 7.713260071992307, 
     7.224941182991149, 7.776795986918113, 6.155722500382661, 
     6.155722500382661, 4.088082297511578, 5.362431219737652, 
     10.283741658704729, 1.3251776541667315, 10.937253926512971, 
     8.197948337283421, 8.163457412037985, 10.261957916444457, 
     7.2721392912217455, 6.429834590491116, 6.455248956461442, 
     1.4940016566838616, 6.656748572368983, 9.568508787825712, 
     8.041831517751453, 5.598421760890628, 0.6408050848230942, 
     8.940410885987786, 10.162115764418195, 13.689266698727693, 
     4.300473784549258, 6.251934028698877, 9.897080233584855, 
     9.559432228550595, 6.326361814754815, 8.599132257243486, 
     2.3308604218494136, 0, 0, 0, 1.4359116773231262, 7.8675615796692515, 
     2.840963053110851, 5.081057882209104, 3.530781558019551, 
     2.2509867002284065, 0, 7.292107721627, 8.742541893790293, 0, 
     6.825572574886113, 0, 4.7016577045093175, 1.058326811478362, 
     1.0129440151027886, 11.276717243402262, 7.206788064440916, 
     7.161405268065351, 0, 0, 6.916338167637259, 1.4831097855537225, 
     8.237885198093924, 8.350434533105341, 1.3941595046575994, 0, 0, 
     0.15067088396691214, 6.674901690919208, 1.9115233833391228, 
     2.2872929373288637, 4.351302516489901, 0, 0, 0, 0, 0, 5.427782446518481, 
     0, 0, 0, 0, 0, 0.7297553657192173, 9.276243579167023, 6.324546502899791, 
     5.91610133551964, 5.395106833128064, 2.9843726896576634, 
     4.676243338538999, 4.452959980371187, 0, 0, 5.175454098670297, 
     8.924073079292578, 8.720758151530013, 7.742305061672671, 
     3.547119364714753, 11.018942959989001, 5.640173933556161, 
     2.1239148703768027, 7.444593917448922, 7.891160633784554, 
     3.4309394059932887, 0.2831886493835853, 0, 0, 6.533307366227425, 
     6.914522855782236, 3.0733229705537797, 7.889345321929531, 
     1.6864247133162868, 0, 0.08531965718609064, 0, 0, 0, 
     0.09984215202626934, 0, 0, 0, 0, 0, 0, 0, 0, 0, 4.483820281906574, 
     11.17142915581093, 9.786346210428455, 1.8443568447032779, 
     10.726677751330321, 6.095817209166903, 3.803078336272983, 
     5.602052384600681, 5.34609341304245, 9.283504826587116, 
     3.5071825039042563, 5.277111562551583, 2.7157065351142706, 
     1.8044199838927744, 0, 3.136858885479585, 15.593528834646708, 
     8.504736040782294, 5.934254454069872, 72.49447893033945, 
     13.963378788836147, 3.5525653002798228, 18.114997001273515, 
     14.00150033779163, 6.014128175690872, 1.2053670717352207, 
     4.8051304802456265, 9.426914463133922, 2.1983426564327404, 
     6.021389423110964, 7.932912806450081, 0, 3.739542421347185, 
     2.9408052051371065, 0, 0, 0.07987372162102102, 6.90000036094205, 
     8.506551352637317, 6.930860662477438, 4.079005738236469, 
     5.936069765924888, 7.553512628750293, 8.577348514983207, 
     14.264720556769952, 8.027309022911266, 5.638358621701138, 
     5.8580113561589044, 7.495422649389558, 8.383110146495753, 
     7.798579729178384, 6.420758031216008, 3.930150166124587, 
     1.3941595046575994, 1.0474349403482228, 7.7295978786875095, 
     5.571192083065286, 0, 0, 0.6807419456335978, 4.507419336021869, 
     10.672218395679632, 6.366298675565318, 6.7856357140756085, 
     8.947672133407877, 6.7039466805995716, 6.560537044052767, 
     4.129834470177104, 7.174112451050506, 7.593449489560797, 
     5.160931603830112, 3.9192582949944543, 5.890686969549322, 
     4.581847122077806, 3.8793214341839435, 2.325414486284344, 
     0.13796370098175664, 0.15793213138700496, 1.7063931437215352, 
     4.053591372266151, 5.315233111507056, 2.541436597032071, 
     3.5253356224544814, 3.7976324007079203, 6.580505474458022, 
     7.497237961244581, 1.7626678112272476, 1.1309392856792764, 
     6.115785639572158, 6.889108489811918, 6.088555961746817, 
     8.163457412037985, 6.3771905466954575, 4.333149397939669, 
     3.069692346843733, 4.625414606598357, 1.951460244149626, 
     1.495816968538878, 0.43567484520550676, 1.04198900478316, 
     1.488555721118792, 5.948776948910051, 3.1168904550743295, 
     5.6220208150059285, 1.3887135690925299, 5.896132905114385, 
     1.967798050844835, 0, 0, 1.4667719788585136, 0.2868192730936317, 
     9.029361166883909, 5.551223652660038, 3.6669299471462633, 
     9.47592788321954, 4.948540116792438, 6.398974288955729, 
     4.204262256233042, 4.376716882460219, 1.7336228215468832, 
     0.2777427138185157, 0.44112078077057637, 0, 0, 0, 0.7896606569349762, 0, 
     0, 0.6462510203881637, 0, 0, 0, 0, 0.6153907188527763, 
     0.2378058530080121, 0.5899763528824584, 0.5627466750571102, 0, 0, 0, 0, 
     0, 4.327703462374606, 0.6008682240125907, 0, 0, 0, 1.9296765018893547, 
     0, 0, 0, 0.263220218978337, 0.9385162290468512, 0, 3.7359117976371317, 
     2.8609314835160995, 1.9078927596290831, 1.3687451386872815, 
     1.3161010948916154, 0.4937648245662424, 0, 3.0188636149030903, 
     0.09621152831622987, 0.16700869066212098, 0.3394633168892977, 
     1.9659827389898117, 1.2453039325457245, 0.15430150767695855, 
     0.27048146639842285, 0.4737963941609871, 6.578690162602991, 
     6.823757263031083, 7.814917535873586, 13.738280118813304, 
     11.24222631815682, 10.385399122586014, 6.596843281153223, 
     5.18090003423536, 1.6591950354909388, 0, 2.797395568590301, 
     12.485714938847508, 7.3411211417126125, 4.258721611883731, 
     6.535122678082441, 0, 0.1706393143721674, 0, 0.15974744324202816, 
     1.0038674558276728, 0.15248619582193534, 1.9550908678596726, 
     2.6394634372033097, 3.3329125658220495, 14.384531139201462, 
     2.9898186252227257, 5.188161281655453, 5.033859773978515, 
     6.636780141963727, 4.198816320667973, 5.061089451803856, 
     2.053117708030912, 7.991002785810809, 4.607261488048124, 
     6.270087147249102, 7.695106953442083, 9.189108610125924, 
     8.27419143519438, 1.2816101696461815, 5.022967902848376, 
     7.0288875026486775, 0, 2.5886347052626673, 1.1853986413299655, 
     2.6249409423631245, 3.574349042540101, 10.127624839172768, 
     7.564404499880432, 2.752012772214728, 1.1309392856792762, 
     2.1075770636816014, 4.739779253464798, 8.564641331998045, 
     7.740489749817649, 4.002762640325501, 2.570481586712435, 
     3.2548541560560724, 5.641989245411177, 4.596369616917984, 
     7.58981886585075, 2.971665506672501, 4.973954482762757, 
     6.306393384349566, 6.760221348105285, 6.208366544178327, 
     6.56235235590779, 3.6487768285960387, 7.244909613396404, 
     2.9952645607877955, 7.29029240977197, 4.74159456531982, 
     12.610971456844089, 24.759038390657324, 11.349329717603169, 
     6.275533082814172, 4.57458587465772, 8.956748692682995, 
     8.608208816518594, 3.652407452306085, 3.913812359429385, 
     11.775928003533561, 10.205683248938744, 11.073402315639697, 
     7.996448721375879, 8.782478754600795, 4.325888150519583, 
     5.371507779012768, 1.3142857830365922, 5.92154727108471, 
     2.5087609836416602, 5.66014236396141, 6.106709080297042, 
     7.119653095399824, 5.5403317815299, 7.226756494846172, 
     8.261484252209225, 3.223993854520678, 7.186819634035668, 
     6.542383925502541, 5.839858237608679, 7.317522087597318, 
     5.3025259285219, 6.816496015610997, 4.233307245913413, 4.62722991845338, 
     0, 0, 3.0388320453083457, 1.837095597283185, 4.993922913168005, 
     3.688713689406542, 5.3515393486075205, 2.995264560787796, 
     3.6814524419864494, 2.603157200102853, 3.1531966921747867, 0, 
     7.381058002523116, 3.799447712562937, 3.022494238613137, 0, 0, 0, 0, 0, 
     0, 0, 0, 0, 6.575059538892952, 2.5378059733220244, 0, 0, 
     8.228808638818816, 0, 4.688950521524162, 0, 0, 3.3510656843722817, 
     5.825335742768494, 0, 0, 8.263299564064248, 0, 0, 0, 5.40418339240318, 
     4.917679815257044, 5.865272603578997, 11.799527057648856, 
     4.855959212186262, 5.180900034235367, 5.024783214703399, 
     6.996211889258266, 9.677427499127083, 7.535359510200061, 
     0.6462510203881637, 3.7631414754624797, 1.949644932294603, 0, 0, 0, 0, 
     0, 0, 0, 0, 5.509471479994511, 0.5772691698972959, 7.444593917448915, 
     4.558248067962512, 2.7828730737501157, 3.3419891250971725, 0, 0, 0, 0, 
     0, 0, 0, 0, 5.128255990439701, 13.12107408810552, 7.649724157066503, 
     0.8786109378310993, 1.1799527057648957, 4.837806093636036, 
     5.972376003025345, 6.658563884224006, 5.945146325200011, 
     3.5144437513243423, 6.055880348356399, 7.281215850496861, 
     7.212234000005987, 5.948776948910051, 5.436859005793597, 
     7.281215850496854, 13.82904571156445, 4.926756374532159, 
     3.0860301535389425, 11.576243699481036, 5.170008163105227, 
     6.351776180725132, 6.627703582688619, 6.907261608362136, 
     27.353119031485043, 8.000079345085926, 0.6190213425628226, 
     7.834885966278842, 4.616338047323247, 4.904972632271888, 
     4.788792673550417, 2.984372689657657, 3.409155663733017, 
     12.663615500639755, 5.879795098419176, 2.8445936768208977, 
     9.121942071490079, 2.909944903601719, 7.141436837660096, 
     11.066141068219599, 6.3917130415356365, 4.512865271586938, 0, 
     4.189739761392864, 2.8427783649658744, 7.515391079794813, 
     7.150513396935211, 5.95422288447512, 5.375138402722815, 
     7.050671244908949, 22.88745186812871, 15.381137347609027, 
     3.109629207654237, 7.045225309343886, 2.6485399964784255, 
     6.389897729680613, 6.023204734965988, 8.375848899075667, 
     2.5087609836416602, 4.02454638258578, 6.03954254166119, 
     8.107182744532281, 6.850986940856431, 5.618390191295883, 
     6.495185817271945, 16.80615715380201, 3.0116023674830044, 
     7.489976713824489, 7.633386350371301, 6.57324422703793, 
     6.69123949761441, 3.349250372517265, 4.712549575639456, 
     13.996054402226566, 14.09952717796286, 5.730939526307301, 
     2.3726125945149406, 4.790607985405447, 9.258090460616792, 
     7.419179551478597, 3.120521078784376, 2.4670088109761332, 
     5.634727997991092, 4.859589835896315, 9.483189130639634, 
     13.248145917957123, 2.0730861384361603, 7.203157440730878, 
     6.497001129126969, 6.845541005291368, 7.63883228593637, 
     5.887056345839268, 4.58366243393283, 4.997553536878051, 
     5.901578840679455, 4.042699501136012, 3.741357733202201, 
     6.4062355363758225, 6.919968791347306, 2.105761751826571, 
     4.868666395171424, 7.266693355656676, 0, 2.3653513470948475, 
     5.959668820040189, 3.256669467911088, 16.62644128015474, 
     5.819889807203424, 0, 0, 0, 0.4066298555251424, 1.5103394633790637, 
     3.9101817357193314, 0.8713496904110065, 4.529203078282141, 0, 
     2.2056039038528334, 4.83417546992599, 2.85003961238596, 
     13.73828011881331, 3.3964484807478543, 0.4429360926255996, 0, 
     0.09984215202626934, 1.2616417392409263, 3.6433308930309756, 
     5.979637250445438, 4.282320665999033, 5.300710616666878, 0, 0, 0, 
     0.7823994095148834, 0.3467245643093836, 0, 0, 0, 2.263693883213569, 
     4.216969439218204, 0, 0, 0, 0, 0, 0.4501973400456924, 0, 
     1.566614130884776, 1.3451460845719798, 3.2330704137957937, 
     1.2888714170662743, 1.0256511980879512, 0, 0.1252565179965942, 
     0.7896606569349762, 3.3565116199373577, 5.31341779965204, 
     0.5500394920719547, 5.269850315131491, 5.2135756476257775, 0, 
     11.358406276878291, 6.282794330234259, 6.919968791347299, 
     10.09494922578235, 4.042699501136012, 1.0655880588984548, 
     0.1851618092123461, 3.8756908104739045, 4.108050727916833, 
     0.19242305663243892, 4.273244106723917, 3.980978898065229, 
     10.43804316638168, 4.14980290058236, 10.327309143225278, 
     6.310024008059606, 5.402368080548156, 8.493844169652153, 
     6.974428146997988, 2.7937649448802544, 0.29771114422377093, 0, 0, 0, 0, 
     3.2330704137957937, 2.673954362448744, 0.07624309791097461, 0, 0, 0, 0, 
     0, 3.6905290012615652, 6.865509435696616, 2.494238488801474, 
     11.993765426136296, 3.1586426277398565, 5.257143132146327, 
     5.687372041786751, 5.981452562300461, 3.794001776997867, 
     4.287766601564096, 1.3269929660217545, 0, 0.052644043795679885, 
     2.15477517191219, 5.093765065194267, 6.139384693687452, 
     6.2247043508735365, 4.594554305062968, 6.591397345588154, 
     4.668982091118906, 7.0706396753142045, 7.667877275616741, 
     5.542147093384922, 5.197237840930569, 6.413496783795915, 
     5.411444639823272, 6.21562779159842, 12.42036371206668, 
     8.70442034483481, 14.482557979372693, 6.582320786313045, 
     6.057695660211422, 7.72415194312244, 5.251697196581258, 
     5.977821938590415, 3.2639307153311816, 6.749329476975152, 
     5.356985284172583, 6.00323630456074, 5.224467518755917, 
     5.291634057391762, 5.580268642340402, 10.338201014355418, 
     8.188871778008304, 5.709155784047029, 5.082873194064128, 
     5.40962932796825, 6.664009819789069, 5.093765065194266, 
     5.255327820291297, 6.257379964263946, 4.354933140199948, 
     0.6535122678082566, 13.77821697962381, 10.688556202374834, 
     7.235833054121288, 58.37498332197136, 7.81310222401857, 
     24.183584532615065, 6.003236304560733, 4.823283598795858, 
     2.886345849486417, 7.794949105468338, 6.112155015862111, 
     9.711918424372524, 13.137411894800728, 8.593686321678417, 
     10.338201014355418, 10.497948457597433, 1.653749099925876, 
     4.135280405742174, 5.282557498116645, 9.245383277631635, 
     6.729361046569896, 6.192028737483119, 15.508209177460632, 
     7.23583305412128, 35.40402710851159, 13.239069358682013, 
     14.68587290713526, 12.874191675822406, 6.947198469172648, 
     11.578059011336059, 11.801342369503871, 5.538516469674875, 
     7.758642868367881, 5.749092644857526, 7.60615667254596, 
     13.364325876678594, 7.212234000005993, 5.729124214452278, 
     3.984609521775276, 8.871429035496918, 6.119416263282204, 
     6.8909238016669345, 11.12786167129038, 0.13796370098175664, 
     7.417364239623581, 14.032360639327017, 6.5786901626029985, 
     3.9900554573403455, 4.436622173675977, 5.233544078031025, 
     13.484136459110104, 8.876874971061987, 3.568903106975031, 0, 0, 0, 
     4.071744490816376, 8.87687497106198, 6.482478634286789, 
     11.202289457346318, 7.742305061672672, 8.170718659458078, 
     18.85019830255779, 6.440726461621256, 11.042542014104303, 
     9.423283839423874, 6.8419103815813145, 7.4518551648690075, 
     1.04198900478316, 0, 0, 3.060615787568617, 8.326835478990047, 
     4.209708191798112, 0.6589582033733263, 0.48831888900117276, 
     2.840963053110851, 4.149802900582359, 8.170718659458078, 
     8.700789721124764, 0, 0, 0, 2.3835044656450797, 1.3814523216724368, 0, 
     0, 0, 6.749329476975152, 0.6335438374030014, 6.9254147269123685, 
     5.718232343322139, 7.361089572117868, 11.182321026941063, 
     13.807261969304179, 7.751381620947788, 1.3778216979623905, 0, 
     5.612944255730813, 1.4014207520776922, 1.7771903060674332, 
     1.2108130073002834, 11.066141068219597, 6.549645172922627, 
     11.848540477734474, 9.441436957974107, 7.700552889007152, 
     8.811523744281159, 4.725256758624619, 3.7213893027969527, 
     7.088792793864429, 6.493370505416921, 10.042305181986691, 0, 
     5.48587242587921, 6.732991670279943, 7.273954603076769, 
     14.522494840183205, 13.311681832882929, 18.808446129892264, 
     11.870324219994746, 10.153039205143086, 11.269455995982163, 
     3.3310972539670334, 0, 0, 0, 0, 0, 3.3401738132421492, 
     2.603157200102846, 12.93228165518314, 4.178847890262723, 
     1.2906867289212907, 7.312076152032241, 2.2346488935332047, 0, 0, 
     1.5684294427397993, 1.951460244149626, 0, 0, 0, 3.478137514223885, 
     11.189582274361156, 4.157064148002453, 0, 4.413023119560676, 
     1.2834254815012047, 1.1708761464897868, 9.003946800913583, 
     6.504262376547054, 3.3855566096177157, 18.10047450643333, 
     8.134412422357615, 5.810813247928308, 0.31767957462901925, 
     14.10134248981789, 2.394396336775219, 0.9929755846975405, 
     7.399211121073348, 13.284452155057581, 20.543884263294157, 
     4.079005738236469, 9.808129952688732, 1.898816200353967, 
     4.300473784549258, 1.241673308835678, 3.7268352383620225, 
     6.094001897311886, 3.833938637808378, 9.875296491324576, 
     8.314128296004885, 12.028256351381737, 4.0898976093666, 
     12.745304534115778, 7.811286912163546, 0, 6.9871353299831505, 
     5.8434888613187255, 1.434096365468103, 1.77537499421241, 
     12.463931196587229, 1.0256511980879512, 2.4216260146005597, 
     3.14956606846474, 0.27592740196349247, 0.7896606569349762, 
     5.091949753339244, 6.620442335268518, 23.776954677089936, 
     9.541279110000364, 9.145541125605373, 9.503157561044889, 
     3.3074981998517314, 7.110576536124701, 4.899526696706818, 
     3.4835834497889544, 8.591871009823386, 6.317285255479699, 
     7.332044582437497, 3.1332282617695384, 7.607971984400982, 
     7.368350819537954, 9.488635066204704, 13.104736281410316, 
     7.135990902095026, 9.26353639618186, 4.483820281906574, 
     2.1257301822318264, 0.99660620840758, 4.712549575639456, 
     6.860063500131546, 5.160931603830111, 4.122573222757012, 
     1.503078215958971, 3.984609521775276, 3.0043411200629118, 
     5.200868464640616, 11.187766962506139, 2.218311086837996, 
     9.722810295502656, 6.286424953944311, 5.928808518504803, 
     8.243331133658993, 6.0794794024717005, 5.075611946644035, 
     5.00844540800819, 4.140726341307244, 4.202446944378026, 
     7.096054041284521, 3.6070246559305117, 2.4089188316153973, 
     3.209471359680499, 7.967403731695515, 10.470718779772092, 
     9.123757383345103, 7.756827556512858, 5.632912686136068, 
     1.1999211361701512, 1.0910024248687729, 4.133465093887158, 
     3.2022101122604063, 3.8157855192581454, 0, 0, 0, 0, 0, 0, 0, 0, 0, 
     0.8150750229052941, 2.588634705262667, 6.504262376547061, 
     5.126440678584684, 1.5411997649144513, 2.944435828847153, 
     6.146645941107545, 4.059037307831213, 0, 1.4032360639327155, 
     7.342936453567637, 6.836464446016252, 0.20513023961760135, 
     1.2580111155308797, 0.5554854276370174, 1.1236780382591904, 
     3.754064916187364, 2.3671666589498708, 2.2056039038528334, 
     0.8477506362957048, 1.7191003267066975, 6.477032698721713, 
     4.278690042288987, 7.849408461119028, 6.767482595525378, 
     6.2936862013644035, 3.427308782283249, 6.604104528573316, 
     6.493370505416921, 9.219968911661319, 5.496764297009349, 
     6.074033466906631, 6.958090340302779, 14.7367016390759, 
     6.3354383740299305, 3.076953594263826, 6.9671668995778955, 
     8.276006747049404, 7.050671244908949, 8.544672901592797, 
     1.5085241515240404, 2.2600632595035224, 7.448224541158961, 
     6.587766721878114, 3.136858885479578, 3.11144451950926, 
     10.456196284931906, 4.963062611632617, 7.384688626233163, 
     5.694633289206843, 9.652013133156764, 4.619968671033287, 
     6.271902459104132, 4.501973400456799, 4.919495127112067, 
     8.363141716090505, 3.2022101122604063, 3.563457171409962, 
     3.443646588978451, 8.10173680896721, 4.151618212437383, 
     6.52423080695231, 0.673480698213512, 4.5056040241668525, 
     5.102841624469383, 4.002762640325508, 4.037253565570942, 
     6.38263648226052, 7.183189010325622, 14.832913167392118, 
     14.124941543933186, 3.88295205789399, 7.321152711307365, 
     11.685162410782407, 6.526046118807333, 4.9086032559819275, 
     8.128966486792553, 11.539937462380578, 9.239937342066566, 
     7.558958564315363, 7.94198936572519, 3.8702448749088347, 
     2.884530537631394, 16.54475224667871, 5.778137634537897, 
     6.98168939441808, 6.633149518253688, 13.954302229561032, 
     4.311365655679397, 1.539384453059428, 7.91112906418981, 
     3.9991320166154547, 7.070639675314204, 4.540094949412279, 
     8.354065156815388, 4.9285716863871825, 5.792660129378083, 
     7.096054041284522, 5.714601719612099, 5.00844540800819, 
     11.191397586216187, 9.419653215713836, 9.156432996735512, 
     6.0794794024717005, 2.624940942363124, 6.576874850747975, 
     7.700552889007145, 5.278926874406599, 10.162115764418195, 
     11.47640154745478, 18.603315890274676, 12.876006987677428, 
     6.60591984042834, 9.227230159081405, 14.210261201119263, 
     6.587766721878115, 12.157143493088364, 24.0674045738936, 
     5.166377539395182, 5.53488584596483, 5.970560691170329, 
     7.5498820050402475, 6.596843281153223, 6.293686201364404, 
     7.362904883972891, 6.947198469172647, 6.313654631769652, 
     3.1985794885503602, 9.287135450297162, 15.885794043305395, 
     9.245383277631635, 3.178611058145105, 4.451144668516163, 
     9.642936573881649, 6.658563884224006, 3.102367960234144, 
     4.723441446769596, 4.995738225023028, 9.158248308590535, 
     6.04680378908129, 5.409629327968249, 5.612944255730813, 
     19.104341962260996, 7.631571038516277, 10.04593580569673, 
     4.135280405742174, 0, 6.627703582688619, 4.6181533591782635, 
     6.032281294241105, 3.777663970302665, 4.0626679315412595, 0, 0, 0, 
     3.881136746038967, 6.78018977851054, 4.910418567836951, 
     2.4579322517010174, 0, 1.3614838912671885, 0, 0, 2.4016575841953047, 
     6.805604144480858, 4.511049959731915, 5.6782954825116345, 
     6.077664090616677, 15.324862680103323, 4.0554066841211664, 
     2.4343331975857225, 0, 0, 0, 0, 0, 3.033386109743276, 
     10.194791377808613, 6.524230806952309, 4.333149397939669, 
     1.5520916360445904, 0, 6.193844049338142, 1.6101816154053261, 0, 
     3.6342543337558597, 8.163457412037985, 3.102367960234144, 
     0.7224941182991245, 2.0513023961758887, 0, 0, 0, 0, 4.169771330987608, 
     3.283899145736437, 4.9086032559819275, 1.250749868110787, 
     7.371981443248008, 5.709155784047029, 0.219652734457787, 
     5.591160513470535, 3.921073606849477, 9.158248308590537, 
     3.786740529577781, 0, 0, 5.554854276370084, 9.602999713071144, 
     1.2997632881964065, 8.473875739246905, 2.7883190093151846, 
     6.538753301792495, 5.001184160588097, 7.304814904612155, 
     2.541436597032071, 0, 2.690292169143946, 4.694396457089232, 0, 0, 0, 0, 
     6.533307366227426, 8.170718659458078, 8.88958215404715, 
     10.22020574377893, 6.564167667762813, 8.613654752083665, 
     2.5468825325971403, 14.066851564572449, 12.826993567591815, 
     5.721862967032185, 7.350197700987729, 0, 5.384214961997931, 
     3.821231454823215, 1.3778216979623905, 0.16156275509705137, 0, 0, 
     2.535990661467001, 5.672849546946572, 4.460221227791273, 
     8.145304293487754, 9.88800367430974, 8.965825251958112, 
     2.7465668366496585, 5.667403611381503, 3.6996055605366815, 0, 
     5.467719307328984, 11.218627264041526, 6.591397345588154, 
     7.344751765422659, 7.459116412289108, 1.8262037261530528, 
     8.132597110502598, 4.58366243393283, 3.233070413795794, 
     7.117837783544793, 8.490213545942115, 4.761562995725075, 
     3.83938457337344, 0.499210760131312, 10.116732968042621, 
     8.441200125856486, 3.7504342924773173, 8.207024896558544, 
     6.925414726912376, 7.455485788579061, 0.36669299471463884, 
     4.118942599046973, 12.906867289212816, 18.20757790587968, 
     0.25232834784819774, 2.6449093727683795, 3.908366423864315, 
     6.222889039018512, 5.484057114024194, 6.208366544178327, 
     3.532596869874574, 3.9119970475743617, 4.516495895296985, 
     1.172691458344803, 7.47545421898431, 8.392186705770875, 
     82.17553705317658, 11.966535748310962, 3.5071825039042563, 
     7.310260840177225, 6.447987709041349, 7.9020525049146935, 
     6.395343665245682, 5.638358621701138, 5.028413838413439, 
     6.718469175439758, 10.183899506678472, 5.856196044303881, 
     8.314128296004885, 4.4584059159362495, 4.01910044702071, 
     12.536543670788145, 21.335360232084135, 12.168035364218502, 
     4.837806093636036, 3.7613261636074564, 8.179795218733188, 
     2.5323600377569546, 4.053591372266144, 9.632044702751509, 
     5.015706655428283, 0.753354419834519, 5.480426490314147, 
     2.6158643830880086, 3.6941596249716118, 1.495816968538878, 
     12.158958804943387, 5.554854276370085, 2.405288207905358, 
     9.22541484722638, 5.124625366729655, 8.346803909395302, 
     8.321389543424978, 9.036622414304002, 7.17048182734046, 
     5.3860302738529535, 4.569139939092651, 2.256432635793476, 
     3.443646588978451, 7.132360278384979, 5.235359389886057, 
     7.51902170350486, 4.23149193405839, 5.672849546946573, 
     6.660379196079028, 6.440726461621256, 4.472928410776435, 
     3.4581690838186296, 6.709392616164649, 2.1093923755366175, 
     9.472297259509496, 0.11073402315640857, 3.6596686997261774, 
     5.382399650142908, 7.041594685633832, 7.061563116039088, 
     2.0857933214213222, 5.963299443750229, 3.4127862874430637, 0, 0, 0, 
     2.692107480998976, 0.09984215202626934, 2.056748331740958, 
     0.7097869353139621, 0, 0, 0, 0, 2.1311761177968958, 0.09621152831622987, 
     4.45295998037118, 2.908129591746696, 1.8970008884989438, 
     3.322020694691917, 3.478137514223892, 0, 0.2850039612386085, 0, 
     2.198342656432741, 2.4179953908905136, 0.8622731311358905, 
     2.804656816010394, 10.00781425674125, 6.3989742889557295, 0, 0, 0, 
     0.32675613390413527, 1.802604672037751, 3.496290632774117, 
     4.01365451145564, 2.1021311281165316, 3.127782326204469, 
     0.070797162345905, 5.271665626986506, 3.6251777744807367, 
     0.533701685376746, 0.1270718298516174, 6.22651966272856, 
     6.277348394669195, 5.1718234749602505, 1.0165746388128352, 
     0.10165746388129254, 0, 2.1783742260274925, 0.7805840976598601, 
     0.7932912806450156, 7.230387118556211, 0.840489388875612, 
     6.319100567334722, 7.143252149515111, 4.972139170907733, 
     6.803788832625835, 2.6685084268836743, 4.941278869372338, 
     9.27987420287707, 8.499290105217224, 4.5963696169179915, 
     3.5162590631793655, 4.612707423613194, 0.648066332243187, 
     4.521941830862055, 3.5271509343095047, 1.5502763241895672, 
     4.556432756107489, 9.815391200108825, 7.047040621198902, 
     1.8933702647888977, 7.6460935333564635, 9.26898233174693, 
     5.64925049283127, 0.32312551019408886, 3.0206789267581207, 
     5.200868464640616, 5.099211000759336, 1.4812944736986995, 
     8.056354012591632, 4.327703462374606, 4.792423297260463, 
     4.8741123307364935, 3.41460159929808, 6.892739113521957, 0, 
     0.21783742260276379, 8.896843401467235, 5.300710616666878, 
     1.8679558988185725, 5.792660129378083, 3.3782953621976297, 
     6.921784103202322, 12.661800188784731, 6.150276564817592, 
     1.2198895665753995, 6.69850074503451, 1.25982642738591, 
     8.50292072892727, 5.778137634537897, 8.112628680097343, 
     4.549171508687396, 3.271191962751274, 5.024783214703399, 
     18.004262978117122, 7.76953473949802, 3.574349042540094, 
     6.0595109720664455, 1.8970008884989438, 7.096054041284521, 
     37.655013808739994, 5.326124982637195, 5.035675085833532, 
     8.294159865599635, 5.825335742768494, 9.348856053367939, 0, 
     0.39029204882993357, 7.451855164869015, 16.210734865354496, 
     6.355406804435179, 3.7304658620720685, 5.26985031513149, 
     9.118311447780032, 4.207892879943088, 11.801342369503871, 
     3.712312743521844, 5.848934796883795, 1.958721491569726, 
     4.854143900331246, 8.065430571866754, 9.154617684880488, 
     7.949250613145283, 2.8899764731964708, 12.311445000765309, 
     20.687293899840963, 12.625493951684268, 16.332360759641034, 
     29.831019713591296, 6.6131810878484325, 1.4359116773231262, 
     7.239463677831335, 8.63362318248892, 12.06274727662717, 
     8.183425842443242, 7.876638138944368, 8.05635401259163, 
     8.767956259760616, 7.448224541158961, 7.537174822055084, 
     6.348145557015087, 6.360852740000249, 9.261721084326838, 
     5.632912686136068, 9.544909733710416, 1.1236780382591904, 
     2.8101027515754637, 4.371270946895156, 6.63859545381875, 
     6.015943487545895, 0, 10.792028978111142, 5.609313632020767, 
     1.2398579969806547, 0, 0, 3.131412949914515, 0, 0, 5.327940294492219, 
     7.12328371910987, 0.9984215202626101, 3.626993086335767, 
     3.1495660684647406, 6.889108489811911, 6.248303404988831, 
     6.034096606096128, 0, 4.3531178283449234, 1.4359116773231262, 0, 
     5.349724036752497, 5.8307816783335635, 3.5961327848003726, 
     1.4504341721633118, 0, 0, 0, 1.8679558988185725, 0, 0, 
     8.468429803681836, 2.7229677825343637, 0, 0, 0, 0.15793213138700496, 
     1.6573797236359225, 4.304104408259304, 4.235122557768436, 
     3.568903106975031, 2.6757696743037673, 0, 1.390528880947553, 0, 
     0.1851618092123461, 0, 3.9537492202398883, 0.4973954482762888, 0, 
     8.77521750718071, 8.018232463636151, 0, 0, 0, 0.6625888270833726, 0, 0, 
     0, 0, 0, 0, 5.260773755856374, 5.458642748053869, 3.8666142511987887, 
     3.815785519258146, 9.604815024926168, 10.418074735976433, 
     12.30599906520024, 6.368113987420341, 8.846014669526593, 
     13.342542134418315, 3.2475929086359794, 7.8947912574946, 
     5.48587242587921, 5.13370192600477, 4.320442214954514, 
     0.08350434533106743, 1.330623589731801, 2.3435676048345764,
[truncated: 373,883 more chars]
