# Supplementary material for: The use of driving endonuclease genes to suppress mosquito vectors of malaria in temporally variable environments
Source: Malar J. 2018 Apr 4;17:154. doi: 10.1186/s12936-018-2259-8 (PMC5885365; doi:10.1186/s12936-018-2259-8)
Supplement: Supplementary file 2 — Additional file 2. Rainfall model fitter. A Mathematica file which fits the rainfall model paper to precipitation data. [file 12936_2018_2259_MOESM2_ESM.nb]

(* Content-type: application/vnd.wolfram.mathematica *)

(*** Wolfram Notebook File ***)
(* http://www.wolfram.com/nb *)

(* CreatedBy='Mathematica 10.0' *)

(*CacheID: 234*)
(* Internal cache information:
NotebookFileLineBreakTest
NotebookFileLineBreakTest
NotebookDataPosition[       158,          7]
NotebookDataLength[    109928,       2234]
NotebookOptionsPosition[    108213,       2194]
NotebookOutlinePosition[    108573,       2210]
CellTagsIndexPosition[    108530,       2207]
WindowFrame->Normal*)

(* Beginning of Notebook Content *)
Notebook[{
Cell[BoxData[{
 RowBox[{"ClearAll", "[", "\"\<Global`*\>\"", "]"}], "\[IndentingNewLine]", 
 RowBox[{
  RowBox[{"SetDirectory", "[", 
   RowBox[{"NotebookDirectory", "[", "]"}], "]"}], ";"}]}], "Input",
 CellChangeTimes->{{3.651315719283143*^9, 3.6513157197561703`*^9}, {
   3.6513157772504587`*^9, 3.6513157811976843`*^9}, {3.651315831090538*^9, 
   3.651315831501561*^9}, {3.651316433539996*^9, 3.651316588093836*^9}, {
   3.6513166507994223`*^9, 3.65131669376588*^9}, {3.65131676859516*^9, 
   3.6513168383041472`*^9}, {3.6513171843669405`*^9, 3.651317328008157*^9}, {
   3.651317769918432*^9, 3.6513177951608763`*^9}, {3.651320851465687*^9, 
   3.6513208552159014`*^9}, {3.6513208867387047`*^9, 
   3.6513209326543307`*^9}, {3.651321442621499*^9, 3.6513214428105097`*^9}, 
   3.6513533162952538`*^9, {3.654515245107328*^9, 3.654515248672532*^9}, {
   3.6545153498613195`*^9, 3.654515418393239*^9}, {3.6545176006370564`*^9, 
   3.6545176060793676`*^9}, {3.654519478318454*^9, 3.654519478377457*^9}, 
   3.664536631159542*^9, 3.664536862398024*^9, {3.664541607940983*^9, 
   3.664541611052692*^9}, 3.664541710701728*^9, 3.664541778341576*^9, {
   3.664541846045589*^9, 3.664541846880721*^9}, {3.664541884869828*^9, 
   3.664541885949477*^9}, {3.730837962190102*^9, 3.730837970496752*^9}, {
   3.730838253883833*^9, 
   3.7308382618389893`*^9}},ExpressionUUID->"84e58c39-5f71-4dfe-97ab-\
8efc19b2979c"],

Cell[CellGroupData[{

Cell["\<\
Load rainfall data for Bamako, Mali and Mbita, Kenya, and functions used in \
fitting\
\>", "Section",
 CellChangeTimes->{{3.730838263861803*^9, 3.730838284086598*^9}, {
  3.7308388322336683`*^9, 
  3.730838841447706*^9}},ExpressionUUID->"7e5feb43-a414-4634-b78f-\
76e7696f5099"],

Cell[BoxData[{
 RowBox[{
  RowBox[{"<<", "RainDataB"}], ";"}], "\[IndentingNewLine]", 
 RowBox[{
  RowBox[{"fEstimateEtaRho", "[", 
   RowBox[{"lSeries__", ",", "\[Beta]_", ",", "numModes_Integer"}], "]"}], ":=", 
  RowBox[{"Module", "[", 
   RowBox[{
    RowBox[{"{", 
     RowBox[{"lMax", "=", 
      RowBox[{"NMaximize", "[", 
       RowBox[{
        RowBox[{"{", 
         RowBox[{
          RowBox[{"fAR1LogLikelihood", "[", 
           RowBox[{
            RowBox[{"lSeries", "[", 
             RowBox[{"[", 
              RowBox[{"1", ";;", 
               RowBox[{"(", 
                RowBox[{
                 RowBox[{"Length", "@", "lSeries"}], "-", "2"}], ")"}]}], 
              "]"}], "]"}], ",", "\[Sigma]", ",", "\[Beta]", ",", "\[Rho]", 
            ",", 
            RowBox[{"fEstimateWbar", "[", 
             RowBox[{"lSeries", ",", "\[Beta]", ",", "numModes"}], "]"}]}], 
           "]"}], ",", 
          RowBox[{"0", "\[LessEqual]", "\[Rho]", "\[LessEqual]", " ", "1"}], 
          ",", 
          RowBox[{"\[Sigma]", ">", "0"}]}], "}"}], ",", 
        RowBox[{"{", 
         RowBox[{"\[Rho]", ",", "\[Sigma]"}], "}"}]}], "]"}]}], "}"}], ",", 
    RowBox[{"{", 
     RowBox[{
      RowBox[{"lMax", "[", 
       RowBox[{"[", 
        RowBox[{"2", ",", "1", ",", "2"}], "]"}], "]"}], ",", 
      RowBox[{
       RowBox[{
        RowBox[{"Flatten", "[", 
         RowBox[{"NSolve", "[", 
          RowBox[{
           RowBox[{
            RowBox[{
             RowBox[{"Sqrt", "[", 
              RowBox[{
               RowBox[{"\[Eta]Temp", "^", "2"}], "/", 
               RowBox[{"(", 
                RowBox[{"1", "-", 
                 RowBox[{
                  RowBox[{"lMax", "[", 
                   RowBox[{"[", 
                    RowBox[{"2", ",", "1", ",", "2"}], "]"}], "]"}], "^", 
                  "2"}]}], ")"}]}], "]"}], "\[Equal]", 
             RowBox[{"Sqrt", "[", 
              RowBox[{"lMax", "[", 
               RowBox[{"[", 
                RowBox[{"2", ",", "2", ",", "2"}], "]"}], "]"}], "]"}]}], "&&", 
            RowBox[{"\[Eta]Temp", "\[GreaterEqual]", "0"}]}], ",", 
           "\[Eta]Temp"}], "]"}], "]"}], "[", 
        RowBox[{"[", "1", "]"}], "]"}], "[", 
       RowBox[{"[", "2", "]"}], "]"}]}], "}"}]}], 
   "]"}]}], "\[IndentingNewLine]", 
 RowBox[{
  RowBox[{"fEstimateWbar", "[", 
   RowBox[{"lRainSeries__", ",", "\[Beta]_", ",", "numModes_Integer"}], "]"}],
   ":=", 
  RowBox[{"Module", "[", 
   RowBox[{
    RowBox[{"{", 
     RowBox[{
     "lW", ",", "sig", ",", "lenSig", ",", "fftY", ",", "mag", ",", "ordMag", 
      ",", "phase", ",", "lWbar"}], "}"}], ",", 
    RowBox[{
     RowBox[{"lW", " ", "=", " ", 
      RowBox[{
       RowBox[{
        RowBox[{"#", "^", 
         RowBox[{"(", 
          RowBox[{"1", "/", "\[Beta]"}], ")"}]}], "&"}], "/@", 
       "lRainSeries"}]}], ";", 
     RowBox[{"sig", "=", 
      RowBox[{"lW", "-", 
       RowBox[{"Mean", "[", "lW", "]"}]}]}], ";", 
     RowBox[{"lenSig", "=", 
      RowBox[{"Length", "[", "sig", "]"}]}], ";", "\[IndentingNewLine]", 
     RowBox[{"fftY", "=", 
      RowBox[{"Fourier", "[", 
       RowBox[{"sig", ",", 
        RowBox[{"FourierParameters", "\[Rule]", 
         RowBox[{"{", 
          RowBox[{"1", ",", 
           RowBox[{"-", "1"}]}], "}"}]}]}], "]"}]}], ";", 
     "\[IndentingNewLine]", 
     RowBox[{"mag", "=", 
      RowBox[{
       RowBox[{"Abs", "[", "fftY", "]"}], "/", "lenSig"}]}], ";", 
     RowBox[{"phase", "=", 
      RowBox[{"Arg", "[", "fftY", "]"}]}], ";", "\[IndentingNewLine]", 
     RowBox[{"ordMag", "=", 
      RowBox[{"Ordering", "[", 
       RowBox[{"mag", ",", "All", ",", "GreaterEqual"}], "]"}]}], ";", 
     "\[IndentingNewLine]", 
     RowBox[{"lWbar", "=", 
      RowBox[{"Total", "[", 
       RowBox[{"Table", "[", 
        RowBox[{
         RowBox[{
          RowBox[{"mag", "[", 
           RowBox[{"[", 
            RowBox[{"ordMag", "[", 
             RowBox[{"[", "k", "]"}], "]"}], "]"}], "]"}], " ", 
          RowBox[{"Cos", "[", 
           RowBox[{
            RowBox[{"2", " ", "Pi", " ", 
             RowBox[{"(", 
              RowBox[{
               RowBox[{"ordMag", "[", 
                RowBox[{"[", "k", "]"}], "]"}], "-", "1"}], ")"}], " ", 
             RowBox[{
              RowBox[{"(", 
               RowBox[{"n", "-", "1"}], ")"}], "/", "lenSig"}]}], "+", 
            RowBox[{"phase", "[", 
             RowBox[{"[", 
              RowBox[{"ordMag", "[", 
               RowBox[{"[", "k", "]"}], "]"}], "]"}], "]"}]}], "]"}]}], ",", 
         RowBox[{"{", 
          RowBox[{"k", ",", "1", ",", "numModes"}], "}"}], ",", 
         RowBox[{"{", 
          RowBox[{"n", ",", "1", ",", "lenSig"}], "}"}]}], "]"}], "]"}]}], 
     ";", " ", 
     RowBox[{"lWbar", "+", 
      RowBox[{"Mean", "[", "lW", "]"}]}]}]}], "]"}]}], "\[IndentingNewLine]", 
 RowBox[{
  RowBox[{"fWbarIncrement", "[", "lSeries__", "]"}], ":=", 
  RowBox[{"Module", "[", 
   RowBox[{
    RowBox[{"{", "}"}], ",", 
    RowBox[{
     RowBox[{"t", "++"}], ";", 
     RowBox[{"lSeries", "[", 
      RowBox[{"[", "t", "]"}], "]"}]}]}], "]"}]}], "\[IndentingNewLine]", 
 RowBox[{
  RowBox[{"fAR1LogLikelihood", "[", 
   RowBox[{
   "lSeries__", ",", "sigmaSq_", ",", "\[Beta]1_", ",", "\[Rho]_", ",", 
    "lWBar_"}], "]"}], ":=", 
  RowBox[{"Module", "[", 
   RowBox[{
    RowBox[{"{", 
     RowBox[{"D", "=", 
      RowBox[{"Length", "@", "lSeries"}]}], "}"}], ",", 
    RowBox[{
     RowBox[{"t", "=", "1"}], ";", 
     RowBox[{
      RowBox[{
       RowBox[{"-", "0.5"}], 
       RowBox[{"(", 
        RowBox[{"D", "-", "1"}], ")"}], 
       RowBox[{"Log", "[", 
        RowBox[{"2", "Pi"}], "]"}]}], " ", "-", " ", 
      RowBox[{"0.5", 
       RowBox[{"(", 
        RowBox[{"D", "-", "1"}], ")"}], 
       RowBox[{"Log", "[", "sigmaSq", "]"}]}], " ", "-", " ", 
      RowBox[{
       RowBox[{"(", 
        RowBox[{"1", "/", 
         RowBox[{"(", 
          RowBox[{"2", "sigmaSq"}], ")"}]}], ")"}], " ", 
       RowBox[{"Total", "[", 
        RowBox[{"MovingMap", "[", 
         RowBox[{
          RowBox[{
           RowBox[{
            RowBox[{"(", 
             RowBox[{
              RowBox[{
               RowBox[{"(", 
                RowBox[{"#", "[", 
                 RowBox[{"[", "2", "]"}], "]"}], ")"}], "^", 
               RowBox[{"(", 
                RowBox[{"1", "/", "\[Beta]1"}], ")"}]}], " ", "-", " ", 
              RowBox[{"\[Rho]", " ", 
               RowBox[{"(", 
                RowBox[{
                 RowBox[{"#", "[", 
                  RowBox[{"[", "1", "]"}], "]"}], "^", 
                 RowBox[{"(", 
                  RowBox[{"1", "/", "\[Beta]1"}], ")"}]}], ")"}]}], " ", "-", 
              " ", 
              RowBox[{
               RowBox[{"(", 
                RowBox[{"1", "-", "\[Rho]"}], ")"}], 
               RowBox[{"fWbarIncrement", "[", "lWBar", "]"}]}]}], ")"}], "^", 
            "2"}], "&"}], ",", "lSeries", ",", 
          RowBox[{"{", "2", "}"}]}], "]"}], "]"}]}]}]}]}], 
   "]"}]}], "\[IndentingNewLine]", 
 RowBox[{
  RowBox[{"fAROneNew", "[", 
   RowBox[{"wbar_", ",", "\[Rho]_", ",", "xPast_", ",", "error_"}], "]"}], ":=", 
  RowBox[{"Module", "[", 
   RowBox[{
    RowBox[{"{", "}"}], ",", 
    RowBox[{
     RowBox[{"Sow", "[", 
      RowBox[{"{", 
       RowBox[{"\[Rho]", ",", "error"}], "}"}], "]"}], ";", 
     RowBox[{"t", "++"}], ";", 
     RowBox[{
      RowBox[{"wbar", 
       RowBox[{"(", 
        RowBox[{"1", "-", "\[Rho]"}], ")"}]}], "+", " ", 
      RowBox[{"\[Rho]", " ", "xPast"}], " ", "+", " ", "error"}]}]}], 
   "]"}]}], "\[IndentingNewLine]", 
 RowBox[{
  RowBox[{"fARSimulatorNew", "[", 
   RowBox[{"listWbar__", ",", "rho_", ",", "eta_"}], "]"}], ":=", 
  RowBox[{"Module", "[", 
   RowBox[{
    RowBox[{"{", "lError", "}"}], ",", 
    RowBox[{
     RowBox[{"lError", "=", 
      RowBox[{"RandomVariate", "[", 
       RowBox[{
        RowBox[{"NormalDistribution", "[", 
         RowBox[{"0", ",", "eta"}], "]"}], ",", 
        RowBox[{"{", 
         RowBox[{"Length", "@", "listWbar"}], "}"}]}], "]"}]}], ";", 
     "\[IndentingNewLine]", 
     RowBox[{"Take", "[", 
      RowBox[{
       RowBox[{
        RowBox[{"Reap", "[", 
         RowBox[{
          RowBox[{"t", "=", "1"}], ";", 
          RowBox[{"FoldList", "[", 
           RowBox[{
            RowBox[{
             RowBox[{"fAROneNew", "[", 
              RowBox[{
               RowBox[{"listWbar", "[", 
                RowBox[{"[", "t", "]"}], "]"}], ",", "rho", ",", "#1", ",", 
               "#2"}], "]"}], "&"}], ",", "0", ",", "lError"}], "]"}]}], 
         "]"}], "[", 
        RowBox[{"[", "1", "]"}], "]"}], ",", 
       RowBox[{"-", 
        RowBox[{"Length", "[", "listWbar", "]"}]}]}], "]"}]}]}], 
   "]"}]}], "\[IndentingNewLine]", 
 RowBox[{
  RowBox[{"fWGeneratorNew", "[", 
   RowBox[{"listWbar__", ",", "rho_", ",", "eta_"}], "]"}], ":=", 
  RowBox[{"Module", "[", 
   RowBox[{
    RowBox[{"{", "lWUnNormalised", "}"}], ",", 
    RowBox[{"lWUnNormalised", " ", "=", " ", 
     RowBox[{"fARSimulatorNew", "[", 
      RowBox[{"listWbar", ",", "rho", ",", "eta"}], "]"}]}]}], 
   "]"}]}], "\[IndentingNewLine]", 
 RowBox[{
  RowBox[{"fRainGeneratorNew", "[", 
   RowBox[{"listWbar__", ",", "rho_", ",", "eta_", ",", "beta_"}], "]"}], ":=", 
  RowBox[{
   RowBox[{
    RowBox[{"If", "[", 
     RowBox[{
      RowBox[{"#1", "<", " ", "0"}], ",", "0", ",", 
      RowBox[{"#1", "^", "#2"}]}], "]"}], "&"}], "@@@", " ", 
   RowBox[{"Thread", "[", 
    RowBox[{"{", 
     RowBox[{
      RowBox[{"fWGeneratorNew", "[", 
       RowBox[{"listWbar", ",", "rho", ",", "eta"}], "]"}], ",", "beta"}], 
     "}"}], "]"}]}]}], "\[IndentingNewLine]", 
 RowBox[{
  RowBox[{"fRainGeneratorComplete", "[", 
   RowBox[{"lData__", ",", "\[Beta]_", ",", "numModes_Integer"}], "]"}], ":=", 
  RowBox[{"Block", "[", 
   RowBox[{
    RowBox[{"{", 
     RowBox[{
      RowBox[{"lWBar", " ", "=", " ", 
       RowBox[{"fEstimateWbar", "[", 
        RowBox[{"lData", ",", "\[Beta]", ",", "numModes"}], "]"}]}], ",", 
      RowBox[{"lEtaRhoEstimates", "=", 
       RowBox[{"fEstimateEtaRho", "[", 
        RowBox[{"lData", ",", "\[Beta]", ",", "numModes"}], "]"}]}]}], "}"}], 
    ",", 
    RowBox[{"fRainGeneratorNew", "[", 
     RowBox[{"lWBar", ",", 
      RowBox[{"lEtaRhoEstimates", "[", 
       RowBox[{"[", "1", "]"}], "]"}], ",", 
      RowBox[{"lEtaRhoEstimates", "[", 
       RowBox[{"[", "2", "]"}], "]"}], ",", "\[Beta]"}], "]"}]}], 
   "]"}]}]}], "Input",
 CellChangeTimes->{{3.730838826528799*^9, 
  3.730838826795196*^9}},ExpressionUUID->"9ebad479-d2d4-407d-b861-\
30eec1cff343"]
}, Open  ]],

Cell[CellGroupData[{

Cell["\<\
Fit rainfall model for Bamako, using \[Beta] = 4 and using 4 Fourier modes \
(may take up to 1 minute)\
\>", "Section",
 CellChangeTimes->{{3.72830668751093*^9, 3.728306689343686*^9}, {
  3.7308383035618134`*^9, 3.730838320240233*^9}, {3.7308383842136183`*^9, 
  3.7308383986277323`*^9}, {3.73083885005834*^9, 3.730838851616291*^9}, {
  3.730839028802227*^9, 
  3.7308390379207773`*^9}},ExpressionUUID->"673eaf01-b6d8-4ff2-bc39-\
931619220a56"],

Cell[BoxData[
 RowBox[{
  RowBox[{"lSimulatedData", "=", 
   RowBox[{"fRainGeneratorComplete", "[", 
    RowBox[{"BamakoDaily", ",", "4", ",", "4"}], "]"}]}], ";"}]], "Input",
 CellChangeTimes->{{3.728303618665985*^9, 3.7283036587372084`*^9}, {
   3.7283036967037783`*^9, 3.728303772990883*^9}, {3.728304235413536*^9, 
   3.7283042355022726`*^9}, {3.728305099735688*^9, 3.7283051008401594`*^9}, 
   3.7283065510258226`*^9, {3.728306780214283*^9, 3.728306780487007*^9}, {
   3.730837804675486*^9, 3.730837861046173*^9}, 3.730838810656823*^9, {
   3.730838854723036*^9, 
   3.730838857920587*^9}},ExpressionUUID->"b337015c-5a85-49c4-acd0-\
b267b6c7835a"],

Cell[CellGroupData[{

Cell["Plot four years\[CloseCurlyQuote] worth of data for actual and \
simulated", "Subsection",
 CellChangeTimes->{{3.730838865833707*^9, 
  3.7308388832974854`*^9}},ExpressionUUID->"86138c7b-0e58-41f0-9144-\
bc075cb5812b"],

Cell[CellGroupData[{

Cell[BoxData[{
 RowBox[{
  RowBox[{"g1", "=", 
   RowBox[{"Show", "[", 
    RowBox[{"ListPlot", "[", 
     RowBox[{
      RowBox[{"Take", "[", 
       RowBox[{"BamakoDaily", " ", ",", 
        RowBox[{
         RowBox[{"-", " ", "4"}], " ", "365"}]}], "]"}], ",", 
      RowBox[{"PlotStyle", "\[Rule]", 
       RowBox[{"{", 
        RowBox[{
         RowBox[{"PointSize", "[", "0.0075", "]"}], ",", "Blue"}], "}"}]}], 
      ",", 
      RowBox[{"PlotRange", "\[Rule]", 
       RowBox[{"{", 
        RowBox[{"Full", ",", 
         RowBox[{"{", 
          RowBox[{"0", ",", "30"}], "}"}]}], "}"}]}], ",", 
      RowBox[{"Frame", "\[Rule]", "True"}], ",", 
      RowBox[{"Axes", "\[Rule]", "None"}], ",", 
      RowBox[{"FrameTicks", "\[Rule]", 
       RowBox[{"{", 
        RowBox[{
         RowBox[{"{", 
          RowBox[{
           RowBox[{"{", 
            RowBox[{
             RowBox[{"365", "-", 
              RowBox[{"(", 
               RowBox[{"365", "/", "2"}], ")"}], "+", "30"}], ",", "2011"}], 
            "}"}], ",", 
           RowBox[{"{", 
            RowBox[{
             RowBox[{
              RowBox[{"2", "*", "365"}], "-", 
              RowBox[{"(", 
               RowBox[{"365", "/", "2"}], ")"}], "+", "30"}], ",", "2012"}], 
            "}"}], ",", 
           RowBox[{"{", 
            RowBox[{
             RowBox[{
              RowBox[{"3", "*", "365"}], "-", 
              RowBox[{"(", 
               RowBox[{"365", "/", "2"}], ")"}], "+", "30"}], ",", "2013"}], 
            "}"}], ",", 
           RowBox[{"{", 
            RowBox[{
             RowBox[{
              RowBox[{"4", "*", "365"}], "-", 
              RowBox[{"(", 
               RowBox[{"365", "/", "2"}], ")"}], "+", "30"}], ",", "2014"}], 
            "}"}], ",", 
           RowBox[{"{", 
            RowBox[{
             RowBox[{
              RowBox[{"5", "*", "365"}], "-", 
              RowBox[{"(", 
               RowBox[{"365", "/", "2"}], ")"}]}], ",", "2015"}], "}"}]}], 
          "}"}], ",", "Automatic"}], "}"}]}], ",", 
      RowBox[{"FrameLabel", "\[Rule]", 
       RowBox[{"{", 
        RowBox[{"\"\<Year\>\"", ",", "\"\<Daily rainfall (mm)\>\""}], "}"}]}],
       ",", 
      RowBox[{"BaseStyle", "\[Rule]", 
       RowBox[{"{", 
        RowBox[{"Black", ",", 
         RowBox[{"FontFamily", "\[Rule]", "\"\<Ariel\>\""}], ",", 
         RowBox[{"FontSize", "\[Rule]", "16"}]}], "}"}]}], ",", 
      RowBox[{"FrameStyle", "\[Rule]", "Black"}], ",", 
      RowBox[{"PlotLabel", "\[Rule]", "\"\<a. Bamako actual\>\""}], ",", 
      RowBox[{"LabelStyle", "\[Rule]", 
       RowBox[{"{", "Black", "}"}]}]}], "]"}], "]"}]}], 
  ";"}], "\[IndentingNewLine]", 
 RowBox[{
  RowBox[{"g2", "=", 
   RowBox[{"Show", "[", 
    RowBox[{"ListPlot", "[", 
     RowBox[{
      RowBox[{"lSimulatedData", "[", 
       RowBox[{"[", 
        RowBox[{"1", ";;", 
         RowBox[{"4", " ", "365"}]}], "]"}], "]"}], ",", 
      RowBox[{"PlotStyle", "\[Rule]", 
       RowBox[{"{", 
        RowBox[{
         RowBox[{"PointSize", "[", "0.0075", "]"}], ",", "Blue"}], "}"}]}], 
      ",", 
      RowBox[{"PlotRange", "\[Rule]", 
       RowBox[{"{", 
        RowBox[{"Full", ",", 
         RowBox[{"{", 
          RowBox[{"0", ",", "30"}], "}"}]}], "}"}]}], ",", 
      RowBox[{"Frame", "\[Rule]", "True"}], ",", 
      RowBox[{"Axes", "\[Rule]", "None"}], ",", 
      RowBox[{"FrameTicks", "\[Rule]", 
       RowBox[{"{", 
        RowBox[{
         RowBox[{"{", 
          RowBox[{
           RowBox[{"{", 
            RowBox[{
             RowBox[{"365", "-", 
              RowBox[{"(", 
               RowBox[{"365", "/", "2"}], ")"}], "+", "30"}], ",", "2011"}], 
            "}"}], ",", 
           RowBox[{"{", 
            RowBox[{
             RowBox[{
              RowBox[{"2", "*", "365"}], "-", 
              RowBox[{"(", 
               RowBox[{"365", "/", "2"}], ")"}], "+", "30"}], ",", "2012"}], 
            "}"}], ",", 
           RowBox[{"{", 
            RowBox[{
             RowBox[{
              RowBox[{"3", "*", "365"}], "-", 
              RowBox[{"(", 
               RowBox[{"365", "/", "2"}], ")"}], "+", "30"}], ",", "2013"}], 
            "}"}], ",", 
           RowBox[{"{", 
            RowBox[{
             RowBox[{
              RowBox[{"4", "*", "365"}], "-", 
              RowBox[{"(", 
               RowBox[{"365", "/", "2"}], ")"}], "+", "30"}], ",", "2014"}], 
            "}"}], ",", 
           RowBox[{"{", 
            RowBox[{
             RowBox[{
              RowBox[{"5", "*", "365"}], "-", 
              RowBox[{"(", 
               RowBox[{"365", "/", "2"}], ")"}]}], ",", "2015"}], "}"}]}], 
          "}"}], ",", "Automatic"}], "}"}]}], ",", 
      RowBox[{"FrameLabel", "\[Rule]", 
       RowBox[{"{", 
        RowBox[{"\"\<Year\>\"", ",", "\"\<Daily rainfall (mm)\>\""}], "}"}]}],
       ",", 
      RowBox[{"BaseStyle", "\[Rule]", 
       RowBox[{"{", 
        RowBox[{"Black", ",", 
         RowBox[{"FontFamily", "\[Rule]", "\"\<Ariel\>\""}], ",", 
         RowBox[{"FontSize", "\[Rule]", "16"}]}], "}"}]}], ",", 
      RowBox[{"FrameStyle", "\[Rule]", "Black"}], ",", 
      RowBox[{"PlotLabel", "\[Rule]", "\"\<b. Bamako simulated\>\""}], ",", 
      RowBox[{"LabelStyle", "\[Rule]", 
       RowBox[{"{", "Black", "}"}]}]}], "]"}], "]"}]}], 
  ";"}], "\[IndentingNewLine]", 
 RowBox[{"GraphicsRow", "[", 
  RowBox[{
   RowBox[{"{", 
    RowBox[{"g1", ",", "g2"}], "}"}], ",", 
   RowBox[{"ImageSize", "\[Rule]", "1000"}]}], "]"}]}], "Input",
 CellChangeTimes->{{3.7283037990993323`*^9, 3.728303864590371*^9}, {
   3.7283039063335433`*^9, 3.728303973925186*^9}, {3.728304047140933*^9, 
   3.728304118094687*^9}, {3.728304150398386*^9, 3.7283042082772045`*^9}, {
   3.728304381544761*^9, 3.728304414462246*^9}, {3.7283044527589345`*^9, 
   3.728304479246998*^9}, {3.728304517880468*^9, 3.728304533238933*^9}, {
   3.7283046020588026`*^9, 3.7283046034961367`*^9}, 3.728304694560197*^9, {
   3.7283047986806545`*^9, 3.7283048311851897`*^9}, {3.728304964927778*^9, 
   3.7283049696814175`*^9}, {3.7283051827214136`*^9, 3.728305272385199*^9}, {
   3.7283058750176764`*^9, 3.7283058752412705`*^9}, {3.72830594847323*^9, 
   3.7283059487690163`*^9}, {3.7283061223616304`*^9, 3.728306122584262*^9}, {
   3.728306158631642*^9, 3.728306256439412*^9}, {3.728306305486388*^9, 
   3.728306435395629*^9}, {3.728306466771739*^9, 3.7283064772689962`*^9}, {
   3.7283066277785826`*^9, 3.7283066992400846`*^9}, {3.7283070839648657`*^9, 
   3.728307087242478*^9}, 3.7283072567694426`*^9, 3.7283075026638107`*^9, {
   3.7283077070481586`*^9, 3.728307709053608*^9}, {3.7283080445902586`*^9, 
   3.7283080481952868`*^9}, {3.728308342402791*^9, 3.7283083456183577`*^9}, {
   3.730838155588937*^9, 3.7308382255363283`*^9}, {3.730838887132928*^9, 
   3.730838958614612*^9}, {3.7308390125076427`*^9, 3.730839022404483*^9}, {
   3.730839199797586*^9, 
   3.730839251163845*^9}},ExpressionUUID->"81bee34e-75ea-46e4-b22e-\
ef7de19125b7"],

Cell[BoxData[
 GraphicsBox[{{}, {InsetBox[
     GraphicsBox[{{}, {{}, 
        {RGBColor[0, 0, 1], PointSize[0.0075], AbsoluteThickness[1.6], 
         StyleBox[PointBox[CompressedData["
1:eJxd3Ht8S/f/B/CzuhW1xb0zl7guKDJqq9u8XUY3RVgRFEFVaJFSVpfq6QVd
m7TRJHR0xG0Lc8m2otuKjKKjiOvKzDIzwlwyOmou+7bJO7+f8/KPx7Ofcz6f
87mc2/vzOWk9bd7oGQGCIBTUEISq/33/PP0F6T+SMhAsAzcCB4Obg+XgNuB2
4A5gBbgTOATcFawEvwPuDu4BDgX3BL8Lfg8cBu4F7g3uA+4L7gd+H9wfTFKL
YGEApIOFgZAOFgZBOlgYDOlg4QNIBwtDIB0sDIV0sBAO6WDhQ0gHCx9BOlgY
BulgIQLSwcJwSAcLIyAdLIyEdLCgkprAItgBFkZR8lufTu4W+sB33aBRNOjm
oYietf/wWRwF+4OF0VA+WAQ7wMLHsD9YBDvAQiTsDxbBDrAwBvYHi2PI9iT/
xfvJ+3zt4YB0YSzsDxbBDrAwDvYHi2DHOLq0VvVrh5FP+Tqvhv3BItgBFsaT
JuOX1MefHOH+H0+TX4T9l37vHPf/eNJ++PucYMtvXP/xsP8EKB8sgh1gYSLs
P5E6xE9zfmF6xOVDugMsRNE5xePr86bX8P2domjlyis7d5eX8/5RdHDvZ307
xt/g44+i0Q9LVfoBf3H7TYLywSLYMYnWfPPOzZHnbvL+kylz1J9H39t8m9tv
Mk2pu2R3+D/cP+Jkuq04Um9Y04tc/mQ4/ilQPlicQuvKVnz+Zod7vP8UCilr
9eiMoYjL19Cu8bdbjNtz3me5hjKyBl0+0+QsH4+GzNOyT14IP+2zRkPvTj2w
97Ufa/rKETXS9rFqaLKiY6F5z59cnoZqv1f9wOutrvrs0sDxT5VaDiawZioF
77bcqB39PbfPVKpIiF727joXlz+VxMJQ7dtRD7l82N81lcJfmyv2Iv9zzjQo
H0xgDVicRoFjU44nyfj8tk6jBz/tyNu47xKXP41kqXUvDepdwvWfRmN3lXzX
1f4vlz+dvjo9ZN2f7fh6KZ9O5cWvrx0ffofbfzqUP51anqz/5jvn/uH6Q7p1
Oj18Gbfj7yLuPweku6bTYev9zOdHrnP50VD/aD7eQi4/mo72sR6MNJRx/0fz
8fJ4EWF/azQ9bvTN1xfOHubyYXtXNCk6Vo1nHh/CDPr51qMnm8r4eOUzyDy/
x83Fb9X15UszKPb221tet3F/aWZQtz0/5SzqweeLOIO+1lm2nfytmm976wwa
fuvIe11+reOzYwbUHyzEQP1jqHvmG12nD+X2oRg67j0f/ubyY2jfYneLw5n1
ffuJMRSjPnVu6yR+jrXG0Oan7378z83GXD7k74qhbmcaHnWU8fgUZkL5YAJr
ZtKsyStafd6Cx7sI6daZ1Clqf8slN/l4HTPpw+ZtC/5cf5/bfybtbfYgcHEp
X48FLSXdDYke8R+fz3ItNakIsGU0vcX111LhyK+bnTy3g+uvpY/+7v7s4mW+
/olamvZF5+vWg//x+NdKj8cBdmlJ+V/V+Pydy59Fts/SM0wteXzJZ9Hkay0z
9wzi9qRZ9PLi/vzH9/n4NbOk+YmzqE9sozc9/fm9wjqLvt2z5vtRtyq4/rPo
bvHW14Kvcn+5ZlFhdYqLHNaE85ktzU8+m3Z1yb2x9+xrXP5sujbio3W99r/l
s2Y2LU250PjtZvxeJM6mpqcaPEgcc4HrP5vGJpzoIHbn8hyQv2s2KerVfzAi
yP9eFUsLdnTJVh69y/WPlZ4/FEvzb3U4daxdAJcfS2knrw0KWsnnjxhLF2Y+
efLPbL6eWGOp9taxv1+cxueLI5ZWeK9PfL9xxdJ4z8klgw8GcflxFJF9bGvD
9IY+y+Moyr3w3ueHefxSHE0sWXSv+62fuf3jaHFxx6DiJq24/nH02zrr+Q90
nbn942jy0EUBOdv4PdERRwOWN56w+iG/p7niaF6tDqfe+b/3vjm0/K3OT0+s
5Pc8+Rxq03XKG6tX+O8/c+jmxeG19qbye59mDv0kPshc7eb3THGOtH2tc6hA
0v+V3tTvq/NTub9dcyi+VVadQ725vYW5pI++cumZhY9PPleaH82V9rdmLsmv
/VDe+DnnL86ltJwu7bdtbMD1n0tfFr5mCpDx849jrvT+6JpL376dM+3a0Mdc
/jyyLe91R9GN95fPo2FfHn1vXAc+P2ke1X9Zo5NmE6dr5lFgcIDt0UN//efR
2sO05t36XB/rPBodcfz0Px++ye0/jyqufLyh7yS+nrrm0eGrd64NTODxLeik
zzsyHdnL143ak8jPH3Id7e1kbttyI59fSh0d6rrmzK5tnD/paF830/cvIjkO
oNKRcGi+peGVAzxedHT17LCJ7ZfV9qXrdHTl1Id7LAt5/Ik6+uvbGauLNvHz
jVEH/anj549rvnS7jr7vQANr7eD2cMD2Th3Nqp+klCfz/dGloyzv9Zjt0dHp
z/Ldw/N5vAvx9Hqb8XWvx/P9VhZPd7s+jR56j6+v8ngKfF49Mrgl958ynoRO
Twr33/yW+ydeev6q4qXHowHrwCLYGE/TGi6vqQ3wP0/F00FP3rZW8zl/ezyV
P3g5clYd//NcPD/P8/3QGc/3U+5fVzw9qL7jtTX7X3L94ynsbKP1gVF8fRLm
U62dU3t9bv6F6z+fmgm1BFs7vn/I50uPTwkmsAqsAevmU8MWB2rnV+PruQjp
RrB1Ph3o89ejHuN4vNvnU1y7t4NqbPef37C9E+yaT2uuZ54U9/n7H9KFBVLL
wHKwEkxgFVgD1oFFsBFsBdvBDrAT7AJ7wEKC1DKwHKwEE1gF1oB1YBFsBFvB
drAD7AS7wB6wsFBqGVgOVoIJrAJrwDqwCDaCrWA72AF2gl1gD1hYJLUMLAcr
wQRWgTVgHVgEG8FWsB3sADvBLrAHLHwitQwsByvBBFaBNWAdWAQbwVawHewA
O8EusAcsJEotA8vBSjCBVWANWAcWwUawFWwHO8BOsAvsAQuLpZaB5WAlmMAq
sAasA4tgI9gKtoMdYCfYBfaAhSVSy8BysBJMYBVYA9aBRbARbAXbwQ6wE+wC
e5bQ+H4XZv0Yxe8zwlJpugwsByvBBFaBNWAdWAQbwVawHewAO8EusAcsLJNa
BpaDlcvodP2PJj7rfpSffyFdBdaAdWARbARbwXawYxkVzXjcevetk/z8C+ku
sAcsJEktS6KKF1Xxia/5+TeJHEv7dFz9vJSf/yGdYH8VWAPWgUWwEWxN4viX
k5//K8t/7zXb5NMBvu0cSdL3LWcSnT+723PwCG/vgvw8SXTiWdX7DMcrhOV0
dkjQnOG9eHvZcun28uXSeKByOSmiDy8aEPwr1x+2V4E1yykor4Zt6IoWvr/r
IF0EG8FWsB3sADvBLrBnOb+vcn2FZPrN9vT6kX+4PrJkji9e5v5Plo53ZTK1
OVY3dfsTf3wqmUZ44z38vqRKpiWfrwxt257fNzTJ1Mwz9c+A0dW5/sl0xP6i
9x8Bbn7/SaYBE1v8dGQ5xxuNyVD/ZIo88cmRJbM5XmBPJv3VVR9uD+H3VUcy
5f7819DpB/n4ncmUXqdq/uAn7v9kWtjTWX/zSH5f9CRTUNyx05r2/uufKC0v
UKTyqFEJyhFcH5lIn4eFaZfe53hqsEiNB+pia530zxeIdNMb7+DjV0B+SpF6
NGi68tJNji+EidTgm+gfElo+4fEj0jjvfAjHy8NFChm0tUnCOo5/qSrzfyQ8
r5Bd8Vkt0vK6r9RPI9LpL6riJWd81kL5OpEmyNtrFm5+5ktPFKm3rIk9ezqX
J4pU+H3P9+f9xuMhQ6RQ7/syz3cYRTr2aE3M/q38Pp0n0mNvPJTb3wrl2UT6
YFTw+qj7HD+xi3Rp/7oG8eUc7y0U6dqALRTSlMeDQySzN35Y4EsvEUnpnY/h
+TQn5F8GdonUYcH0L+434XiIWyT9wne+rD+C41Uekc4WWbdXnK7lc4Uone8R
UqigV1xD9wFuz8AUSq95bWfAqhfc/ymkD3236K9b7OAUKq079HLb7Rz/kadw
fTm+o0iRxqeVKdToaNV8Bscnwyrz392tt+Mktw+l0IKm4jdPArl9w1No3sxO
p5rt5+1VKeSaupnWPuR4hTpFWn9NCjnz716LO8DxI20KhSyptbxdF44X6VIo
/s/2T5Zv4nhPYgq9qd47/85vHF8RU6jk5oCB7zzi+GBGCk1r27Z1vYsczzKm
kHv5luTZ65v5nJdCsjoNu+6/7I+3wvHYUmhq1qLd5dNa+/5uTyHFyO+m2A/w
9aIwhXq0KbIu/Y7r60iho9+sX7r6/Td8LkmhawHlmi4vOd7shPzLUuhc7SHV
rrbndBeku1PIUzGqZMpePl4PpFek0K33tyWbb7zOf0+lf+vsSpszgOsTmEp3
ze6Vw+0/cP+nSucDglPpeeb2tDf3cPxenkoNV0Vt3nGN46eKVOoRV786PeDx
qEyVlh8GplSaG9Pheps/ePvwVAr1xld5XYwqlT5sPvd28Qxe16NOpT03sjaV
9OL7lyaVghd9m18vjOPH2lTq0mPGF8Eans/QpVKCLumD+tN4HVJiKo2zLrDY
Xvrj16lU/Y9xjyfO5nh3RiqVbnq4sHwtX++MqXTy1fbOqzz+d4VzTYZxPMqa
Sh1CZ62WhXJ8zZZKrpOPtxyrxuPVnkpty6evzlWzC1Pp2y59kp+Gc3s5UqX3
15JUnq/l882ZSlvHuYe+EcLz02WV/XNnZMsNhTy+XKk0uPWhvZ3r8HyMO5WM
5cqiOUE8vjyptFLYNGaynq9vFan0y5tW96au/nVYadTLVXRiUjJfHwLTqOUw
zYjortzesjTav88dJbzB7RecRttGX7evGsXjWZ5GL/Q7xk/tzlakkZ36OtY9
4/ZRppEx+JeAnTPa+ByWRgcjzE+dLzg/SuPj4H/haeTZ+Sz74+fc/qo0OjG1
fGHL3zleqE7j9uL4nyaNvhn8flynAL7/aNOk8XVdGrlGvxm/NZ7nXxPTqOao
3TXeSuX2EdOo1DsfxuMhI43+Oryls1PN84nGNKo/I6r0STLHq/PS6PWUWn8N
i+HrgxWO35ZGP9YcMDD/tD9eWXl8wbe6f9rOf/6n0cgHx3Mi7viv/2l0+MyS
D0aX/8j9D/k5wWVpFN3+1Oq8M+19f3el0dRHP/W56uH6uNOkz4OeSneYuD8+
0X/9T6NFdVzqXAPfv4R0GuNtL74fBqbTjFqJAd/d5/EhS6eotgvHmo/w81tw
uvT5Up5OIY2Co1rO5vlrReX289csbTid79/KdOnxh6VT0zuTp3cu8fd/On2b
E7Gi1kCe7whPpwbnqvLn+4cK9leDNemkjUlsuuMs9582nfp2b7JywGG+nujS
6e4E1Qb3iQCfE9Npz4WbK9vO5PYQ06nrxu9/yynn489Ip8ve4+f5G2M6PUr/
4rWB7Xk85aWTbGjV87J/vUE6Pz/W8+VnS6e63vlXvj7a4XgLwQ5wSTqp95bW
H3GAx4czXbreoQy2d4HdYA+4AiyskDoQLAMHr6AfNj/QDB7qnx+AdMUKuhn7
dMuKeH6+U64gTYtxU0bHnuL7P2xP4HCwCqwGa8BasA6cCBbBGWAjOA9sBdvA
dnAh2AEuATvBZWAX2A32gCvAwkqpA8EycDBYDlaAleAwMIHDwSqwGqwBa8E6
cCJYBGeAjeA8sBVsA9vBhWAHuATsBJeBXWA32AOuAAurpA4Ey8DBYDlYAVaC
w8AEDgerwGqwBqwF68CJYBGcATaC88BWsA1sXyVdT1cI6Q5wCdgJLgO7wG6w
B1wBFjKkDgTLwMFgOVgBVoLDwAQOB6vAarAGrAXrwIlgEZwBNoLzwFawDWwH
F4Id4BKwE1wGdoHdYA+4Aix8KnUgWAYOBsvBCrASHAYmcDhYBVaDNWAtWAdO
BIvgDLARnAe2gm1gO7gQ7ACXfEoXZFXxxr38/gfpZWAX2A32gCvAQiY/n/H7
QmAmz4/w+74skxb99mBj6kmOFwZnSveXgxVgJTgMTJm8vo/jbeGZdOfamI9K
p3N8VJVJty6NerhzLL9fq2F/DVgL1oETwSI4A2wE52XSpI+r3id5vaI1k0rf
qlpfyfEmWyZlh3SObreP3x/smRT00e68R+G8PrIwkyo2RvYcEsXxNwfkXwJ2
gssyaeyvrTdOMfN6Hxeku8EecAVYyJLOLwRm0fFjAwcea8r5y7K4/49z/2fx
+jx+X5VnUW3nrmafUIAvX0WWNH8lOCxLuj6aID0crAKrwRqwNot2eNcH8fu+
Lovmpl++FBPP6x8TYXsRnAE2gvOyKHqDPPOyvpj7P4vSFyjP/nSC34dsWTQ2
sIF63lieL7JnSePVhVk0+IczpvZD+f3RkUXve8cTxzNKsvh7Cl5f5swiy5Cr
O8v6cXy1LIsuaocEnwps6bMrS7o+251FKdUu/3W4G7/ferJIrS1uc7Ylv+9X
ZNGXvxtcylocbxT0VPe/2o3VCzneEqinD73r4zl+LNOT8tV4Z7CemnjjH5wu
19NXFb20297j/BR6sn+ZO637FT5flXpp+4XpeX0atxfpqcWlqvOftw+H7VV6
6j0htuHHnzX1/V2tp+vT/xkWE83v2xo9vZw0ZoqiDcejtXqK/Llli4w63D46
yC9RT6f/fNh6whiO74h6yny/LPI7pT/+A9sb9aRde/pWpxkcH8yDdCvYpqfB
Jw5XjA/l+INdT+u697y5JZrzL9TTeEXCvQWLOX7n0JNix+tdT7fh+FCJnpYN
6thafpG3d+qp+8T6n908xPHNssr66UqWeDpzfMmlp77rC3sI9/n7A7eezq5/
8Kj569wfHj01rlFvbbf/OH5YAccrGGjFgZ9nNX7A2wca6E6z0RsaNOLxIzNQ
YZm7+7dzuPxgA71YuuN+rWptfJYbqI+qkT26GddXYaAOr85/KA3S+YMwA5V+
vdb42Wz//I+BBvSumn/g/gs3SI9PZaCtz97r2G82x0PUBjpT42Hro0qOp2oM
tHJC2oJ6Tbk/tQaKWPtmizrd+DtOnYF6nz9Y1zyW1w8nGqiucU+zTZ+yRQOF
1jwUYb3B8bwMAzm+vxNobMz9bTTQhP7yhe7tXF6egbI3XWncuxn3j9VAp4YP
2TPgDy7fZqCYjollscO5PnYDZb3Wbel7Pbm9Cg30bIutyaRRHE9zGOjf8B27
niXw+C4x0MDfHXvHfMz94TTQlkh964YRHO8rM5DbOz/G80kugzTe5DZQDbm6
57r7HK/2GGjZ+eSaucM43lxhoOBX7x9CNp1J2miefzzAlx6YTZ298WqOJ8qy
ac3LVa2isnh+JDibbA1u2L9ex+NPni3tL0U27VtzO8rSg68nymwKTFZ/lHWW
v7sNg+0pm3Yab145sJ3nI8KzqUlQ4IXWG3g9uSqbuo2LGd1wIJ8v6mx6S6n5
syyQ+0uTTcOTdTs+GMnXJ202uTdsTr64iOOLumyKqb24TJjvn//LpnpfTRqx
zeE//7MpzHrwxKoSXh+dkU3qDguahjzm/jJm0zTbJ/eO1/XP/2RL16dbs0n7
yZlbhz7l/rNlU7vFcxRzj3K82p5NujeWTSh7xvefQqi/A1ySTXd//ILE7Rxv
dmZTgT736RcF/vM/m9Yl9f2vLJnr48qm/t7j5/52V+Z366uf50/h8enJpqGm
pvFLFNxfFdn0i3f9MtdfyKFf+20y58v88f8curP7efT6ZL7fyHJooHe+1N//
OdLjlefQL7kFv7hc/H2XIoc8r85PKHNoUadO2Ve7c/lhObT6UY+zLSbx+KAc
Xl/N88PhkL8KrAZrcujzc+FDFnbm+6k2h+PH/P2DLoeqddk1Xm7l40+E/cUc
6Xr+jBz+noPnB4059Kx3zVkb2vP1LC+HAr6umr/n7a05VCOpRv+iKf7zP4dO
p3o0l2Pb+myH8gpzpPPVjhyq6f1ekePPJTlU4J2P4O9pnbB/WQ6N8MafHdz/
OVR6o+p7W35ecMP2HnAFWDBSpwfR/36zme+n1Y10wztfxO0XaJRuHwSWgRsZ
KbnPedPiy9w+wUYyX1m5YOp2Pr+aG2lzW8O+EQP4+iM38vcp/DzYDvJTgEPA
SnAoOAzcF0zgweBwcARYBY4Eq8FRYA04GqwFx4F14ARwIngZWASngzPAerAR
bAbngfPBVvBWsA28E2wHF4ALwUVgB7gYXAIuBTvBF8Bl4KtgF/gG2A2+C/aA
y8EV4OdgYbXU1cGB4CCwDNwIHAxuDpaD24EV4BCwEhwKDgP3BRN4MDgcHAFW
gSPBanAUWAOOBmvBcWAdOAGcCF4GFsHp4AywHmwEm8F54HywFbwVbAPvBNvB
BeBCcBHYAS4Gl4BLwU7wBXAZ+CrYBb4BdoPvgj3gcnAF+DlYyJW6OjgQHASW
gRuBg8HNwXJwO7ACHAJWgkPBYeC+YAIPBoeDI8AqcCRYDY4Ca8DRYC04DqwD
J+TSCaOoTKjP8dRESF8GFsHp4AywPpd+GHMr/riN32eMkG4G54HzwdZc6Xqu
rbnS7+9tudLfj9gJ+9vBBeBCcBHYAS4Gl4BLwU7wBXAZ+CrYBb4BdoPvgj3g
8lz+fpTbsyKXwsJi+1l78/vi81zp+krBRCne7/f5faO6ibo+0Y4+t4fjM4Em
2ujtH46/BJn4/fQ5x4dN0vIbgYPBzcFyE2kLqr7/5fmOdiay9Hm3Y8PWHF9U
mOirlPe/0q7k94kQE+k3Zbi+6czxD6WJzN71SzweQ0004fj8gD4NOT4QZqI1
95Qjh5zn+HxfE63qGtI7rpc//miihWdcD9brebwNNtGJ1g8WWmu08e0fbqLP
b/ZsEBna0ecIOH4VOBKsNknXp0WZpN87a0yU+UP65CFJ/H4cbaLh3bU/lNh5
PZQW8osD68AJ4EQT3dBOTly1kuPPy0z0h3pkiXWof/2riRZ511/z+qZ02D8D
rDfx+cntb6xs30U9c2u34e/9zbB9nonPX/5+Od9EKm98juNLVhNdWrPh7X2z
OF671UT/TIz81LWB4wO2yva7vTpM1YjjaTtN9Jl3/SGPD7tJur6vwETnnUN1
XWycf6GJbHPNZ9Ki+PcSikzS+SaHiXr+JBt0ewTHP4pN1Cixpu3qdv96XBPV
mTlpc/9qfP6UmijA+z0+199pos2D9Pu+a87xnwtQ/zKTdD34VRNlxXd7ljKU
f5/IZZL+HsENEx1cevtR7dd5/LpNFJk078KLk/x99l0T3Rk74qG62P89M5RX
bqLONw4uureC4ykVJhqyusn67ts4/vu88nzyxmP5ewDBLJ3Pqm6mT7zxVD6+
QLM0/yAzbXv1/JSZ6Y51y5gW/3J8pZGZ5JvrXNrd2B8vMvP32jyf19xMCcn9
Lsqr8XyE3Mzfs3N8uJ2Zxq1YENLiMsdfFWZqsiwwMs7O6xFDzHTu+Ybtp1fw
8SnNdMDR33HfwPGLUDOd8K7X5XhDmJmG7z66dfkUjt/2NUvnh8gsjUcPNlOf
kh/bNPia14uHQ/0jzJS2/FJkzi3/+nQz/f3rqCkXcri/Is1UfeSubudfcjxc
baYr3vWrPL6jzBTw6npSjZmOedeHcPw22sy/L8XjTWsm1RHd2K+COJ4UZ5ae
PzqzNN6YAMebaKYe1Q8uUk/l41lWWd7ju+WDt/HvGopmal4t6MdbS3n8p8P+
GZX9eaXq96J2+vLXm2nriiz9z2O5PY2V7esdP/7z30zWvDvdf93H/Z1npqUT
Oz619uP5jXwzRQyOHzByBJ8/VjOdrvb3sKRdfHxbzdLfb7JV9ufluy2+GsD3
m51m6ppStDcu37++1kxtYvd9m5XL8f4CM7X3zidxvLnQLP09jSIz1SysbvtG
w+PDYabfenz0zu7VXJ9iqH9J5XgonNkvwsbHU2rm3yfyr8+vzK9x1e+1BPh8
wcy/B3WM12ua6fH60Z/uG8Pnw1XI3wW+YSZ6Oe/Qpnp8fG4zLfkn9MsZLh6v
d83ULGRyrw8DeHx6zOS43z/gupz7s9xMPb33b74eVUD+z8GChSKvNL/Wqh+P
r+oW6fcxgRaKLk387PA9bu8gC50t/aD4803+3wux0ATliSXNFvL8QiMLHXbc
y5y5kc+HYIv0+7zmFuqzLPZ2jQqOl8ot/PsW/HzXzkKOaoNSqudz/Fph4d+P
O8T3f4v09zaUFjrZO/981Hd8PQqtLM9lad/kIcfLwyy0tkVm6Cf7+frS10I7
o3M2NS/l848stMkbj+Tr82ALReS3Klhdm++H4RYKGFftwOJ/+f4TYeHxxM9L
Kou0PSMttLu555pjpH+9goX67iw+/e7VAN92URb+noqvf5rK9t9+rN7G7Xz9
irZQ5rKLy4dGc/20FirTDy0+fofnM+Iqy99xpOK+mvtDB+UngBMtpDly5a+7
ifx9wDILdabvT2yo7//9Kgud65Ef01Pk+Zd02D8DrAcbK4/Hu/6br8dmC8Xk
Jr1V7ODnxTwL1WtQ4Om7keuXb6EO3t8b4eubFfLbCraBd1pohHd9uv/3UCyU
5P29Ob4fFlik8+eFsH8R2AEuBpdYaMeQ/gPnr+B4eKmF4iLFv3sa+H7htNDk
6YrWWXa+n16wULtXv+8pg/yugl3gG2A3+C7YAy4HV4Cfg4U1UlcHB4KDwDJw
I3AwuDlYDm63hs55n+f5+qlYw99r8vxOyBqSbynKavWM16so11DLXVXr40/w
8z/kFwbuCybwYHA4OAKsAkeC1eAosAYcDdaC48A6cAI4EbwMLILTwRlgPdgI
NoPzwPlgK3gr2AbeCbaDC8CF4CKwA1wMLgGXgp3/7/8BCw/Xvg==
           "]],
          FontFamily->"Ariel",
          FontSize->16]}, {}}, {}, {}, {}, {}},
      AspectRatio->NCache[GoldenRatio^(-1), 0.6180339887498948],
      Axes->{False, False},
      AxesLabel->{None, None},
      AxesOrigin->{0, 0},
      BaseStyle->{
        GrayLevel[0], FontFamily -> "Ariel", FontSize -> 16},
      DisplayFunction->Identity,
      Frame->{{True, True}, {True, True}},
      FrameLabel->{{
         FormBox["\"Daily rainfall (mm)\"", TraditionalForm], None}, {
         FormBox["\"Year\"", TraditionalForm], None}},
      FrameStyle->GrayLevel[0],
      FrameTicks->{{Automatic, Automatic}, {{{
           NCache[
            Rational[425, 2], 212.5], 
           FormBox["2011", TraditionalForm]}, {
           NCache[
            Rational[1155, 2], 577.5], 
           FormBox["2012", TraditionalForm]}, {
           NCache[
            Rational[1885, 2], 942.5], 
           FormBox["2013", TraditionalForm]}, {
           NCache[
            Rational[2615, 2], 1307.5], 
           FormBox["2014", TraditionalForm]}, {
           NCache[
            Rational[3285, 2], 1642.5], 
           FormBox["2015", TraditionalForm]}}, {{
           NCache[
            Rational[425, 2], 212.5], 
           FormBox["2011", TraditionalForm]}, {
           NCache[
            Rational[1155, 2], 577.5], 
           FormBox["2012", TraditionalForm]}, {
           NCache[
            Rational[1885, 2], 942.5], 
           FormBox["2013", TraditionalForm]}, {
           NCache[
            Rational[2615, 2], 1307.5], 
           FormBox["2014", TraditionalForm]}, {
           NCache[
            Rational[3285, 2], 1642.5], 
           FormBox["2015", TraditionalForm]}}}},
      GridLines->{None, None},
      GridLinesStyle->Directive[
        GrayLevel[0.5, 0.4]],
      ImagePadding->All,
      LabelStyle->{
        GrayLevel[0]},
      Method->{"CoordinatesToolOptions" -> {"DisplayFunction" -> ({
            (Identity[#]& )[
             Part[#, 1]], 
            (Identity[#]& )[
             Part[#, 2]]}& ), "CopiedValueFunction" -> ({
            (Identity[#]& )[
             Part[#, 1]], 
            (Identity[#]& )[
             Part[#, 2]]}& )}},
      PlotLabel->FormBox["\"a. Bamako actual\"", TraditionalForm],
      PlotRange->{{0, 1460.}, {0, 30}},
      PlotRangeClipping->True,
      PlotRangePadding->{{
         Scaled[0.02], 
         Scaled[0.02]}, {0, 0}},
      Ticks->{Automatic, Automatic}], {192., -116.80842387373012}, 
     ImageScaled[{0.5, 0.5}], {360., 222.49223594996212}], InsetBox[
     GraphicsBox[{{}, {{}, 
        {RGBColor[0, 0, 1], PointSize[0.0075], AbsoluteThickness[1.6], 
         StyleBox[PointBox[CompressedData["
1:eJxdXHlYzN/3z5JCiIosMRJCESpJ8fKxFaFCQhiVFm2TQpua9mmfZpM9FCGE
EMJICMUghCKEZCl7Wb/9ns48z8/tH8/Lufeee+65y7mve94z2DXAcXV7FRWV
QlUVlf/7t+2vaYrKv3/4F6ozWBM81c9O0/7EUD1tnN/hOW1foBdhXab8APAu
yc0eJj+b3IY5GLC/XuP+9MFUXp8pb8DgYQw2ZPBIBhshvLHDMPXzQdT+aEZu
wuCxiC+crs0ZpuzfOEY+nsGmDDZjsDmDJzDYgsETGWzJ4Emwr5npYz/diOyx
QkWg9Ym+xQaErZnykxk8BY/eqWaaNHwl+4DHyzVaXHqvaqvPBwbqdn1zxE+N
2pv6b33+VBRc2f42wNuM5P8hMLfzu8S8c1T/P3QcNeusD1+f5NOgl+s+qF30
OpJPY/ozHZ+Lp6yd9x+P5NMZ+QykVJyevsZH0dZf/gxGPpPpH4NVZjFyBqvY
4JnTHl2ZbTbpt2HktvCLz2iwXWNLclssXn7TRM0kieybjZ7Xkmt+6y0g+Wym
/hxGP4NV7Bi5HVKdJ8TeS/mP2p/LyOci+keiQfuzu8l/8xj5PNTzwgYK90SR
fD4jZ7CKPY7Xf/3zxf9Jmz7YY+6AbyOiki6RPfb/lpfbY/+pvknfU8TUPwcs
H/799I1uNB5wwAxLE+0Zqx5QfQccHpQ6uj53WxuWO6Cm24WKW/b3qb4jSooH
+2emv6H6jmgUtpt63tGP6jsy+hmssuBfDAbzGSxfgIS5z7adKD1K+hfi6agx
G1cmOJL+hUz9hbg40KNymscZ6v9CeEuPPo57MJbqL2L0M5jPYPkiRC8f1nHf
wuVU34mp74SFV0V/Kiz8aL47YblCvriL6WXS74QRWgmPZ3HKqf5i5J/8e6PE
bzH1fzGjn8HyxcjucMf56pBMqu/M6Gcwn8FyBqssQeP9Dzf3xk0j/Utg6Wn3
p/sd5XpeAt2yx+Hf7H5R/5egXbBjTNSmn6R/KdaF8WtSO96h+kvxKex5oqVp
M9VfCvGCWq3VZbQ/yZdCxXPwCBxVzr9lWBqVqKhMT6X6yzDZafOKHXf3Uf1l
iCu9Gasru0n1l2Fn3vrHXkin+i7Qj2k4W6hVQPVdsLNHlufXg/lU3wWTqvtl
ej5Mofou6NxuaN+SncrxW46KK8WBq/sdpvrLMdLagZPtf4DqL0dmVXDAY+0E
qr8cDzpKnPa9UPpvBUoSvv6ys0+k+ivwabL2iZ9FL6j+ChTNHDHz8JStVH8F
M/4rYeQyuNA36h7VX4m/By9weSE5VH8lIhsO7X034hTVX4kzO44tLDi3gfRz
sdlWbnnxjKwNc7jophHl9uexlNrjYrTbz6nb7Wh/5HKx9T9zU2/HC9Q+99/+
ZDNYzsXp+z+/dI7b0la+lgvz9FuHSjfUkf5VUBgtOzJqeM+2epxVsO6zY2KH
iX9I/yrsX1Yt1S6PJf2rMHLu1UfZihOkfxXKHKq7tRtH50/2KkZ/a/1JpltW
nKXxrF2F5MLP5/vwyR8qrqhvN+LiiJNVZL8rDo8oMLl+S+lPV3SZdftsXinN
H64r7It8HD5NqyD9rvgsr8ueakjzN9sVQwzzXuXIcmm8XVGR8mp/s+Zb0u+K
lWfarV4Gpf/dUD7kzOfnsyju4rghoPs+HfnTMtLv9q89XDd0eHKg0U5QTfrd
4CBfdN1y5lPS74bQ52M2jVlL+6ncDdyZDzTKTtL8rnVD07KXh4bkKv3v/m/7
HHfcrJs59VFOIOl3h9SoqmtcVY+2clx37Guwetu7keJAvjvyVx/YuG7qedLv
jjixvDnehNav3B2x1gMdf1t8JP3u0NJ2Dpxspkl6V0PLo3W4Zin9vxrLvpmr
TN1J/sJqvF0v9n/q2JH0r8alASty9GbTePFX42qk+3U37pA2efZqvPq1Oqml
SyPpX42Z+vs8g1Iekf7VOOgQvrzXmr9kvwc6Bffc9boHrQ+OB+LPJ4f753Rv
aw8e8O+z08G4H81HrgdevNQ41vF7V7LfA+XjsnW6/elF+j0gePK7/tjD3m1Y
7oHYopnFU9ZQHFzrgQG5TjPVDo4l+z3xe9qY35+OK0i/J75dHDfmvDnZB0/c
kf141zK8gfR7Qtrtpl2+BcXlfE/UvuhQ88toKOn3xOF3Hx1rkmj+yD0xiF9Q
bLhXg/R7osqkpFNeHof0e2FBn8czR/akOJvjhXYJWolH+9H8Qqv8bMaTXB/a
v7leKOt0ryV5DcXZfC9I3l6J6zGE4tRsL1j333Wg5vR30u+FLadvbeljQvtT
rRfMFk/2r57WhfR7Y3tUTMg+K5ovHG+MzNxR/mcGtQ9vnHDXGr1gWl/yvzcO
B53X6OD6lfzvjZgxQVOuiGg+ZXuj8u7ukXHX2tH4e8Np6OUm7RUfSL83Zu1P
CrEyJvtU1qDn4sHT0meR/zhrYDuhZ5ev15T2r4F1Zox1kP03sn8N7mXxObMt
+pP9a2Az7p5DhiqNZ/YanOpVaxMymtqTrwEnSn+Yju1d0r8GcTrG27Ge+qfi
g+9HRyYKt9P84vjAzBPD5/V4Sfp94H83/VD6+VrS79Mar73f4JFK+wnfBwpj
nyT3A59o/fnggcOJ5uMFHUi/D+qqvN3jUml91PrAe9+U6moPfdLvC9MDKZoy
J7oHcXwxN9I6ffHmATT+vlB96n85qB21z/XFuJ7XnE+NvUb6fTFxnmzA6MW0
frN98XKvOEI/TKnfFy0v92bND6R7Wq0vdtznbs19rUX6/WB2sKZ5adZA0u+H
nnsUM4W2g0m/HxYM79r762G693H90PFCyWb/rrSf8P1QEqyo7rRBjfT74ajO
7fmKWY9p/vlBPvSi/n8WxqTfD9336i1U46qSfn88Oe465mvUKNLvj/rwFTax
8zuRfn9Iph82bjSl+cX1x4v4R75OUWQf3x/6e7w4v34p178/Cr94n304uB/Z
74+5Dv8ljbyutN8fO801Hrm4Ke/RAUieZa1YImgh/wdgyTw7o7I9FO8hAJO1
XCPPvRhB+gMw5MARQ9nt4aQ/AKf+yxkirFXaHwDviWHTY4Jov5EHwN/j+oFJ
vjS/agNQVB55Psia1o8KD/pL/l4bvulKG9bkwXnmXvN0deV5xINZkkHVrde0
H5vw0OA4z/JyB2W8xsM5k7cho3U7t+mz58H8p3v3+McZNF94sNG5Gur5hcaD
x0PSoM6Lt4R/If/x8CLLYtKzPO02uZCHMYt6rHt2/DPNZx76ja/3vOZ4tg0X
tOLdNedTk+m+Im/tf+Tc/L8cik8UPIwq1Vjz2Yrmay0Piu7Otj5ltF6aeJDx
3bU462k/UQmEZ13Cqn4pZI9mIGYcN/RYMobWKycQ0vm/1nwX0/5kEojKr9sv
zbWk8wOBmJzpd+2d2u82bB+ItM1b/AprKJ7gBqJbMmzqVuxvw7xAuFrP43/U
ovnCDwQsLiExh84TYSA6nY33XptF6z07EEN3tS/X7kL+KghE7N7A93pBNB/l
gbizrfeUSXdoPBWBWNnt1c7UscrzNhDbIgVFB0bWkP2BMF3ssev2KGpfZS0W
Ld/T5f0mOn8012Lr/s3LJtrcJvvX4uIV4659f9N5ZrIW3wYu6fPbhvqLtVhw
bMG+OXGDyP9r0XV0dfJ1nRtk/1oU1f39uanbMbJ/LY07/fHXwtFr0MerUyk+
FK5F5IrcBOelF8n+tTC/YFme4ODSdh8qWIsdfloNHyyiyf9rIc7dVz5qM8VT
irUYk/XomHok8U+1jL6m1v7pcxShH2m+qAQh9F674Pk9aD/TDEKm15Nxby7T
fOME/VvfJAgCbtCk5SV0/0AQzE/EBVRo0f3WPgjrvix8kp9B8S03CIO7JeTM
0Kb4g8e0xw/CoPE+e3PP031FyMizGVzAYHkQHg82W1qhSfG+IgiKlqjVO0sp
fq1lyjcFYaDh5QUosiH7g2FzoLBfZtbntvHVDIZgSlDQmn2FZH8wLMVmA3ZN
o3jRJBhn6tZu7+NG/kLwv+3bB0Mj18vq1Pb1ZH8wePauCbWv6T7FC8bO02Xq
1w8ep/UfjFfuDh/fG/DJ/mAs1o161PmIG/mfab8gGPMlDfNPVB8k/wfjuad5
7hYD2i8VwXjv6dHDv9GY7GfqNzFYZR3OrBRe3yI8Sf5fh2e8pjvJnWk8Oeug
6TOo/Y2OeWT/OsQ265p34NL8wDrILAteFfx3mvy/7t/2uQzmMZjPYCGDs9dh
psmaZd0n3KH5z8jl66C9KOhp5jGa7wpGXrsOPTarKowyrlq32c/IVdb/izXX
w+T07H62v2606eMwchMGYz36T1n/rnhEFtm/Hpz9LcUXXej+wV0PyQ/bgXsq
Fre1x2Pq8xksZHA2gwsYLGewgsG1DG5isMqGf7HmBlywf2csCuxJ/mfkJgwG
g+0ZzGUwj8F8Bgs3QOPo64YZqy3bxit7AyKK9SYeXUb7VQFTXr4BD8YNiAh0
Ua7/DVhyQ93v+T5aD7VM+SYGq4T8izUZzAnBtca0I9F7KZ4yYeRgsD2DuQzm
heCXyyQ3vVF0/+YzcmEIfD2t7ustHEnrn5EXhODptTlVA0uDaf0zckUIPIpf
bvw9zoHsD4HozOWhEePc6fwLweZSEX/SJOX9PxRDq0YJSw570/oPxVu3O2c+
9p1O/g+FR/crvYL/TCX7Q2Ez39KuUY34D4Ri3e+fDzd3ov3KPpSxn8G8UAz4
suDOtTnxZH8orPLPzw0aO4b2v1C8eB30Y9qEerI/FI4F0wpWjzAh/zPtyRms
CMUtix07y8PovK0NRQ+dil37S03Jfqa8Sti/WDMM3Tt4TrGs3032h8Hmo+jV
qMaKtvloEoac22vTNvUuaNtPwNS3ZzCXwbwwTE8Jmt9Y7kT2h8F17PvimrC5
ZD9TPpvBBWGYc8Kl7Nl5ev+QM3JFGLZtcb0UNFhC9jPyJgarhP+LNcPR/PBm
cMqcoWR/OJ6f7RqS/on4JhOmPBhsz2Aug3nhqFPT8vo8iOzlh0NQHRkgE1P8
LQzH5yZLrqr7JPI/U78gHBo9LiQ662mQ/YxcEY7fL2rLHr+81+av2tb2xIZV
dpeIb28Kx9qTz/tmLFTy3xF4uWfXA+2Ts2j+R+DSjTFFVXeftfmXE4HvmX9U
q4fS/DOJQJCfZuomfTovEYH2mnt9t26g+6p9BGN/BJr/rv8eZTKCzv8IfDIf
ZVN7OJnsj4DppLqnYzYKyP4IeH868EU3kdZHdgSqfT1+3rCgeL4gAnnnonoN
N6J4SR4B46NDlui6pNH+x+ivjcCC9K39k0xpf2yKwPyH1W/gfJzeRzbi3T3z
lU/i/Mn+jShuXF68swO9V3E2/tueyUYccRsulHCJj8RGtFwZfDIul/pvvxE1
ztO/zXqi5Cs3YmPPMzX6ThQv8pj2+AwWMjh7I9QOfjiwvMSa7N8Ic31TtRVm
HmT/RvhOv7a+7gj5U8HUr90Ip5KJIVYic7J/I+J1Lq/UnaN8r42ETv3qpRUp
xI9oRkImTT/6OrQr2R/J2B+JJw4GC6LyiW9FJOo67FPsGUvxun0kJM8qfu/b
Tu9B3EgM0Ih/r65G8TEvEgGJ4/n9sslf/EjMGP57aW4Oxd/CSDSU+vhHZJM9
2ZGY/bZpfFPXErI/El5lQbJUG7ovyyMh7wrBFx7dVxWROK7Re+eVJGq/NhId
l4t/vXffSPZH4oSwcO6lLOJzVaLwt8j70kz9hWR/FGarzImMGU/veZwoxn4G
Iwrrw1f8TXxM9zH7KHR93TLXJZb2T24UBmbczcsIpfsVLwpvrtz23NFlB9nP
tCeMQh/rUzlc8XWyPwo9FoQKuZcoHi+IwvEQ3eiSP7Sfy6NQM+an9sr/Ssn+
Vvn0YK0jPLpv1kZhssve5EIrit+boqBVa5X+4hOtXxU+3gxI/D50KMXn6nxM
nyEcOn4I3Wc1+dh6K/J13jK6b+vyUekbdy7uIrXH4aPdeOsPw7bS+jHko/84
8cquavQ+YsLHwnpp0Pxa4gMt+Hh71kvv6Vjiz8HHi70FjmONbrVhGz7WLz1n
F3iI+DV7PkIHfnsa94TKO/NxYZws2deV9jMuHwlHTiw4lU33Yy8+ao3uB116
S3wlj4+TrgMjjGXyNhzCxyDui3sOAyg+5fOx+3jTPKMDxOcI+JjSK+DD7u10
Pxfy0Wfql1u6q+i9KouPTQbB7c3Ovyf/8DGrPuf11G3Unzw+nn8c7iLfSHxD
Ab/1bn9z6YDHdB8v4mOo0+3SsIOV5D8+utwZ6sh7T3xHGR95+mFicQGtLwUf
87y+bHX9ROd5FR+ynS2a54YTf1rLh824Vw3uk/a0yev5mNmt/qHV0h/k79bx
2vU91i+e9ufmVn8m9hgjXU58jko0fs/1/H78A/HF6tEwadGPOjyF7NOMxpW1
y3vN8qb7vG40enfj3Og8m9YrJxrrk54EfFxFfKZhNALjMvceCqf1YBKNg3uv
eK09Ru/BFtEwF97LEHZR8pvR+HX58VDrFOInbKKxULpFjcvrQ/6PhutBtQVC
e+LjnaMx5n5NztpCJR8djWPFDRN904i/8YrG9N5D9q1aTf7mRSPDZdXjDnrE
n4dEwzv6pdNMc+L/+NGQqm2pa84gfwmiIYlY5xQyoD35PxpF37D2ZxbxgVnR
UN0f4CLwIr4qOxpzvUvufHAmPi8vGvEnSke4eND4F0Rjzc2/NcEBND5F0ci2
zjG/kar0fzSq6j/2rBNdJf9Ho9E5cmBdIL0PKKJxdoH+jW7vKO+kKhqT3v78
0N+M+MDa1v6U1lfETqb69dEoDNh6/Nx4Gq+maBiODeHNiiY+qjka0U82eqsO
O0L+j8GDL9OGdh5NfKF6DKa1ZDS72BPfoxmDDROKzTTc6P1FNwZTSoIiT5op
+fIY8B2C9KtO0/uCYQzKVGzqLHlKvigGV8M/9HOaQuvNIgYhnEw7O2M6zxGD
gKu78gzDaTxtYqDmPXLMtEWE7WPgkR9UePwd6XOOwdtHwlUjZ9F64cbgx5aZ
W0KCSJ9XDJ76D1AvSSZ9vFY8+maXO91p/YTE4M+lPKOfHjQ/+DHw252/VRJD
72eCGHSc3+em4w56XxHGYLLzj0PvjxA/nhWDa7cqna7U0/tSdgzGvzq1rXvP
MeT/GBiGNBXMeU18dkEMqp88urz9NOX9FMWg/EC8WZgprV95DCo8Z5Qf6Ur7
T1kMduvl5Sa603xWtI5XxcfMmLL25P8Y6Ln2KO1eSvO3NgZzLR/cy6im97n6
GFh3emribEF8cFMMZsVqvkyop/LNMcj2PPvZPFCZ9xSLMJFzz1+bafzUY/Fk
3DyXDn7Paf3HQr73duPb0TTfdGNhOLqQH3mJMCcWXc7F9otJIH7dMBbj7JxG
XviP9m+TWFSIjup42JH/LGLhz5kle+D8mvwfiyED068sHU/rwSYWz2QxTdWf
if+3j8XzICezGQod8n8sjB8dtd0zgdYrNxba18KnXrSm8fOKxd/zPsWP/9J8
58XCaoaP9otJtH5DYuF3u2KFm4zysvixSEdypssk5f4fi07uthl+XnReCWMx
yHPJynpT8mdWLKTrUiMObFXy/bFwW9wn8LuE+pMXizLRttHXz1I8UhALc+9T
mTtO0nwrisWykzUJ6SNpvchb+zPnjrjXJmqvLBY5KV56kQ2vyP+xqD2oE2hv
Tft1VSxG/1rivMWS+NvaWMw4MjOg/XjiP+tjEX7EuHmwCr1HNcXCUfFqYc5D
8mdzLAZnVc/cuVqZ1xeHofXjT0afoXhFPQ5Luoftbml4R/6PQ8jUftPKHCl+
043D3GWaYRMfEL/JicPkl6GBK+9T/GEYh+2ywpXHh62l8z8Ou4ZpHdQ4SfyB
RRw65+30+d1C+UWIw8w8s5f+y+h8sYmDtk5p6BcTWo/2cdRP+nOOw4TUUefS
dtJ9jMvIveKwLysiYFEjxYu8OIRXLmm8eIPii5A4TOk8pzT8A8Vj/DjUSLbz
HioofhHEob9isKNjT1p/wjj0ahj4avRdGr+sOKwd1aiq56t874pDj92nXEw1
6T0gLw4dHL/oqjjQ+BfEodtT1ZuJ22j8iuLwp7Zua/eRxK/L4/C+QzXfKpDu
M2Wt9hyMupCt3J8UcXg1+lhRnS2tj6pWf+Tra74OpfyC2jiMWdNtfV8zWt/1
cch7y81qEtH+0hSHuNCYD912Uv1mZrxU4v/F6vGYF6l1o2YdvedrxuOAm1+I
yyDKL9SNx9mXAY/riokP5cRj1NG8rWk36H5lGI/NIV9f64iJrzKJh7DcfXCX
hwfa7lsW8dCxMTOoUqP4F/GYf9iAl9NIfL4N0x97BjvHI+xls9bqZb7k/3gM
3/Y3710+rW+vePimvluwawrNJ148zhzNX2qssZL8z7THj4df8cUcfn96nxbE
w6zTlcOfPOeR/+OxzmG5zpmTBm39z2LqZzM4j8EFDC5isDweBs9n3W+Ne8j/
jFwRD2+bUt/ho4kfqopHnD63F0/dk+73TPl6BjcxuDke0xyOBJQ+ovu3SgL+
2o8/+SuQ+C71hH/LaybgdUniZ6mY+F1dRs5JgN/Ul42xz8629ceQkZsw2ILB
SEDZoAm3vr2k+WDDyO0Z7MxgLoO9GMxjcAiD+QlYkHCp9L4a5bMKEvC0YtfG
6Pg55P8E7PXxT2vuT/evrAR8HVSqtTGd/JWdgOG5e/b1LqH5lce0X8DgIgbL
GVyWgPlOZQcnbrjWNp4KRl6VAKt+/mpLzGj+1zLyegY3MbiZwSqJ/2J1Bmsy
WJfBHAYbMtiEwRYMBoNtGGzPYGcGcxnsxWAeg0MSUWN90rfhjwPlVzJyAYOF
idAaHJ83o4su+T8R3Ic7zZ5XhpH/mfJ5ibh3LW2o8FlFG39WwMiLEpE07VTY
9mwX2v8TYb0EjSrC6rb+lCXiSrGT9v3vlA+oYOpXMbg2EbfHzHfLvED5KvWM
vInBzYkwfW7+9Nzv+bT+BXhQXuOXPZf4K3XBv+U1GawrwOrt7UPuhi2l9yEB
wsaHi6WnztH6Z8qbCBBYdmTbFFXKX7QQ4Pn0RdnV3+m8hQAP7/Z83XUd8e82
TH17BjszmMtgLwF0ApO3HpHQ+uQx8hABVE/bDT8lID6OL8CEmk0be3LovisQ
IDls0u1drhRfCAWwu3ppSc+3S8n/ApwtVdtR0J7eE7IFsHo0O6i8D+VL5jH6
CgQw2mY1oWPxBDr/GbmcwWUMVjC4isG1DK4XoN0H2y5z9Oi+0yTAUuvvpzRP
ubf5p1mABuM/hwrGE1+gkoQzue3eBCnzgdWT4DpiwPkO1cT3aiahqOlQQ7U+
nRe6SfhwSD6tMpnmPycJy0ed36m6j+IjwyT0Mw3IMdai+75J0r/9s0iCxlRX
3+9xtW39ASO3SUIn7cYvvFwaf3tG7pyEDe1aqo160PzhJsHzbuWQhf0oX9Er
CeW2o7NcPoD8z9QPScLLW8NszFRFtP6TsPlt5QEfAc0XAVNemIRe0nYZ6j8o
fyUrCXbbrSVhUuJLspNw8s438XztIvJ/EiTFfcYv2E7vwQVJCNhyYJnGBIpH
i5KgNuZT8Vl9+p5AnoTTeVfT/TiUf1uWBL8evb+HDCR+RJGEjNi+5tdVlPF/
Eiyvpbj5vplM+z/T33oGN7Xq22zXp9ye3tOak6Bb0aCTrqm8/ycj43rK2J+T
KP9RPfnf+poM1k3G9KNN918Pofd3TjJ4ffu8vfyzgdZ/MtIvxu0buJ7yTU2S
YcMPnfri4UOK/5j2kAz3H2tsrFPz2+Q2jNyewc4M5iZjz/jZy58bUz6CFyPn
JSM43+/OVdPxFP8lw3C7ffnirTTe/GRcMclI0LGg+4ggGVXdGrqOS3ne1h9h
MoZYlnw7UkHrOysZs45YZgf9pvfV7GREbVVTSwroQP5n9Bckw9PwstkmDcp3
KEqGzzu9g9Ev6T1RnozO3t3WyfsRn1CWjO06vU6P7EzxliIZzd++/3ifSP6p
SgYk5qdrtTaT/5NxOOzGhgH7x7X1tz4ZdnfmjfLaHkfrPxnrfbMq8SuA/J8M
vmaDSfB1ypdXSYHtiyWf1d7RfU09BasOXN6uP5vuc5opaDH9o7lOlfho3RRU
YdOdqmHkX04KFjfGGDp0In7YMAWndx2paCcIJ/+nYF7fMa8+H6X3TIsUzDFd
qFXTi/hSpCDmzumdJ0uJz7dJwRrta7Y6k2k/sU9Br9IDgzzP0f7pnIKo6acW
VBZQfhY35d/x9mIwj8EhKTB2b+e+/jDlw/EZuSAFQ8c9uNJvdkfa/1OQdF41
c0g93SeyUnDbNkc0+Tydl9lM/bwUcDz3R/Ee0f2xIAU3/Ve23Faj9VuUgpfO
51Y8OEbvLfIU5OQ0qIsNiA8rS8HF5L3tzs+m80iRgjd5Wu36KvnyqhTYPBQN
//2U1m9tCu4ZPflp+pzq16dgwZzOK3QXtrTNh6YU6E9JV+0sIf80p6BwSkef
eUuU31+kIo1z/c+9RIq/1VOhvjG9nv+d+D7NVKQMVKSpbab7qW4qTPRUv32+
R/7hpGKo+47IvF1R5P9UpNvoDT56kfYvk1RkfJHoO6tSvqdFKnz9rq3OktJ8
RyruN5Yt99tA/LhNKkQdY0/u3EDzzz4ViSueNm559ZD8nwq7eZnxUz8p88ta
y7vd/GmuSnySVyoEwclqMlfle0sq4/9UTE/ev7JwJs0nfqs9P7oauYyh9yZB
Kk64DO2dbUX8kTAVdS/6hsmH67e1k5UK63kua95spvHJbi3vaHvm0zPih/JS
MSjzjQ7XkPLxClJxWuRYN1/nGfk/FeF5vrcuysm/8lSk3qhL2pBJ9+myVBzs
59Wl5x8aD0Uq1LorGi9NIH6qKhVXVXb8J0+j9VubivaJliE9dSi/rD4Vhws2
8jkx9H7TlIoN5rvPXbxD+ZnNqTB+6L/SYSHxhSppCLhpU/eokt7v1NPgH+xW
ZfeV+GzNNFh0/JgvekX8tW4aCtrdXX1Tjfg9Tho0PggtbxtQfrFhGvgfMo4P
Gkz2m6ThwtD3Y8/UGZH/01Dh3Jzl34u+40MabMf/5I94Q99R2qQhRaP/S7c8
4jPs0/B8ZiejWV6U/+uchscvdN+f7kV8NTcNZ8r79CxyJr7Dq1Vu4eIm70f9
5aXh+kdj4bNhlH8bkobfNgeCkkNIzk9DxyUqvf196LtQQRpkywaJB/Uje4Rp
8Gra/+WmCdmblQaza+VdV+6m8c5OQ1+3eqc3M4jPy0sDZ6/exB9Dqf2CNJy2
eroqdyiNd1EaIh5VpHwNI3/I09Dzanm3DkH0XlCWBrtTNmkam2h/U6Qh73ZX
f7MMWk9VaTgfn+Xce67y/ScNL3ccOauzjd776tOwQ+HjaJNP+2lTGrr6vGrw
uUD53M1pULV4c/H3EvKPSjruHzqwvfNH4vvU07Hw/uPTe0qJz9RMh4PxhuAH
pbRf6KZj/5JlWZ5dKX+Wk44hL7yib2vTfDFMx2Y9p7w+7sr3n3Rk2NXe0ysm
PtciHZ9WHc4sHET8GdIxQG6qeqgT7Zc26bCF47lTacR/2qfj8PxjR9b5E7/j
nA7DrLThfkPJP9x0hPfVHX/woR75Px3OYWOWDsykfH1eOgLDCi94Keh9MCQd
NzZxS+zb0/sBPx28zZPffXaj/UOQjlU1M67puBE/LExH8OAraX69lf5PR8f9
4wMsW2g/yk7HRh1Pw5mZlA+bl45c85kXT6d1I/+nI0tglbzhCO1HRenQbymN
zW9H+6c8Hb6FR1sOfKbzvSwdVVqTij/cIP8p0qEdWzFw/BBaD1Wt43M1/1HT
PBrP2nSUlPayL1hA/atPh43t705ibTpvmtIx97hbiK6A+LzmdBh3+JjI/Ssi
/2fgk+TLzvBM5ftPBl6OEHQXPdRvw5oZcIzd/6pHDtmjmwHzM7LUFkd6L+Bk
YEPT2bTnR4lfNMzAhxNL7PyXkD9NMrDlhGfLInsaH4sMyHO50vAf9D6BDNz/
s+Jswy7iV2wy2v5f+WefgbF7bmRZ1dD8c87AuQ8eG5KNaL/mZuCmnv2PDyHE
13tlIN/k+2H/6ZT/ystA6qZRY5dvoHg1JAOLhukO+TyZvgfnZ+B345VZk/Lp
/VGQATPuuayuK2g9CzMwSGvUu/2f6T6TlYEHJeX9pyQo478MzM5X1/YMo/HO
Y/pfkIFRlh+7vxxC+RZFGejQaLfj1le6r8tbxzvddFNvI+X5n4H40+8yXglo
fioysO3yKi+hVjGtf6b9WgbXM7gpA51axlV/mkznS3MGvMbNOq4ynPyjIkRm
rkXY8UjabzoKMU3wxuzq4ua2+EFdCOHE8BPOFRSPaggxJrqbrqKFvhfSFMJ8
3w2h+SyK77Rb6+dnf6vdo3wvFqLP5d/3TvWl83aAEHMNGhZ060j2c1rlk9NG
2YfQ/DEQYt72xHSNIVTfUIgbuyfPNhlP/jYSYgnXqujoDMqXMhFC+86l6DU+
lL9kKsRbl3N5+zQpP9dCCOuxhY9PdunShq2E4HS7V1/xg85jCHHhXcdY/iTi
r6cLYeMcd5DXg+5LNsJ/x9NOiLWNsmX+yu/V7IXgnT5zZ0h7ip8WMuWdhdjx
97iqKHNvm9yltX+LfnHmrQpqG1+uEB8Xfl12hk/j4y7EBLP+/Khf9P2sF9Oe
L4N5DA5mcAiDIxjMF+LL4h23d90XtumLY+QCBqcKcXXnOYOW1E0UHwmx7fom
2Z4rlI8pEWKkrXtxk66E+HIhOhUIP/im+bfhbUKsSzt68cFYV1o/Qjz7xPk1
ZyLlS+Uw+vIYnM/gAiFUZ+tIthZpttUvZORFDC5msJzBpULcPf7UZ1gJ+auM
kZcLkdj19+X0Lsr3GUZeKcTp0ugDk2zp9yyqhJjqps55V0ftVbeOV/QYr82p
FJ/XMvXrhOileWjkDRsfOs8Z+TshDHN3h1QOH037uxCarmmzBN3pPe6LEBf1
pvAuvqR8p2YhfiX4LDo5gPLFfgmhcVi28sdYyo9Uyfy3/Y6ZWNtsaTLpKJ0X
6pmY1Femss+N3ps0mPKaDNZmsC6DBzCYk4llwbpeDX/pe2wDRm6YiYzFJX/j
ThMfZJSJvfPv77C8RPyWCVPeNBNJ1nPe93Kj9WTByK0yMd04sMTIKITWPyOf
zmCbTLz3rNz+divxhXaM3D4T6pPFY3oHUv8WMnJnBrswmMtgdwZ7ZWJz+xn3
xE6f2uaLLyPnMTg4Ez0eV/1yFdD+EcLIIxjMZ3AcgwUMTmWwkMESBmdl4sC2
6/mqFfS+tC0TrtaVJRUfKV7NzkRi0qEe1pNW0/pn6udl4qvfvG/DHhE/k58J
jV+vrG4Z0e81FGRik+bZHReT6D28MBPuTqlmD/wovinKhFNi5u1XRwe24eJM
PFi+Z+z2BZF0/mbiz/Abm6ZGUPlSRn8Zg8sZrMjEb4Mj1yLa0/yozERjxJTk
9u+V5zVTvprBtZm4MWLb1ll77rb5ty4TZyQ3Bi2fN4DWfybyx01up9NE/Na7
TJzsV/Vilh/lPze12mvfU7fDVYpnvjDtN2di1olbv9v3pfP/FyNXEWGo9HPs
DyPiMzuK0M5kHX9jCf3egrro3/IaInx0VPVZu6yKvhcSYWRAsOzjdeIjtUVY
IDPncQXD6PwXQVHScujMXMqXHyDCm32L4zfepvdhjgiSDqPafzSi+7CBCNxc
jfC+3uRPQxF2Wc6a2PkgnfdGIkyx838UcpfeR0yY/pmKMOjA3dVm9yk/zYKR
WzEYDJ7OYBsG24lg1/yb41GmTvcTEc6kv9VsXkL82kIRSqV6zU+0p1C8KkLB
jD9jn2QQn+EiwrDuS1Z8caPzgCvCnQis2BxJ9rmL4Kiofjc5j/K7vUQwXLlD
dXwd5Yv7inAp1nefcSWdlzymf8EiLHu98IvLfMpfDRHB2HFaVnY48W0RIizu
tCw0ZwbFo3wR7ke/SS5Q5nfEiZB176JG87x+FA+LcMjyk9eE+xR/pYqgc3mu
R/9h4+j8F8F7ZXHVNiu630hEEJyZ+mf/VcpHyxJh/pfmWTYxxA9tE+Guyy2r
TmKK77JFuLeGX//UivKFcxh78hicz+ACEUKbxVXGDfReWsjIi0R4EXTz72s7
igeLRUj1KfIyuEfrVS6C1siv2/mdyT+lrfaO3XLt00zKBy4T4a/09/bc+9S/
8lb735aq72yg/UMhgqh3UuoLbcoXqBQhReG1dOJj+h6rqnV9WQxIMZpE+121
COsGvgzd+J7O51oRejoFOOiOofydOhGunb79qu4J8U/1IvCHr/nkeZX4vnci
zAs9N3vdaOLjmkQomuaR2bSP/PeFsb9ZhBtl8aOqN82g9S+Cj3izw7pF5C8V
MXqvcfA/4Un7aUcxRlYq3IJ30/1UXYzxQ3/8p7OExktDjEWrg/atvkDjoSnG
9uVvK/oMIn9riyG+M83TyZriYV0x6l/fr8wyJf5ygBgCw8IjO5V8H0eMOSv6
DRycSPPLQIzcu+fKH9/dRetfjJ4VCVv7qNF+YCSGwfyj99VcCZuIceXenQ87
LlI8YCr+134LBluJUduzce8iB8q/gRg+G3outCxfQ/F/q73+2Zw/NfR9kI0Y
mpbX0jwu0fcAdmL8nXfFzKI/7cf2YkzocnnuKS06vxaKoR8+yn7UYso/dxYj
YWv3qAAR3S9dxCh9JMhRRJI+rhjPb2zIULynfHR3MYbWL1t2NovGx0uMST/S
XDId6H7lK0Z3yY7BD5roPsZr7d93mznVQ+i8CRZjbn3XwA3dlfmuYhyaEdTl
mQHhCDH6V362PH6K9PHFMO2d4NV4i/Il41rHw1Zj/qDelF8rECO/44uJK4+R
v1PF2BUi+NIcTPyWUIyOHy91+BxD91dJ6/yZe+HtaeX3kFlinN4RM8Dbkfj2
bWLoNrXUTHygzJ9onR9f/k4cWkm/p5Qjxrk13YLE5XTfzxMjUPW3atxs4pPy
xVi+5HvjrenEPxWIMdFEd6trLP3+RaEYtu0C3xZMIH62SIxXi3d31TlK/EKx
GKuspnxbpkf3dbkYF551uTx5BP1eT6kY08S57Y+70niXiTFze+ZE3ROUH1Qu
RkysrVu8PY2nQgyT+8UTgiwo37ZSjHfHLh80ViG+r0qMCgMN7bMjaX5XizE4
8vmSBXrEF9eKUbgiwOvbRLKnToxu5VZvu2RQ/mC9GPGN3T9Vjye+711r+WF7
1TOuEH/YJMaYt9datme3b8NfWsdH1SWk8RPlnzWL0a6vwyfxD5p/v8TYsPXI
ieM1xPepSLDB9dghQX+abx0l6Ne+Yun6x+R/dQkuVM8+v86Rxl9DAmHUosab
Uyl/UFMC1SdHxRJD4qe1Jfjz2uha2HN6L9OVoP+FimGybNp/B0jwdtynI2VP
lb/3IcEm4wMNg/Ko/wYStK+2PqI2mfghQwkEey7tqbtP35cbSZAUc6EuJ4D4
PRMJnj45mLa7C93HTSVYdKXy7uM+Sr5Jgl/x4yI6bqb8PCsJeA+njW46S/6D
BM8KPWI09Wl8p0sQyal0efSd8q1tJDjte+Zu7QviY+wkcOf33NR0jvgwewns
u/TXW9aV+LOFEvi4Oed+tafzzVmCVG5S/bZ2xI+6SHBUHPRhSBL5gytB9aOf
PZ4NJ+wuQYuukZXOQXpv85Kge7zuhFMZxI/4SuDo6WPH+UXjz5PAu7jvqAMx
tB6DJXDmnEuatoHGK6S1f/cMIrccpfkUIcHU82emLauj+cOXYDHvR7G5nPKt
41rHZ43rOacSGi+BBJdtNb53G0d8UaoERz5cGWszkvZnoQTnu/4p0NGh80vS
qm/jH/1FJrQesyQYPWLF30HqxDdvk8Dy0kSf1XV6bfJsCc4Vvbpv+5n4xBwJ
DuY1XN9bQ/7Mk2C2/Pm4jh9pfuRLME499GBRNfHhBa3lI9Smju9L871Qgrkz
n890ukT5wkUS+HX+5HJqGvHFxRIMPlu9Yvxr8odcgiLn+YsPltD4lUpw7eSz
+Ow5ynxcCXYKdsQZj6B8/PJWe3ob6lwKI75EIcEKk0vNg29R/yolmNRZe8fE
x3Q+VUnw6pl+pvYPar9agiqB/ZsV38je2tbxm3epJZtH669OgpBglaQrYylf
tV6CdRYjXYV9abzeSaBufUNm70z7bZMEvf4kumr40PvGl9b+DHE/pJKn34ab
JXAdcWKsFof40V8SlHRx+vDmDc1PFSl4Z9ttDL1H67ujFDl6EzacDib+X12K
U7tq75wspP1TQ4rhDZ3PH4ug911NKSwGcGoOqxKfpi1F2cenOXWg9a0rhc2v
ku3DZfQeNUCK3mtPJc85SfOXI8W42ACta//RfmMgxfrcPyn52+i9wlCKnvu6
DF75i/pjJEXzjINuJjzl73FIMWPGx44pp+k93FSKpZ5mC5+dJ39YtMrNXk0o
MCB+xEqKgZc7d8m/SP5Ba/9NQ5O6zKb5OV2KZ9fWdz87gvhfGylK5k/YP0ed
+msnRX/3wUHcI8r3CSl6pAwPnL+L/LtQCjXZhIvriqg9Zyl+PwmOuxVGfKeL
FJ1fDf3is4LOC64UuVWcyq5Syg9xl+Ia7o9aOpPmp5cUVt3mLvvTje5HvlI0
Tpq4yziR8nd4UhzoLkjorUvtB0sRaHg3+2sx7e8h0rZ2lH8RUghabgiv7FR+
fy1FbFeDNyN70f0wTgq/swfP17en9S1o7U+A5pgb0RQvpUrxuE/tq6t3aL4K
pXDLn9lp6Sjyv0QKf+fm+vbfyB9Zrfa+fTlguS3lc2+T4qeH3egob/JfthTC
2ofPTUMpPsiRwqc082mDnPb3PClObuXdyrtB+2G+FMk7ggfodqX+FkgxZW7j
0AV1tF8Vttp7dmyeaX9aH0VS9D3nmqJ2m96/i1v9HdAppShS+ftgUoy0TVk6
K5n2t9JWew7WW+/fSuNTJkXNSaOd/6lQ/FcuRe2ODlvmVVK8r5AiJLfgZyyf
9oNKKXQf9n/bkETxe5UUr9+4jd+mQXxadas8u/uD3rb0HlUrxcrReodWdyP+
oU6K0W6qc1do0/tCvRRPu807MH/1m7b7zbvW/g0dd3ZjHvGtTVK0e7L77poK
yp/70tpeYPGZ1Snkr2YpZuPezsEf6Lz7JcWCzcJ3Jj2Vv78pwwS/26MHiej9
qaMMoUddBvUcS/XVZYjx/lxi8IneOzVkqAuOX78jnMZXU4bx08ZYWQRSfri2
DKffpp+w70FyXRkOyTpV9R2s5P9lUPn/fxwZDC0ndn9xhsbPQIav26/JHp2k
75cNZbAYZWwqU34vZSSD3Zrnv+Z6E59pIsPeeLFRWumJtvKmMqR1UKk5t5/y
NS1kmOFq/CTzJeWvWTH6weDpMkSlaHXwcNhK+UiM3E6GM5d55z5I9Gj9M/KF
DHZmsAuDuTJMO7bVxuAK8dfuMuj4z5pbK6F43kuGP2c0pocnfyH+j6nPkyH9
1IOl41cRHxIsw+UTk5euXE7xVghTPkKGs2EHcvrrUf4On5HHMVjA4FQGCxks
YXAWg7fJUP+wfYv5fvJfNiPPYXAeg/Nl+LnnkJ7jkkj6PRRGXsjgIgYXy/Cu
/33DBc6UvyiX4U6TnueeXMrPKpXBdSR/ZfERup+XMfXLGayQYXPv70GbCnym
/A+CgEkA
           "]],
          FontFamily->"Ariel",
          FontSize->16]}, {}}, {}, {}, {}, {}},
      AspectRatio->NCache[GoldenRatio^(-1), 0.6180339887498948],
      Axes->{False, False},
      AxesLabel->{None, None},
      AxesOrigin->{0, 0},
      BaseStyle->{
        GrayLevel[0], FontFamily -> "Ariel", FontSize -> 16},
      DisplayFunction->Identity,
      Frame->{{True, True}, {True, True}},
      FrameLabel->{{
         FormBox["\"Daily rainfall (mm)\"", TraditionalForm], None}, {
         FormBox["\"Year\"", TraditionalForm], None}},
      FrameStyle->GrayLevel[0],
      FrameTicks->{{Automatic, Automatic}, {{{
           NCache[
            Rational[425, 2], 212.5], 
           FormBox["2011", TraditionalForm]}, {
           NCache[
            Rational[1155, 2], 577.5], 
           FormBox["2012", TraditionalForm]}, {
           NCache[
            Rational[1885, 2], 942.5], 
           FormBox["2013", TraditionalForm]}, {
           NCache[
            Rational[2615, 2], 1307.5], 
           FormBox["2014", TraditionalForm]}, {
           NCache[
            Rational[3285, 2], 1642.5], 
           FormBox["2015", TraditionalForm]}}, {{
           NCache[
            Rational[425, 2], 212.5], 
           FormBox["2011", TraditionalForm]}, {
           NCache[
            Rational[1155, 2], 577.5], 
           FormBox["2012", TraditionalForm]}, {
           NCache[
            Rational[1885, 2], 942.5], 
           FormBox["2013", TraditionalForm]}, {
           NCache[
            Rational[2615, 2], 1307.5], 
           FormBox["2014", TraditionalForm]}, {
           NCache[
            Rational[3285, 2], 1642.5], 
           FormBox["2015", TraditionalForm]}}}},
      GridLines->{None, None},
      GridLinesStyle->Directive[
        GrayLevel[0.5, 0.4]],
      ImagePadding->All,
      LabelStyle->{
        GrayLevel[0]},
      Method->{"CoordinatesToolOptions" -> {"DisplayFunction" -> ({
            (Identity[#]& )[
             Part[#, 1]], 
            (Identity[#]& )[
             Part[#, 2]]}& ), "CopiedValueFunction" -> ({
            (Identity[#]& )[
             Part[#, 1]], 
            (Identity[#]& )[
             Part[#, 2]]}& )}},
      PlotLabel->FormBox["\"b. Bamako simulated\"", TraditionalForm],
      PlotRange->{{0, 1460.}, {0, 30}},
      PlotRangeClipping->True,
      PlotRangePadding->{{
         Scaled[0.02], 
         Scaled[0.02]}, {0, 0}},
      Ticks->{Automatic, Automatic}], {576., -116.80842387373012}, 
     ImageScaled[{0.5, 0.5}], {360., 222.49223594996212}]}, {}},
  ContentSelectable->True,
  ImageSize->1000,
  PlotRangePadding->{6, 5}]], "Output",
 CellChangeTimes->{{3.730838951739668*^9, 3.730838966870146*^9}, {
  3.730839014526284*^9, 3.7308390230490313`*^9}, {3.7308392099563217`*^9, 
  3.73083925170363*^9}},ExpressionUUID->"dbcd9133-efd9-4e25-907b-\
ea570621839a"]
}, Open  ]]
}, Open  ]]
}, Open  ]],

Cell[CellGroupData[{

Cell["\<\
Fit rainfall model for Mbita, using \[Beta] = 5 and using 4 Fourier modes \
(may take up to 1 minute)\
\>", "Section",
 CellChangeTimes->{{3.728306744910282*^9, 3.728306745502349*^9}, {
  3.730839069877256*^9, 
  3.730839075746516*^9}},ExpressionUUID->"7718cafe-c89e-4619-bc5d-\
baf253e96b8e"],

Cell[BoxData[
 RowBox[{
  RowBox[{"lSimulatedData", "=", 
   RowBox[{"fRainGeneratorComplete", "[", 
    RowBox[{"MbitaDaily", ",", "5", ",", "4"}], "]"}]}], ";"}]], "Input",
 CellChangeTimes->{{3.728303618665985*^9, 3.7283036587372084`*^9}, {
   3.7283036967037783`*^9, 3.728303772990883*^9}, {3.728304235413536*^9, 
   3.7283042355022726`*^9}, {3.728305099735688*^9, 3.7283051008401594`*^9}, 
   3.7283065510258226`*^9, {3.728306780214283*^9, 3.728306780487007*^9}, {
   3.730837804675486*^9, 3.730837861046173*^9}, 3.730838810656823*^9, {
   3.730838854723036*^9, 3.730838857920587*^9}, {3.73083908076511*^9, 
   3.7308390869725*^9}},ExpressionUUID->"e2eb9b36-fbfe-4f37-b339-\
3aaf8738d767"],

Cell[CellGroupData[{

Cell["Plot four years\[CloseCurlyQuote] worth of data for actual and \
simulated", "Subsection",
 CellChangeTimes->{{3.730838865833707*^9, 
  3.7308388832974854`*^9}},ExpressionUUID->"7c62f4c7-9c62-480a-85c0-\
aeffe1579dda"],

Cell[CellGroupData[{

Cell[BoxData[{
 RowBox[{
  RowBox[{"g1", "=", 
   RowBox[{"Show", "[", 
    RowBox[{"ListPlot", "[", 
     RowBox[{
      RowBox[{"Take", "[", 
       RowBox[{"MbitaDaily", ",", 
        RowBox[{
         RowBox[{"-", "4"}], " ", "365"}]}], "]"}], ",", 
      RowBox[{"PlotStyle", "\[Rule]", 
       RowBox[{"{", 
        RowBox[{
         RowBox[{"PointSize", "[", "0.0075", "]"}], ",", "Blue"}], "}"}]}], 
      ",", 
      RowBox[{"PlotRange", "\[Rule]", 
       RowBox[{"{", 
        RowBox[{"Full", ",", 
         RowBox[{"{", 
          RowBox[{"0", ",", "120"}], "}"}]}], "}"}]}], ",", 
      RowBox[{"Frame", "\[Rule]", "True"}], ",", 
      RowBox[{"Axes", "\[Rule]", "None"}], ",", 
      RowBox[{"FrameTicks", "\[Rule]", 
       RowBox[{"{", 
        RowBox[{
         RowBox[{"{", 
          RowBox[{
           RowBox[{"{", 
            RowBox[{
             RowBox[{"365", "-", 
              RowBox[{"(", 
               RowBox[{"365", "/", "2"}], ")"}], "+", "30"}], ",", "2011"}], 
            "}"}], ",", 
           RowBox[{"{", 
            RowBox[{
             RowBox[{
              RowBox[{"2", "*", "365"}], "-", 
              RowBox[{"(", 
               RowBox[{"365", "/", "2"}], ")"}], "+", "30"}], ",", "2012"}], 
            "}"}], ",", 
           RowBox[{"{", 
            RowBox[{
             RowBox[{
              RowBox[{"3", "*", "365"}], "-", 
              RowBox[{"(", 
               RowBox[{"365", "/", "2"}], ")"}], "+", "30"}], ",", "2013"}], 
            "}"}], ",", 
           RowBox[{"{", 
            RowBox[{
             RowBox[{
              RowBox[{"4", "*", "365"}], "-", 
              RowBox[{"(", 
               RowBox[{"365", "/", "2"}], ")"}], "+", "30"}], ",", "2014"}], 
            "}"}], ",", 
           RowBox[{"{", 
            RowBox[{
             RowBox[{
              RowBox[{"5", "*", "365"}], "-", 
              RowBox[{"(", 
               RowBox[{"365", "/", "2"}], ")"}]}], ",", "2015"}], "}"}]}], 
          "}"}], ",", "Automatic"}], "}"}]}], ",", 
      RowBox[{"FrameLabel", "\[Rule]", 
       RowBox[{"{", 
        RowBox[{"\"\<Year\>\"", ",", "\"\<Daily rainfall (mm)\>\""}], "}"}]}],
       ",", 
      RowBox[{"BaseStyle", "\[Rule]", 
       RowBox[{"{", 
        RowBox[{"Black", ",", 
         RowBox[{"FontFamily", "\[Rule]", "\"\<Ariel\>\""}], ",", 
         RowBox[{"FontSize", "\[Rule]", "16"}]}], "}"}]}], ",", 
      RowBox[{"FrameStyle", "\[Rule]", "Black"}], ",", 
      RowBox[{"PlotLabel", "\[Rule]", "\"\<a. Mbita actual\>\""}], ",", 
      RowBox[{"LabelStyle", "\[Rule]", 
       RowBox[{"{", "Black", "}"}]}]}], "]"}], "]"}]}], 
  ";"}], "\[IndentingNewLine]", 
 RowBox[{
  RowBox[{"g2", "=", 
   RowBox[{"Show", "[", 
    RowBox[{"ListPlot", "[", 
     RowBox[{
      RowBox[{"lSimulatedData", "[", 
       RowBox[{"[", 
        RowBox[{"1", ";;", 
         RowBox[{"4", " ", "365"}]}], "]"}], "]"}], ",", 
      RowBox[{"PlotStyle", "\[Rule]", 
       RowBox[{"{", 
        RowBox[{
         RowBox[{"PointSize", "[", "0.0075", "]"}], ",", "Blue"}], "}"}]}], 
      ",", 
      RowBox[{"PlotRange", "\[Rule]", 
       RowBox[{"{", 
        RowBox[{"Full", ",", 
         RowBox[{"{", 
          RowBox[{"0", ",", "120"}], "}"}]}], "}"}]}], ",", 
      RowBox[{"Frame", "\[Rule]", "True"}], ",", 
      RowBox[{"Axes", "\[Rule]", "None"}], ",", 
      RowBox[{"FrameTicks", "\[Rule]", 
       RowBox[{"{", 
        RowBox[{
         RowBox[{"{", 
          RowBox[{
           RowBox[{"{", 
            RowBox[{
             RowBox[{"365", "-", 
              RowBox[{"(", 
               RowBox[{"365", "/", "2"}], ")"}], "+", "30"}], ",", "2011"}], 
            "}"}], ",", 
           RowBox[{"{", 
            RowBox[{
             RowBox[{
              RowBox[{"2", "*", "365"}], "-", 
              RowBox[{"(", 
               RowBox[{"365", "/", "2"}], ")"}], "+", "30"}], ",", "2012"}], 
            "}"}], ",", 
           RowBox[{"{", 
            RowBox[{
             RowBox[{
              RowBox[{"3", "*", "365"}], "-", 
              RowBox[{"(", 
               RowBox[{"365", "/", "2"}], ")"}], "+", "30"}], ",", "2013"}], 
            "}"}], ",", 
           RowBox[{"{", 
            RowBox[{
             RowBox[{
              RowBox[{"4", "*", "365"}], "-", 
              RowBox[{"(", 
               RowBox[{"365", "/", "2"}], ")"}], "+", "30"}], ",", "2014"}], 
            "}"}], ",", 
           RowBox[{"{", 
            RowBox[{
             RowBox[{
              RowBox[{"5", "*", "365"}], "-", 
              RowBox[{"(", 
               RowBox[{"365", "/", "2"}], ")"}]}], ",", "2015"}], "}"}]}], 
          "}"}], ",", "Automatic"}], "}"}]}], ",", 
      RowBox[{"FrameLabel", "\[Rule]", 
       RowBox[{"{", 
        RowBox[{"\"\<Year\>\"", ",", "\"\<Daily rainfall (mm)\>\""}], "}"}]}],
       ",", 
      RowBox[{"BaseStyle", "\[Rule]", 
       RowBox[{"{", 
        RowBox[{"Black", ",", 
         RowBox[{"FontFamily", "\[Rule]", "\"\<Ariel\>\""}], ",", 
         RowBox[{"FontSize", "\[Rule]", "16"}]}], "}"}]}], ",", 
      RowBox[{"FrameStyle", "\[Rule]", "Black"}], ",", 
      RowBox[{"PlotLabel", "\[Rule]", "\"\<b. Mbita simulated\>\""}], ",", 
      RowBox[{"LabelStyle", "\[Rule]", 
       RowBox[{"{", "Black", "}"}]}]}], "]"}], "]"}]}], 
  ";"}], "\[IndentingNewLine]", 
 RowBox[{"GraphicsRow", "[", 
  RowBox[{
   RowBox[{"{", 
    RowBox[{"g1", ",", "g2"}], "}"}], ",", 
   RowBox[{"ImageSize", "\[Rule]", "1000"}]}], "]"}]}], "Input",
 CellChangeTimes->{{3.7283037990993323`*^9, 3.728303864590371*^9}, {
   3.7283039063335433`*^9, 3.728303973925186*^9}, {3.728304047140933*^9, 
   3.728304118094687*^9}, {3.728304150398386*^9, 3.7283042082772045`*^9}, {
   3.728304381544761*^9, 3.728304414462246*^9}, {3.7283044527589345`*^9, 
   3.728304479246998*^9}, {3.728304517880468*^9, 3.728304533238933*^9}, {
   3.7283046020588026`*^9, 3.7283046034961367`*^9}, 3.728304694560197*^9, {
   3.7283047986806545`*^9, 3.7283048311851897`*^9}, {3.728304964927778*^9, 
   3.7283049696814175`*^9}, {3.7283051827214136`*^9, 3.728305272385199*^9}, {
   3.7283058750176764`*^9, 3.7283058752412705`*^9}, {3.72830594847323*^9, 
   3.7283059487690163`*^9}, {3.7283061223616304`*^9, 3.728306122584262*^9}, {
   3.728306158631642*^9, 3.728306256439412*^9}, {3.728306305486388*^9, 
   3.728306435395629*^9}, {3.728306466771739*^9, 3.7283064772689962`*^9}, {
   3.7283066277785826`*^9, 3.7283066992400846`*^9}, {3.7283070839648657`*^9, 
   3.728307087242478*^9}, 3.7283072567694426`*^9, 3.7283075026638107`*^9, {
   3.7283077070481586`*^9, 3.728307709053608*^9}, {3.7283080445902586`*^9, 
   3.7283080481952868`*^9}, {3.728308342402791*^9, 3.7283083456183577`*^9}, {
   3.730838155588937*^9, 3.7308382255363283`*^9}, {3.730838887132928*^9, 
   3.730838958614612*^9}, {3.7308390125076427`*^9, 3.730839022404483*^9}, {
   3.730839096296525*^9, 3.730839132334423*^9}, {3.730839263640334*^9, 
   3.730839271254015*^9}},ExpressionUUID->"56d0617f-bbbb-48b9-94d5-\
ac4567c45013"],

Cell[BoxData[
 GraphicsBox[{{}, {InsetBox[
     GraphicsBox[{{}, {{}, 
        {RGBColor[0, 0, 1], PointSize[0.0075], AbsoluteThickness[1.6], 
         StyleBox[PointBox[CompressedData["
1:eJxdXHlYjG0XHwnZByGEkSR7CPFafgiVMBFCMiWEYrRJ61RTTTXV7HrpJYQQ
+gjZByGEbMk+lpcQRq8l+1fTea6reeafrl/Pc2/nnPts97mfHj6rZy4x4XA4
BY04nNq/dT/9uIpOVmaJ9pfG0T/QMc9jZKfrJqiDZjjVVOqxc8pPes7FnlWP
cgqaWtBzc1QPm75sYqt2hC1w4OCT4511bQlboqu3yZWZGcz7PIxI8o6rjO5M
2ApxI0f7edveoP6tsann/ea/s9rQcxsMi23ZT9q+C2FbtD1sojCt6kS4L4qH
jVu2Jbsr4f5IWlyWqh5vT3ggol36rNJ9Yd63Q8rsXlMuFHEJDwZ/0xn7Xsd6
EB6C3kbzG4p+Lv+zOHGmA2F7pGedezyj2Rua7zBwjH7DWXgECzuw8EgWHsXC
f7HwaBYew8JjcXtrRurt3Bb0/3EIeH4ttSjFmTCQIutilzHiR938RcCpZ6O/
FL1j+DfeuD8RC3MmsJ6zMGci6zkLcxxRPEDs+/p0OY3viLbJ/PLuZ5j5TkLR
oLH/8ptZ1WHRJCgGxR07tZpHzyfD8ahfxeTxJA+iyYguDBvzu8yUnk9hjT8F
w7sffTL2ASOPTkgd0v/lKmvqT+SE5I23hjbJ/o/46Yw/qdPuPXEi+RA5Y2Ov
BOm5de2pvQtWPCvKzi7k0HMXbImPL0v43oieT8XXmG53PG5V0PqmImyhdffK
Zub03JU1PxbmTIPvi4Nfbn2vovbT4PKq2bTgh63ovelY2a/rUbnTc3o+HZxX
nbf2CyR6cmag2bldb/dnET1EM7Dz7rBH23sx9OPDas+89IFfSZ7BR+6SJz1y
3tL+FPEhllTcPdDjVl1/Wj6s1U2S4ho8pf7dsGKt+83f4vd1GG7gmDjvaZf1
nebjBhu7t63Hj/hN7d1w4+u7ZdfLB9L4MyFNiW94xm8AjT8TC8YUO899S3Im
mgmnkjP7NlrZ1GHtTOQPGWGT243e58zC4yGTbVykVtR+FrasTTmwPJ34LpqF
xpE/Z4lfE7+0s8C596NqgaIvtXdHzOIYr3xLN2rvjtKemuGyEST/Infc2bNh
383vtM+07qhy2XLOtD+jX2bDV3xhzuMRJB+YjeRVPcKtVjem9rOxs7ddy+Q5
Tan9bIw62eb006uM/pgDs2dzUw9F0T7HHKyb2PupfvpYaj8HLlbc4U9OdKP2
c9D4SmXmRKcvRP+5iNz8vycB1tVE/7mwPL67Xcoc0peiuZjEP7Nh33mih3Yu
Sjat36w40YvG98DLl1u+fjQnfQcPrFxfMqXn5N7U3gOzXxddfWBjS+090PZm
rp7r1praz6O/9MM8bA4JjgzI/0j8n4fEfRGtGz4lfaudB8Ht7iUvZjpSu/lo
smYWf997hn/zMcPmaItw52Y0/nyYu2av+tCQod98OEoPD/ThkrxxFmCyWXuP
zFEtqf0CvOz8pbj4pTW1X4CrJe8nv3deSO0XwCTJ/dlvF0bPemL4h2Ot/ztL
8gVP6F/k3PgSO4vae+JBltNt76Dp1N4TuZLhmY7zGPlZCJ1i8x5+AMkrFkK8
rcPTDVM/0/oXokcjQeW+VNpv2oVwsD3iM+NbA2rvBen4fm+vl5N9gRe4iTvy
Vrcg+RJ5wcSgDy2pvRfi5tyw3HKJsZ+LIHEY4Hf62FRqvwg3tn7g3NzP7J9F
cOl81qltR2b8RWhWNXfjoYmMnRKg2ZMZLid+EH15AvgU8SpP7SL5hwA5Q1J+
HPlI7QUCdBhea99JP4oE4AgzwwdH0nqzBTicUlZe+hetTyuA7GfErnV3GtZh
nQDtC+a2GdeekX9vjCxrWTUmrLKuPc8bm/ZqRyauIv8C3kipjl0Yv5/spMAb
k3p3uLr3PfFL5I3vvXN99qYSfbK90cT2x4iTXrQftd74Jv5epmpC+19X8/7r
6mmKL4x98YHWw6G4GqSfeD7o47jwzAKPjrR+HxxvrOzIH0r7Q+CDgbwlhzrp
GPn0QZVmW5Mdwu40vg++n5is2nue9ofWByHWlw9PbkL80vng0XnHjqee037m
LMbl8+srrx4me8RbjIcG/+QerX8xsp6UbY7bZELjL8aLgxtf5oWT/RAthsV+
kyWX4ql99mLS9/Rcuxg2nPmzdfPMaPzF+Dh6uio6kvFnfPEit+pZWQzpC54v
Pi+bfPWHD9kX+CLGtXfRoR3M+n3xeOmGrzwv4p/IFz/ObnjbchCtN9sXbtM7
dH5dQfKj9cUOdczDHcPJ/uh88e+ff/pOP83wfwl23SicVPyS7CNvCUI69Tgo
bEH8whI0GLf7T9a3ITT+EgSMv9bI25b0h2gJ5muPv5HHkb7NXoIw85LGP8Jp
PdolaHndbYNwNc1HtwQH/zz9c9yasd9LcTIn7ekuD5ofbyk8xxWNC/Nmxl+K
Rf+tsrnoTPwVLEXbo3knC3aQPhMtxWxFp0TfV8Sf7KVkH8+QvVsK3dHwV7a9
99Zh3VKMTDt0z7WC9htnGbVn+L8M/62YeO34G7KvWIbKSyGZ9n/drcOCZcb0
FC2DyKv004XWjPwvQ15DhwZTHjP6gtVetwzHfj3f9TL4HelPP7z8Z9QTr47f
iP5+OGLYv6S/4Qf35g3nHXZ/QOP70bzpJ/LD9hOPxvb7Te9n+8HukeCT5OhX
Wj/rfR0Lc5ZD+/Hm9m33dTT+cuRsj5JWnSX/Acuxu/EwkyZLGf2zHKMPNXzV
qTPJp2g5xotaibaM+UPjLzfuX8vCuuXoO7LgZMJCxj9cAQs/k+q0X8Rf3gqk
DIi3b72N9D1WQOTf03raabI3ghVkLxn7usK4/2wW1q7A1vrz161ApdOXCeNm
9KH3VgLvF8443fU+rX+lcXusxA+bn9KbiWTPBCvxpT5/RCsRvjgs1DWY5Dt7
pbE+0a7EcvOTjee1JH2nW4mvG1wf4xfpL44/UpW3FzydR/qS50/zuUz090ea
La/whpb2t8AfM7ef8RbYMvLvj5Nbnh/6to30TbY/Ep2jMhtVMfvPHxuS7t3l
FpB91vlj+UOhM2Yw/mMAJONXa8eMZeQvAKLQ6GXyOLKvCEDp5Hd5dtuZ9Qfg
6qq/r0/Oof0jCoCJ2T8mwY1oPdkBLPoHYPhiTg/bcSRfugBENIwsK5jIxI+r
MDQjZ5CoL9kb3iq47D+VsaDbJ1r/KhRNfTFx4XKyB4JVOJj1l33wOFqPaBXW
l4rPt+nIrH8VXn7dNNN2Hdk77SqUffzrR6+tJK+6VXje5/PVPhvH0fir8any
R+OHTd2J/quxoc31Rn/9x/gzq/E1eUZ8s7/J/xKsxqK93WZc/4viPNFquOs7
ltr49aTxV8NU/KPf7kGMv7QaLSrdj+YHkb+nWw1pu35r5gnJfnKEuPJlwtlr
etRhrhAvHLPHF6hJ3/OEaLlw3qcjJtPqsJ0QZy3V98LzGH9HCEl4WXFpCMW5
fCH4AbvXtfO5SPtFiIlFbSotR5O9Ewqxw0wXVzKBsV9CpA8Mbj2kL8mXTIis
qYkDzbNoftlChIwO69MmnHC+kMVfFi4V4tSFpPUdetD6dUJs0vQ7EPsX6UO9
ELZC70n/c2Hi7jWY1bXLn6VD7Gj9a1D+98eoM3KyN7w12D3g2bohabRf7daA
Y+SvroFXfnF4jJ7iA/4aTM0I+P6nmvx3Qc3zJxc36+woXhGuQULEnaDj06h/
0Ro89phSvGEf7V/ZGuP1ZLNw/hoUHK61J79Iv66BKmdQiSCV+F+6Bpenvbu3
sl1/Wv8avHyffb3jAsp/6Nfg0NX7f3v7MPovEPf7ahZf2U77hxuIh003ejgf
YvyBQHS7+r95L6TUn10g/v4wZEnHasofIBBb2jxu9EhA4/MDjecrCMS+BTaX
Oiyg/SUMRJsH35wGT2Di2UAMiS/c41ZF8iELxOhT7uNGNWfsSSDGpvqtKi1n
+B+I425jZ03xml+HtYEITi4e4PiF5Kc0EE9nVXXp1ZXicV0gLkWOu/3QhvSb
PhCySbfPrFhC/gInyHg/c4OQaSMesc+Nkf8gXDDsX5qfXRBOnH/ZIKQDxa8I
wqIjl+6qIshe8Gueq0Z7Tv9G8iIIwnDxkTmjL5O/JQzCDcUH/Y3XtF9EQZh7
fE307LczaP1B2NfmyfwqCdnr7CAERhy91S+P8jP5QeDdqvWXCon/QQgNCrXJ
5BD/SoOM8yO6IBRnVXa7+oTWow/Cn5s7N/6w7UfrD4bZydmqGUNJP3CDsaE4
9J3z4ua0/mBUtp8+ZWIcs/+DsWZExP35ffm0/mD0OOix1H0MrY8fjJAx1n/e
RhN9BMGI/nPzT6cjg2j9wbBt6KO594D2nygY/vqQf1cPI/0uq3nfyJ4Ho/p/
0yPsVtL884OxVZASMnA+zVcbDHHYlZstFcS/0mB8Dd25s5XHTFp/MJ57Obm8
dST7rg9GpwN5snUOTP4nBPbnlnSYMILkixuColGaoCsrKT7ihaDHokOLymJm
0/pDsMIQH5G8IwSlKz9s03ygeJIfgkfDx7aVhpE9E4TQOPQThuD8QenLZi1J
XkUhEOf2Lty6lugnCwHsW4zmfGP8uRC8NPjjJH/5Ibj0ecKrpj9daP0haFE/
3i8NQdui2WdStlB7XQgeuFQ5CM6TftKHYN3umw5+7kz+JRT3DfEK0Ycbajxf
Xiiqo3fE2G8if9gulPJNFP8hFLP+dLiTZEnz44ficouJ1pPsyD4JQuFUdZZf
6dikDgtD8fnohzEtX5B9FIVClXx3wMvF1L8sFL0TD+W1Cbei9YeiwJC/pPXk
h0JeVm4ZKCL6a0Nh1m/74oB2tN9LQzFhTLPT3I4Pyd6z1qNnYc5aY8xlYR4L
263FiuoOua77SH9gLSzMGzy8EMjI/1qIDf4r7UcBq72QhUVrMdaQv6H4R8Z6
ns3C+WuhNPRP42nXIsA/9JunguS5lPW+joX1a5E3sn+73QriBycMZ76l5S44
TvlKbhiEK2vjD4pfeGGs9bMwWJjPwgIWFrKwiIVlLJzNwvksrGXh0pr5T5nm
n3P2JPGf9VzPwpx1xpjLwjwWtltnTB+wnvNZWMDCwnXImv10jceim2T/1hnH
SzLW+9ksnL8OYTs/SRuU0vmMdh2quLX2gtqXrkNPrkej/i8Zf3MdPDNWzy8Y
QvtFvw6bHt7bdLYDk78Lx7EZaZ2rP5vUYW44TFt9nHd7FeOPh+Nz/XjHLhw2
hnw0zR/haGg5K/lnKj3nh0NyXBT91YP0syAcAkM+h+IPYTimSgQD7s5h8qPh
SB4Rq3hxiOYnC8dGmWRSeCDp++xwmCfnT+taPLgO54djnqtFUbuR1J82HNqm
bwL05uRflYYjqbjMZ8oK8ud04cb004cb058TYfycy8K8CKTvvT7S9iHls+wi
MOtVLT2Y+DwCZp+KvndQn67DfFZ7AQsLWVgUYRxvyyJwP+h9xIlhZM+yI+Af
HHIjrpz2Z34EHN1XrHGeSfpXG4ECbj1/oTQCf6eJTGP15O/oImD7psl0e1/S
D/oI8C7m31V+YfL/kSjKe3PNwp/iC24kzq16Gxw5n/KfvEg4fm/0O0ZP+WW7
SChm3rNb9IjJF0fi+xC3pfGJJE/8SEiL/tZUN2byBZHYHvLoxoe1ZF+EkRgy
w/d+OI/8D1EkTh19nRDvQf6ELNI4H5cdaeyP5UfibJ83afps8p+1kUhPEQ/d
mDC3DpdGwu9nV5WdGcmTLhIrra5pe8kZ/zcS/n7XZmZZMedYUVjd+XrFHxeS
L24UbA3+ENGbF4WcbkNSwhxI39pFYfjOVlcfjiB/GFHo9rOh++xsojc/Cj1f
m21zlpI/IYjCPx3sn/VvTecLwij4NLqy5V/pBFp/FBpX7HnW/hX5i7IoTFqy
rCTmMNnD7CiYl/+csuYY7ef8KKiW2K3/Iyb/SRuFdbN6f9SbU/vSKPgpLuS7
mxO9dVGU7yF50kehrPWH/bu6Meeb0cbns9xofBv4w7e6hPL/vGjcaq8f/L2A
7K9dNNCF2zRnOpMfjaZ8IsXr/GiMu3rq2w0tY/+jkSWICJFWknwIo1E58z/h
qElM/BeNqraTG7twaH6yaBSMkZvfPUrxSXY09gYP/mkeROPlR8Oi8b48nCOs
jcaotYtvZldR/FQajSfLHXveaEv5RV20cT5RH42rnzRtBn21ovXH4P3n7J8z
L1E+gBuDdedLzvy9jzAvBr2WND0y/DX5p3YxOLotffhpEeVzEYMsw/kV5ev5
MYi8E+E59gHD/xikbumduqwpzU8YgxzDeQXFb6IY6Efm+F27SP6CLAbBAVbX
R6xn8hkxuH7i7+UnM4fS+mMw+oDf8ea3CGtjEP/7TsFzCw9afwz2d04++GgP
o/9jwK9/nqKPQZGBfq9I/4nwZNQniflIikfMRIgO7z22f2vGHxYZnw9YiIhu
9OOJ0HnCl/amT0l/2YrQx5BfI/7aiaD/8WnWwSFETwcRZp6Y89p3AdkXiDA0
0edug53kPzqJsMJwfkb849e8/6RziL4hyauHCJH15UkgwpioI30aeJI/6SfC
gN3zn0/sTvGLUITf61cNuR/2sm68MBF2dxyycMxlJv4UwdbKvfk0K5I/iQjd
inI1G4LJn5SJcLlMNcW0C8lPpgixgWsj9toSfbNFFG/R/s8Vof/pk6oTNx9T
vCYyzg8XisB19+8SvPUK6W8RygM2WHuW0PjFIpxcMOxSYTHZm1IRThnyj6QP
y0VYmn358lBf4o+u5v3W8g0CN9LnFSJU/KraJXnG6HsRLH6Y7lpRTPyoFuFT
f/6LIXqSH04sZhj8D/IHzWJx0HBeQfqeG4v+9ovacEtofRaxiO66tuDHeSZf
FoussoQpPnuJH7Y1/U1YtDIxl+I3u1gah34OLAwWdmJhPgt7sLAgFp7TNxUV
HSytG8+PwVrKN8RC77Wx+4+OJB9hsWQvyV8SxeLJtNr3KT8oiTWWZ1ksfsm2
Jsy+T+0zWeNnx6Ioo1/C5Ku3697PjQVPX+sP7Cf+x8Jt3umup5/TeW1hLNr1
3VEY9xflF7WxOLBdKlXZkbwVx+I15587DusZfz4WlyPtbo86Svnw8ljj809d
zfxO1suXVMSi8apd1r9Hkr7Rx5K8U3/VsfjsOb0g2oyx/3GoPFKbT7pa194s
Dvpn1by5EpJ3bhxiDOe5JI8WcXhWqFdYtaDzJF6cMT1s45AfmBgxQ0P+iV0c
bodU3pD/S/LnEIczXtLu83Yz+c049C1v7tTOlvSrUxwOrZSnT7Oic2V+HBqs
4ExfvJfskQdrPEEcRi3nbus8kfxPvzg0dPj2yuwt6Q9hnHF+KywOfra154Un
iP+s/iQsLGPhzDhoIgb34T8lfZUdh/Bex7wz1tD+zI3D96Qck0knaL35cej3
Zf/PT8OJfoVxGGDwF/TE/zjj88/iOBw4M+Rtdsa/5M/FobehXoHmXx5nbE91
cbDQ/jn95xWNVxGHN38pTzVoRvZFH4eei5t7e48k/7i6hn/dp4aMDXOidcUj
bqptpyvXiN9m8cj40ntmJ3+yv9x4LNSsTvqQTf6PRTyut/37wbxbzHlBPBoY
8nkkX7bx+GqWtdfrEflPdvFY0ZnnteAFve8Qj47Fv9f3Gkjyg3iEdFibpJ1L
4zvFwya9QDxCS/EDPx72vQuP+PYgfnrEo4khn0/9CeLxfLvTEZsrDP/jkf/l
eeSexgz/4yEz5DtIX4fFY+Sa1hFIZs7P4o35K4lHUY+Hh2zfkX2SxUPkHc5b
W0T2KzMeXt/azxqRaFKHs1ntc+ORa11br0bxYX48bl56985DSPwrjIftjMbn
B88irI3HeO6yRtdmEf+K41HwvP+Wlh5MPi/euH6gPB7HDPwn/aqrWa9hfSR/
FfGoKNggXz+T5Esfjw1WDwTtzhM/qlnz5YiNsZkYoU/Pfz6ke0H6X0z5LMb+
i9F1woGaPUD6hSdG24t/KkfNIf/QVgzepKbrhy+kfJ+dGCanHd/EhZC+dRBD
4OvXQ/2Y+oMYX+vXCzqJsV2T2jtmAvnjfDGGtG4z4Pccyr95iMGf076q1SDm
PEaMwrMZe27bW9Vhv5r+nkz/vOMWyY9QDHvrVtICf5KHMDEShl1sE7WSqU8S
G9frSMRog+rTAwcz/hiLPpksnC2Gb1ht/RPZ+1wxnX+Qf5Uvxv0jjienNCF5
LRRjVaS1b++tVAenFSPygPXLfwJI/ovFmL2zS8DlleQ/l4phGs7xWhxE8U65
GAPvtvjHlk/xmk6Mw0tHP7sro/VWiCFy7nvuczfKR+vFkNnfXWrfgPRrtRj9
XvjEhnkzdXgJUK190Pt8b6pLNEuAs01Hq3MdKD7jJsCp10rXijYUT1kkYPsK
+2udoij+4SWgxWuPistmnnXYNgFhUTeWPzxH+VO7BKR+jTuQeZfyjw4JmJ9y
sXzgNdpPqOm/1fL91dtIfpwSYJbnPHKtN51P8xNwuFHvueE8knePBGP6CxJg
UdBu9I39R8j+JyDRYI/JvgoTsMa+eKlCyez/BEh87wwXdWLq/RKwaMT5ZTO7
kP6SJODjv1tdm4whespq+usUU3z0HuHMBLgY6huY87YEPN6yWZc6lvyx3AT8
+OC6vWoR5SfyE7D/QepjuydkvwoT8P7xN9f//UfxrjYBljmNpc8PET2KE9D5
3gH12FOUvy5NwMNRk36vvknjlydg5VKrrT9tmXoGFj0qWFifgIWBf3ol/0f1
qdUJrPqPRIQa6rMofjRLhFfhpQPzhFRfwU3EtldD0z7+j9ZnkYigo2srKvaR
v8JLRNkwvdt3WNVh20R07nvQQ7h6Uh22S8Su+cO7XdNTfZBDIpSG+JbsGxLh
0KntwWubiL9OicjSRCfJW1H//EQ8uPJ24kAe8ccjEYNHHF6Wv5fkRZCIKGvb
kozbtB/8EvG064emvB9MvJloTI8wFhYlIri+/ZEkwtOny2GL67ReWSLWP7Xb
U/mU4qPMROwwyD+Tn0/E56n16tNyEzHQcN5D8XB+DX0H3bi+5Drtp8JEtMqe
tzDoLsP/REx54z/16T3CxYlY+L7Y9Es32i+liXgxa/Pk9i40Xnki7Ff7fg/P
Y853EtEw1o3zPZzO4ysSkct5unvHT3qur+lv98XqgfMpfqpOhPNU//cO9qQP
OElo3jpvkNtT0o9mScb1ktwkaNepc/sHUn8WSeDvXV3U9w7VqfKS8Lr9FstZ
s6l/2yS8mu6yYXMhxcd2Scbn7w5JxvRHknH+zCmJ6pdo//JZ73uwsCAJvDN7
1PcrKR7xS8JWQ70p6WMh6/0wFhaxsISFZSycmWTs32cnofPSuWuLeTR+bhLW
vF09fUtDZv8noVPHPU3W9qb9VpgEr9LiDTGRVnVYm4RiQ70p6ZPimv5/5kdP
ukr8Lk3CAe/hU5suovxCOdMf2SddEnz/OZs86hnZ9wrWfPUsXJ0ESf36Bo4E
Kb9X/MnrSPGxmQSZ22vroYrI/kuM4yULiXH+mCdBa2ltfTT5G7YSTF9+8moz
Ifn3dhLsNdSHkLw5SDDAkK+h+BMS9Lp1eOM/GrKPThLKh1J+lS+B7lFtvQj5
Ux4SVG3dlBragfSBQIJgQ7xK/qSfBHnHnlTMns6ct0qwcsq5jpt20vMwCckj
xYsiiTF9JCwsY+FMFs5m4VwWzmfhQgkS79bmE+6Q/y+B639nfpRZkj4vlqC3
f3NHGznlr0sluH7gve6rx4Q6XC7BpH2nXwgnM/Zfglsl6zs17UXrrZDAqfvS
ZoPMmPNOCczsdo66dYNwtQTf3uw8+MONsf/JuGb79lmjS8z+T0bwPeuh95aR
v8FNhslr17AjH8k/tUhGRcLXHle2k37iJWPH3DMXXw/9QPxPhu/L2vpzordd
MkrWTbhluZn8BYdk4/wikmEtP9xy52Gyd07JSJ0R3XmOhMmnJUN1596apFwm
/ksG5+LMsy59mHqwZLQ31KeRfvVLxuDqQkXDp4z/lwzvNZdDqhuTvgpLRsSL
yDOzLpF/IkrG7Pr6XlIzn4jm67x9yH7Javqrn+/MTIao/HZb5ZfJdTi7hl5l
4U36HCR65SZjRrN2+wLeUHyRn4z5Oe2lCT2Z+C8ZbxpOafB6KlOflYzM2ARR
vgvFk8XJOPNY2b2vN/G3NBmlHScdKkim/HZ5MjycV2UuFjPnuzX0nOvUNb+M
/M2KZOP6Vn0yttoM9tkUTfSsTsZSdY+LC5eTvuGkYEL9/JtZCnLdn10ISCJ/
mJsCj10LHOZNuU77PwWxLdeZ5o8keeGl4PL2N1se/SJ+2KZA+rnce29Hki+7
FDx6WeU/bR/Js0MK5u67+HNfc6Z+IAVz7lzoxH3N8D8F1WN+fXvF2Ed+DX6e
82VwGs3fIwX/+mZtmbqP5itIwaV96hmPnUi+/FKM/WVhCpqo52T18abnYSnw
8eBV3GhL8xGlUL6U+pOkwMSQH6D3ZSl4tndKhmsbJv+XgkPCkdxbibTe7BT8
vFArj9RfbgreXNhy96OE5DE/BZPbLM0v7Ef+TGEKLA32gqnPTIHke9SsnF7E
r+IUuNi2D8u8YEX8T4F9eMvf/J3Er/IUuJqc4TjcoHhelwLnAx0n54+k842K
FMCQ7yV9oE8hPtOvOgWKxAEmw/cz9a+pEBvmR/rbLBW6CS+1rlOZ/F8qRjWY
x7kymOyFRapxfzwWtmVhOxZ2SDW+f4NUvA9+Z7OzJflPTqn4sTArmAvKR/JT
8UHz6mG7MspneKRCOq3j6t9cOi8XpML6r23tjm6m/JpfKm66RQr7OZC/KWSN
H5YKLy/zy/YhTP12KpqFu9061cKkDktSMdhwv4H8UVkqxfP/q8OZrP6yUxE/
KOiYpQnlm3NTYXnp/YRVmRSP59eMl1pbv0f3cQpT0c2Qn2TyP6noIJjzeW0K
2b9iVv+lLFzOwrpU6PVT+Y9GED0qUtEm4lfu320Y/qdCWyGb1msu2ZfqVPwx
5ONpvhwpWhvO66i+yEyKdoZ6SJJHrhR5m/qm7IwlelhI4WConzlL+V8pgpvW
5nvOk/6XYrLzgYAbr4m+dlJ4fwyWzW9J+8VBajx/SCFpWlsfm0/+nxQvDfWh
dP+PL0VZt/cFzW7RfD2kcLdsXZBuQ/lYgdQ43+snRbX0275j08j/FErxdpuL
t1sX8sfDpGhrPdPb6iZz/iTFiVfyraNiSN4kUro/Rs9lUqpvpvxSphSdu/7x
uisjec2WYmBIoduD9kz+v+Z5eK29o3xefg39lj4uST9H+6dQihsW74YcG83c
T5Bi0NT8czv+fkb5PxZ9Slm4nIV1LFzBwnoWrmZhTpoxNmNhbhpKvWrvq5E/
aMF6zktDiVKWGPSJOf9Jw8DAVjb9vEnf2bHed0iDj2G/kr8J1nOnNAyK/yk6
PZf2O5/13IOFBSzsl4b7hvN9Ot8RplG+nIn/06BpFbZ/Qxvm/CcNtxNf9y92
ZvifhtN7X69r6EjxrywNAqezZyUxZM8z09DFcP+TuW+QBu6HFzkJWuJfbhrZ
S/KH8tPovJT6L0yDidvnzkvUTP0Ca/7FaZiQcXCQVSZz/pOGvdXpv4TPSd7K
02AbWRjdQUz96dLQquNxz4En6X5eRRr6xrUoC31H9NWnYYchn0ntq9PQeHOD
Xh+yqZ6Pkw6bMsHFaVNpf5ql44u1W4uWu0k+ueno+Dnfrdkiii8s0pHTctig
CbfJH+KlG8/floXtWNghHSVXHk6UHqD6LKRTvfkx2v+s9/npOLB/xCh1BNUT
eKTjd0JQ7DVfai9IR5QhH0v090tH6eDXSzq8ovkK09H2z/zdn2OJ3mHp4K0/
0MTpMbP/07Gzfv22JB3JnJu7TTNI38jSEbF7+fN/paSvM9MhsRl/ZLY55Zuy
09G3hYnplv7Ej9x0Ov+i+Cg/HXldEwv+GWpShwtZ69OmYzS/kdCyH/GrmPW8
lIXL0+FcUks/0i+6dGN+V6Qb+4P6dAxcX2s/KZ9WnQ4zQ/6duT+WAb3hfivt
V7MMY/vKzaB8MsXvFhlo/7+9/6YLGP8vA2cevXKe4cn4fxlwdQmYON2Tif8z
kFuUuuXzbvK3HTJglskpvteeqZ/IwNvT+tMLwyk+ccpAm34N1x3WUX/8DKSN
Lhs7fwrJm0cGOP3dRjpZUP+CDFiO+2buOI/2t18Geh9ZNNNhPfnzwgy0aDtn
QQMN+QdhGag23H9g8r8ZxvSVZBjbF1kGqoz8vwzj+p/sDFyVlMf9SKXzgtwM
+KVZfRjRk+afn4HyqEu2z8cfIv3PGk+bQfVcdN+rOAPPRgw8efsZ6Y/SDBR3
qfVPr9H5H6u9LgOCyi/blu0g/VzBeq7PgHWLlH2RX+l+cHUGlvXt1mqnkOjJ
keGPY229HOlbUxmmDBUs7fWJ9J2ZDF6zVl7wCqf3W8gQetS63b0H5L9yZXSf
md43lxnfR7KQGd+ntZQZ1zPzZOiww/RZ4RLyb61l8Bzd2bw4j+htKwO3yfy4
LsUkH/1laLzwn0u9/N7S+aIMGsN5DtlXexlWGfK5pN8dZFAb8sO0H0bL0KtX
rX4jeYcMmc4P9k4/bVWHHWV4UVblOa2C4kcnGfq3avl9MZf8e1cZXpo4zfkd
xNQnyDC7uXDVlgzKf7nLcP39hGPX0ii/4SFDn/2C8LZutD5PGZYcqrefBDK6
/0T6xVeGZk09yvVrid5+Mpgb6iVIf/vLqH6WzleFMmN/MliG5UMt5UfSmfMO
GX58dnu1ZznJY6QMT4dtfrhpJ3P/QIbCudKqrqPpfbEMRY9UweOSiX8SGRYO
9uHyHSmfI5Uh9dWdtbkvmHpdGboY8kVEf5UMLUTb+3YPJX8gU1b3HvPLYuFs
Fs5h4VwWzmPoRfmbfBncOlp09fGh9RXI8DCy8nfJLJp/oQxb69cTnpAZ30fQ
ylCdse3+ChPSJ0UymCj+TEqOof6Ka9b7Jmabx9+03pIa+Vs30/a2PemXUhkc
69dr3ZZhqc3a9dquJC/lMoQY6nnIH38ow+OHkwv2ujH3cWro616cqOhO+bEX
Mnx3/9nY+QPF/xUyTDu+dKzlR5LnSpnx/Ua9DGPjm8d6nzepw59Y9KpmycfP
mvHvKqveV5H8c+TG75uysBkLt5DjRUStPiN/nytHdnxtfcLuOmwux+Lmbed5
nKX+LeSIc4p+17kz0ctSju8FOwcnJNL5Hk+OyQNWWLfyoOfWcuP7iLZy+Ilr
7T3Z7/5y43pHO7lxfYY9a74OLDxajgkFtfX3pF8hBxLbnZ0/hfano9y4/sNJ
blzv6yrHREO+hOwNX46mhnwenWe4s8bzYGFPFhbIMb7TroWud2k8XzmCLy+Z
GLWd9LGfHK0M9Ujkj/nLYXFt5oeE9Uw9vdz4fl2wHHdPT1QHTGPqXeQw9Zt9
9Z9S0r+RcqqnJ/kXyfHXQ2/nTU/p/Eksx/6s9KbitiRfEjna1a8/lLLmL5NT
fQv5wyrW80wWzpJjV3HCu7elJB/ZcgT07PZ0pQmtL0eO0xmv9pcvY87T5Oii
WLjgpivt3zw5nM5z1zcxp/gyX46sjj0XbvSk9RfI0cGQD6T1FMqhCLt/c/8f
qzp8Qm78fQqtHKOu+L5fFkXnJ0VyY3tdLEdjg72g/VPCWk8pC9+W49PP/37/
04zy5eVyiJpdL/8jJv36UI45mQGPivgmdVgnxyVDPSHlS1/I8Tz/47Gf55l6
Djn6G+qlqX2lHJHXLjvuLqHzPH3N+ifW5msov/BJDpP68lQtR0WWi32HvbT+
n8x6mP2vgMynKmTjNzovMVUYr8eMhVuwMJeFzVnYgoUtFVjVInzeeW+iP0+B
R50zD8Z0ovVaK+BryG8RP21Z7fsrYFrf/7dTGNcb2yswdWJAh3bvmXyDAsvK
LKue/EvyPFqBs+0Vlv97Rfk5KDB8dZteK+9RPtuRNZ6Tgr63QPxxZT3ns7A7
C3uwsKcCFlstUs9vfET2XwGdoV6V9o+vAgESS4/lHxn7r4BqVHmFeD35P/4K
JPisu+Kdxex/BU4b7juSvgxWoHnUj9+rztB6wxQQbAx+//wQ1ftEKhDYqXRM
+yAm/61Adf36Q7ECXvu6fj/ajs6DJQpEdrsdPGglYakCWYZ4xqoOy2roV//7
UCoFll644i9OpHx9pgLTce6Nz0jS91kKuBrdV1XgSaOq2H22tN9zFDhsuG/H
1FMpYBb8K8JrG+UL8xT0vSiS/3wFxjw+WXDCi+xngQKS6bHXu7+h9RUq0Mpw
/5/04QkFNiUMnDv1LvM9EgWaPZjrFd6a5lOkgF1K831ZQylfVKzAzHcBOaEH
6XmJAgMHFr7YnEH56FIFBm/wHFqtIP/3tgLhwy+cWDaR+FmuwEtD/or00UMF
xIhp//kWrUenQOlmh2H2F0m/vFDgU/3z3goF0v6Lsll+hPZHpQIFFxMnNPhG
4+kV6LdgX1BVL/IPP9XIV/X8qGPtyB+pruHvyqHrTGdTPvdnjTwbzmcIc5TG
8aKp0jh+M1PCfmHepYt3SF+0UFI+m+bLVaLx7e4fu3uR/jBXYrbzmYCguYz9
V5L9pHyepRJW9b+fwFOCv7tDq7KjtF5rJSSG+5kkD7ZK9Awwy/AcRP5Qf6Xx
fSc7JbKq7Sp6dyD5tFdC86t8+d5wZv8rje3FaCUypw3efy+MuV+uBFe6571t
B7Ivjkpo69ePOSnr/jI/VyXV0zPnU0r8ynN64T2S6O+uxBdVdaJOyeQrlcb+
kacSF0rq5T8ESuw16B+K532VWDs//L+/5hC//ZS46zzy3Hopya+/Em0TTc8W
3mPuEyvRdJN791ExpM+ClRQPFlC8q6TzHbLfkTXj33wrXJ7O3N9X4ujbUevu
NCf5FiuRZ/PM9Ws3ig8kNc+nZRRZTab+pUrYJS8qPzOQ6C9T0v40qcMqJfoM
b6a4k0vzz6zhR7atLnIw2cMsJfwnXunneZy536M0vl+TU7M+Q/0UvZ+rRI5y
yJq+vRn7r6Tva9D7+Uo4z55vqTjxuu79AiWGORxquzGB9HWh0vg844QSFZUv
p+dzKf7UKo2/j1ZUIy9t2j3I9SB5LFZiSlQt/0jflChxsXltPE38KFXCxRDv
UD7gNkteyln4IUtedErIJtXOj+7zvlBiqaHek8arUOLnjXEb05Op/0olzvnq
Qo+2o3yOXmlcz/pJaXwfrFqJ0fXr43+y5sNRYbXh+yD0vqnK+H6Zmcq4HqCF
Cu8OpYzWnaB8CleFjIut3j08R/MzVxl/P8FCZTyepcr4/hVPheKXiq8zdpJ+
tFZht+F+LxP/q7DmYE+5ZBLxu7+K5Jvqre1UuGWor6T4yl6FC88rrmyuYu4b
qPAz8Hdp0BXSJ6NV8KifL4AK6QPjW99eT/LqqMKOfiO++ecz8b8KR+/FOVkN
o3jbVYWXhvsY5E/za9ZviCdJftxVKG0/sUkzCek/DxX6Hmi242wjJv5XYcn8
U8W7jpvUYQGLPr4q4/MQP9ZzfxVse9R+f4i+FyJU4fA0WSeHVU/I/quwIrOz
2aEoOs8Mq6G3450OojTSf5EqTDTzG5Dbkvl+iQqjPtT7/ohYhZPaoTh8hORT
ogLXxGPPoaa0HilrPjIVzhrsGeVfVTXrM9S30PoyVTgQOkrRsyvl+7JUGPLp
fzu6J5H+yVbBov59tJwafrbZYLf6B9nzXBV6NDPddyWS8ql5KjTt9Xv4rzLm
PrAKdvX1ZwFrfoUsfIKFtSqEGPLbdF5YpMJcQ/0r2ddiFUIN9Yc0fokKPob7
JGTfS1WYY8inkn65rcKX+t9PKleh0dVZjhtPM/ZfZeyv6VTG9SAvVFQPSfJU
oULBvBFBzy1IvitVKP+aMTOxOfWvr5EXQ70M8fOTCiVTKud2iSJ6VqtQtWBT
t79kNP+fKjioln7UfWG+/6amenMa31RtTB8zFm6hNq635KqN9b+5GmNbNtif
akr7xYLV3lKN6d1+Nz3rR/EyTw2/5rXnhxRvWbPet2Xh/mqsFnUVTdxD/LFT
o9/A5sf2+9D67dUI7FIydPhr8l8c1PhksWHh7uVEz9FqDOvr89y8jPm+kxr9
Bx/6d1FHxv6rUfVl884xW8i/dlIb61dXNTwaavdY7SL+8dWYZqhXp/MGdzVs
LDkFlYXkT3uoMbRD7fkM6QtPNZ4bvu9E8xWo6T4IrcdXjYFyr/xXwTQ/PzUS
vWKfdM8nfvqrYTv+oHrPNooPhGoMH9Ci9fkUej9YDdPsLSmH08l/DmPRL1Jt
bD9Eaiy9FXhh0GCy52K1cf5UwmovZWGZ2vh+hUqNVEP9JsXzmWqc/ZheOiyE
+s9SY4PTQxPfV8z3XdQ1/q/GJUpF9M9RQ3dtwoZrDUi+c9Uw6V3v+0d5Ne/P
2fCKl0nfQc2voU9M/+08azqvK1Abfx+qUA2pQf/R/jmhxiBO4Yo+vclf1KrR
uNnc+AczGP9fjYxP9w6fHUffSyxWg+e5t9ujX8SfEjUW1o/PStWofjnd6tl4
8gdvq3FiydhlF+9Q/Uu5GptckuL7FJG/+VANH8P3Ypjvs6ixzPD9DprfCzUe
JWz0H96Wuc+lxgvD91sY/19N55l0HqBn8eMTC1ersfvaPUfXUaS/f6rh/rXj
L+8ypv5XQ/e5SH+aaozbm7FwCw2u7Ix4djGQ9D1Xg1Z2Hr36BxJ/zDVYVr++
xkJD39slelvWPP8W5CeaRfTmaZBviH9ovdYaNPvxObd4PnOfTIP1u+N7nvlk
VYf7a3DQIE+E7TQ4+6/Sdcl1io/tNZhmenpOy1jajw4aKDbdd7RpRN/LGK2B
n13gkib3me+davBQ/8/ntu/pPrCjBgNmFw5+kEzf43TSoHPEglPPHhP/XDXY
c15S2c+Z8f81sPlr0dipo0jfuGvgOVJY0bGa9qOHBkO6HbN3b0jy4qmBrP59
ZoHG+Pt+vix6+7Gwvwa8QbX1c+SvCTWodqhW/HeW9ldwzfuG56S/wjTG33eN
ZPUn0mCNRe33nsl/FmuM7+9JNLh5+so4Zws6r5Bq6H4XnSfJNFSfQf60SoNu
mlr/nOK9TA22RYh/Lypg9r8Giwz1uiRv2RqEf7bdOVBF/nqOBlXjau9fkHzm
ahDT80pzz0Gkv/M0SLi4dsKiVJpfvgaN69fPFGjwM6bWHyf9WljDryPDTm7/
m9n/GpycMWpShRXJi1aDx403zU0eQP5SkQZBJqWc+2PJXy7WoL0h30/+bokG
PZ+Ozf4whuZfqkGDqbXfg22J/wNrRTZk
           "]],
          FontFamily->"Ariel",
          FontSize->16]}, {}}, {}, {}, {}, {}},
      AspectRatio->NCache[GoldenRatio^(-1), 0.6180339887498948],
      Axes->{False, False},
      AxesLabel->{None, None},
      AxesOrigin->{0, 0},
      BaseStyle->{
        GrayLevel[0], FontFamily -> "Ariel", FontSize -> 16},
      DisplayFunction->Identity,
      Frame->{{True, True}, {True, True}},
      FrameLabel->{{
         FormBox["\"Daily rainfall (mm)\"", TraditionalForm], None}, {
         FormBox["\"Year\"", TraditionalForm], None}},
      FrameStyle->GrayLevel[0],
      FrameTicks->{{Automatic, Automatic}, {{{
           NCache[
            Rational[425, 2], 212.5], 
           FormBox["2011", TraditionalForm]}, {
           NCache[
            Rational[1155, 2], 577.5], 
           FormBox["2012", TraditionalForm]}, {
           NCache[
            Rational[1885, 2], 942.5], 
           FormBox["2013", TraditionalForm]}, {
           NCache[
            Rational[2615, 2], 1307.5], 
           FormBox["2014", TraditionalForm]}, {
           NCache[
            Rational[3285, 2], 1642.5], 
           FormBox["2015", TraditionalForm]}}, {{
           NCache[
            Rational[425, 2], 212.5], 
           FormBox["2011", TraditionalForm]}, {
           NCache[
            Rational[1155, 2], 577.5], 
           FormBox["2012", TraditionalForm]}, {
           NCache[
            Rational[1885, 2], 942.5], 
           FormBox["2013", TraditionalForm]}, {
           NCache[
            Rational[2615, 2], 1307.5], 
           FormBox["2014", TraditionalForm]}, {
           NCache[
            Rational[3285, 2], 1642.5], 
           FormBox["2015", TraditionalForm]}}}},
      GridLines->{None, None},
      GridLinesStyle->Directive[
        GrayLevel[0.5, 0.4]],
      ImagePadding->All,
      LabelStyle->{
        GrayLevel[0]},
      Method->{"CoordinatesToolOptions" -> {"DisplayFunction" -> ({
            (Identity[#]& )[
             Part[#, 1]], 
            (Identity[#]& )[
             Part[#, 2]]}& ), "CopiedValueFunction" -> ({
            (Identity[#]& )[
             Part[#, 1]], 
            (Identity[#]& )[
             Part[#, 2]]}& )}},
      PlotLabel->FormBox["\"a. Mbita actual\"", TraditionalForm],
      PlotRange->{{0, 1460.}, {0, 120}},
      PlotRangeClipping->True,
      PlotRangePadding->{{
         Scaled[0.02], 
         Scaled[0.02]}, {0, 0}},
      Ticks->{Automatic, Automatic}], {192., -116.80842387373012}, 
     ImageScaled[{0.5, 0.5}], {360., 222.49223594996212}], InsetBox[
     GraphicsBox[{{}, {{}, 
        {RGBColor[0, 0, 1], PointSize[0.0075], AbsoluteThickness[1.6], 
         StyleBox[PointBox[CompressedData["
1:eJxdfHlYTW/UdjIlTRIyJ1NIQkjEHUpCI0qS00Cl0mme6zSf5jMmZcicikJS
hFKqX0UZy5wpIYQkhPd8V2u/1/W9/eNa9n6G9azpXutZ+0xx9LLcKS0lJVU8
WErq//3b/9e1cp50w47R0k9X0n9g7DBNe6MBw9BPyiDycMa9yL+jiFbC09kT
LL1VRhKtglyfP/q2lbOIVsWv7lcjU2IUiJ6AvmfX/M5sZMarQc5KM/7q/Xe0
njqs36cfGhZ/kuhp6EBw3pXhxkTPwKsB7iuV4Ey0Bp7cl4ZaWCXRs9F5sswm
sraNaE0s0utd3+fyjWgtXO+VG/4+9CfR2kh5UH7xWdQPoudjfrVPVJXRC6IX
4PJF9Z4sIzna70KcXPb70rGUIUTrICBi4JOs8j56fxF+h7wc27Gji+jFyPzv
X7i06Vuil8B80/UHjsV1ROsiU026SZpzm+ilkMtd8Tt5vjTNrweH3jrF1KxX
9HwZdqR/tbVeHkH0cmSsXF7SpBVDtD6Kun1/3f7whegVEFh31paqG9J8K6Gg
aeH44sJwooHoyF7/NAuSDwdIfB9n67FwLD03wIycDYbjhd3983EMkDJ6vrkS
mPNchX1+tX52I0l+nFWYF6yn45MykcavRobLG+nV5rR/zmq8Dg4qi+j5TOPX
oKjDLXT0hV56vgZqg9U2Kf8eSuMNMXNC0Pjfn0hfOIYQnY3Zt7xgDj03wqzj
Hg4Wcz/ReCN0jjwXsmlxPs2/Fqe6pfSnHO1Z0f98LYT/Kcq5hvnRc2OEVsee
sf9zg8Yb47THy8WbTHPp+Tpah/446zD5T/JT0W5tem6CL4pZnvN3f6TxJhi1
zvzf2NWMPqzH86F/h9/z/07P10P1X6KjziYDmncDzmaudLrSMZr424CWoSVN
wo+Mfm7EgkmGcgsOnqXxGyH12F7c7qhE403RuWTXE/nz2jTeFCfqlxVPGcXY
mxmMvtvdvDKa5uOYIaPVoGakG2Mf5jApuVVc/PxXPw1zXPrSPfKZK7Mfc4QH
mjWy5Xr6n1eYo1LP2ED1YA2Nt0Cb+nPpKAWV/vdhgfX+DQuPvZCl8RbYnnXI
psJQup+usIBBe7TzeU45jbeE7PaMFZeiXtL6lti4un6jdoiY9muJc20Pb0nd
v07rW2Ks98bp4/j7aLwVEp5axx0se0TjrbDhs+6+rTG/abwVRm5zfDnFtYLG
WyEiue1AeucIOp9NeFOrOeHZeXqOTXg8awmPf7GDxm9C35GyeEPLfzR+E268
c3s8JGscjd8M4cfeb9GrFIn/zZieFfXP8oAm8b8Z0Y/9l/iGLCT+N0Mz3X2x
2T8dGr8F447GqS5aRvLDFvw80zySfU6Lxm/BkeqObzYKZA8VW3Ds54v6pxvv
Ef/WaFGoyFzhxfBvjTcqWQ1WuktovDWU7537OFZ9PI23RmfByU3a0R9ovA0c
m+6dfOdO/MEGC9SuHPnpsIrG26BcWWRkdmE5jbfB8Nvesa/86bnUVjSumrKm
bJQR7X8rLi1Ul/bTZvRxK1TEKyYXT7ag8VsB7pYJQVGTaLwtVjS8XfxlxyAa
b4uHj2z9RHcYe7fFYNPYwAvVC2i8LcLyRucf9VpJ47ehbdWgn16KzPltQ8Tc
ARMHSZF9cbbB72XopzzG3iq2Qa2Z//n0yYE03g5HZ01fZGtWT/zbIeTRX6yc
VELyt4PowbuXnxrIn1bYQbqtt7Q5nrGv7Tj966/OoXySN7bD9vHxMtc8in+c
7bixOST/aQ3Ju2I7lIt+T592chGNt4fMPb/02G1Ewx4fX5s73dxK/HLskZz1
9eyZwTRfhT1mzwx1DQmcQuN3QOHFtkvj3GbS+B2Q2rx/6o2D02n8DqiLk5uC
NDfS+B0o7NFfzDeYR+NZqDz7fmOYlVo/rcbC1Cd5p0ZmTKP5WDDi8MeNv6Tf
T7NY0L8sW7rQfzXNz8LnSl8N3yEU/3NY2KPwLCi9cAKtx4LtC8VRFXbkr9pY
6CmXUUg7TutJOeCHRb10V80MWt8BluZXmuOkKB7AAdDTfOrcp07rO2CpSL7l
bhYTjxzw/WiGrH896VOOA/bWVr1sukP7qXDAyIkH57Uc0aD1HfBozzcT/kGG
f0eUxbofjZ3G8O8I1uJTRjdsz9H6jmhZdMU23J72z3JEQeL3Ido80neOI0y/
3LqgpkznleMI/e9HxqosoPUqHLFNW/car24Are+Ia8rJj2TYU2l9J+Qavo/M
VCd9V3PCRO+I73YaZK9wQt2K+mm+fqQPLCf8UVqWmejKyNcJ9r3z5FSX0vnk
OOF0376ezR/Iniqc8Ol0eUjhOD1a3wktUt0Xkhea0/rO6Pwq9cHMk+K9mjMe
nhtv9tiZ/Buc4RZvPSdfn86X5QxOEqtH24bky5HQfqh+7bOC1nfG7ucbIk9e
If4qnJHuuubDkC3k39ucUWUYl5p1+ir5n53wUi7ROnCD4o3aTkxa+tph8DKy
T+zE4T+BwRrhFE9ZOzFl0LEm/9sUnzk7sfVJk+e0aMJvOTuRFTMhdNM18u8V
O3E2ckdOU8JfWn8n1ggNS9MTq2n9Xdirp4GWxvZ+Wm0XRq8e7CI1j/GHuyBr
fiWl9DHJk7ULE89aLzy1T4r434U51nvnLBKRvHJ24amCZt0aNuGdil0oWlyX
sceB8FLbLsxeN2aGfAbjf1xwe5WWg2sic/4uWOljo6+zmvw3XGB0Nzw88zPZ
O8sFkTNvt+89SfiN44KZe5LaV9ymeJXjguWy/if1f/2h9V3A6jscWtFF49tc
oGhqFhYvT/KQcsU7t3DTczNoP2qu+Ovzp6H9CY2HKwbe1XbX3nKezt8VCp8n
/IqULyQ85Up80F+OK3IuDnYxHFOq37++K7o05EfodwQT/644fSkaN/8RLeWG
8/Zmjf+df07n74Z1346dU1h6l9Z3Q5hFl+U128nEvxsGDdkx6dn44yR/N5i5
seLzWyj+5bhhak9A7/Ch74l/NzzYOWJv1bdmWt8NbR1u++bVddL6u+E29tad
04qER9R2Q3HCnklTplyk9XdDfUZZz9YlmcT/bsxZXH1NfOoWrb8btpOb+5JV
DtD6u3Hnwgr3aS1MvNiNTNnYwyX1zPq7YZReKZ13lYm/7tAIqa3Vsmbs3x26
6b2LDWuYeOiOMMMhesGajP25IzBW6oFFJMmH44491VYxsrXkX3LcYTQo+qOV
Yhat746i8bm9F7RDaH13nDmVun/xKEVa3wN30h5eWDyF8hU1D2TcOxP0UyqH
+PeAh+OMktIFe/vlyfJAc3Ma2+BsLMnfA/sbdUfa13GIfw80RCrfcbpM+l7h
gbKCpxHVJ0h+bR447FSrVjlfmfTGEzXJisPH5lD8VPOEzcItE35tlCf+PXFh
/78DpSMIT7I8IXPAeInSp1ji3xM772m3fjb51b+fHE8Ynvy4uOLnY1rfE7v8
P1jcmkt4sc0T52Z26zellxL/e+BQWPnx695G4n8P/DzkT1mE0XliD6C9VPXz
44ck/z3YraH1XEpNmvjfA2uXhqXii+9p/T0Y9dyM/6+Qzq9iDyYu0Hz25Qzh
57Y92Jj+0jzh8Ala3wv3e6vbvl6xpPW9MOduU9Z7LuUL8ML1M4qXreaQvFle
uDDURDa0gPwdxwufFe7qd0+TJvl74WNGoqt7Qhmt74X33T0/lquQf2vzQo/1
69WzBxPel2Jjdd+ZMWpCkocSG++r73xcdpRoNTbOxMSfPPWK7EWbDc9H/lH7
GX0EG11pf3ZNXUzx05wNbfnI/Z++0PwsNqannTM/5ET5EZuNPXUzkiahlfYv
mT9u1Sido3Q+PDaKaleeO1VC/jOHjXF/0ow8jpA+FbHx98m3rx41THxl48DX
UQ/KSijeNLPRpBS+qGU94aE2NpbcL+vgLSS6i41tYzVGH100v5+W8sb3+ouF
+t40XskbXlpb3NNOEN5W88ab94Mi1w+i/F/bGw0bpZ4UuDH66Y3nvJ33Z9wi
eZl7Y3A0u8HgC9k/yxv2l1+8abxO+sX2xhV/Xf8dOveJf29sYv1dOu4m5R88
b4yY+vdknjGdf443Fnxe+2/5dsp3i7yRVHN1bZ3FYuLfG/uyr404/Vyd+PfG
Iv6N4+teMP7eG+LL/yXFO5D/6fLGCbfE5Md3yT6kfKDn/kt/9FOyLyUffDKQ
05I5Q/mKmg/Wxr07v+GGLvHvg6+jOwb/rKZ4BR+8WF777uVWwlvmPuh74D7Z
/inl/ywfzHTLMv7wmPAc2wcDvwbHn9hK+sTxQZngj41WB+kTzweZpnp563mX
SP4+0JLOmipQEpD8fXBoV0bDuUtMPuYD53G1nTs6CQ81+8Dr57/HNkqE79p8
MPTZ2dZp0waT/H3wze2q3DMfpr7ji4ta3a/OTSF8p+SLHa0Dts3oJX1Q84X5
sYL5uaZLiX9f7HS7Vvaaw+B1yfMPkZ9iT9F4c18oBq9QslxG8Zvli0efBp74
NoXwN9sXNVLOen3y5A85vrhhESEfpE74hueLnv3D51wqpHwmxxcZXWZvNbJo
v0W+uOqycMuefCHx7wupJ66P8s7s7aebffHr7ZWPXeWryd59wXpduP5RFtU/
unwxqM10slMIxXMpP4ysmzlg6cviflrJDyuW2K3Sl7lA/sgPC+b6dr2cQ/UC
bT9ol4sXtJaRfsMPStN/3d/ygPyluR92F9/+WcCmeMLyw9CRRS6VRlUkfz98
u+xv4zOd9EcCHrVnjjarf0/2yPPDj+TNS5QtSN9z/LDL7fi6mQWEr4v8oJ9Q
9TyGyZ8q/GB9VPGPST1I/n4wO6CWNiNsDMnfD/7b1n8N7yS81OWH6Fyfd4cq
aT4pf2xc5qg7QZaeK/lD03dvTkfCRuLfH/8VWqtf1XQl/v3x+vWu0oEHqV4H
yftzD9f0XEwl+/eH555nWduzyF+x/HH6om6wpizVT9n+UIrL/za5jPwdxx8F
oypvNXrNJf79EbDBecPNaWTfOf5IfFn8TVRE+VeRP4prF6dm/6P8q8Ifv+sv
6Tl50nk1+2NZkmFvThb5rzZ/LDExyzR7Q/rZ5Y8Jb6qchbsp3koF4EXMgx8u
joTflQKAZIR6yFG+qRaAmjrjEt51yre1A1AWvXqGjSv5AwQgUGS717KN8LZ5
ABRmaC7wsSF8zArApx21J5cq0/myA/A46NnYrCZajxMAyxCeUYnuMuI/AAs4
81OGH2PyyQCwf2mwXE9SfCkKQO5o1gt+NdlDRQD+/E3LKiwg/9IcAK3Tegti
C5l8MwATDBzumNdR/asrAF15LhGG96jeJxWIzfq3uTeHXSP9D4R2QfJSORaj
/4EY8GlIsLeXiOQfiPVag9be7Kb6JQLRIvvx0zqbBpJ/ICJuVZk8SZEi+Qdi
W1N0pOqrP/32xw5EbFDJeheHryT/QIzQHs0yOEP+iheIlR4+pvcN6fxzAsE+
dbnrLYfiV1Eg9Fy25ZdzmPwmEOf9kodMvEL18OZA/FvWWvI4tqt/vbZA2K+V
D3nwKID4D8T1J+lem6eTP5UKwrCiAXrO8+j8lILAuasVm9L+hvgPwtLihEGz
jCh+aAfhkMKuRdrtVH9CEE7Lnuqc1E542DwI83f/dBTnUn2EFYTDK38PmWpC
9sgOQpO6SntZIvkfThBKh56/fmo4l/xfEJzarIsHHKJ6Z04QRszal2LXQXi2
KAjL/y243J1N9xMVQdB+eK44PJriXXMQ7A1zpkqfofjWFoTIAwVBITeJ364g
XDe5rp6xisn/gqF7zmB1gS2I/2DIHU14KltB9q0WjO6Fr5YFqTD8ByPv6SzW
mS6qdyMY+bIeJZE5jP1Lnn80ang46w7JPxiln37edLxF9Wh2MO4nnVsrN5ie
c4LxKjx/utrqB8R/MIKtr7jOHkb5fk4w6v0d5zsOJn6LgpE9/ebSe2/pfCuC
ManFe/j1C1QvbA5GZ4rx5DB38jdtwTCvu740/iz5465gHLioE5zLJXlLhWCE
rExrxHCSj1IIrAIOBh85QfmHWgjU1aZrHN1B56sdgi/7hrfemk/2iRB0Zah7
T06j+GoegqziCxc6B9L6rBBMaPqdM+wY2S87BFVDnvuPvMrkryFY7Hkzr1CP
if8h8FCY4Ve2nqknhMAmjj2rKo7wUFEItvWVKd6bRfGxIgSi8QXLD7+h/Lc5
BMUBl+3Dl9F9S1sIvD+8u2e7QKb//a4QHPfqKN2+g+aXCsW5T9M03FYw+DcU
s/KzNeLnE75UC0VegZvIVJnkoR0K/2H7cd6W8AZCcfrk3Jm2HJKPeagkvu80
/LyU5mOFwq01vnD9Sjofdihe/Xet6PJ6wpOcUBw3emid8IPiIy8UQ6pPXJi1
l+rfOaGoC/aryDUkeywKBUvhZaf/eJJnRShC/EaUHl9J8bc5FLf5u8uec2uJ
/1BkfzrGjpUlvNoVCq3v25u4EUz9KQzL0t0fzF9N9SGlMKzt5GV9GEbxWC0M
TRHDdQ1NST7aYVihWzK7esls4j8M2TLVzltHkf8yD8NDhR+twvVMvh6GJS9u
b/+hRv6YHYavrzJOH5pL8Y0TBvekXAWRGxP/w9Dix3pfWkL3VTlhUOyr8xFa
EF4oCsP8OfNs/b+QP6yQrPflvzMDR9sR/2HYf3JF+dwgwl9tYfj7Y7euTC2t
1yXZv9h9oGITc78VDuub8pM4bUQrhWP2hxkPTMOpnqMWjgOOyu+UF9N5aYcj
f/x5l9nhVK9EONh9liE34yiemoeD8+z772HONB8rHJ3bl81v/UR4hR2OsAUW
f8epkD1xwrHkg8FQTi7lO7xw+Etdavj6meoxOeEwfLfEzWkHPS8KR4woNHeo
Ncm7IhyFo3+5xzP7aQ5HdFVefnkV1dPawjF89qtFfmMpHneF42P0qwGLM5n7
3Qj8yrcenmhK9ROlCKxMCBm40IfyTbUIbLgU5qJ1gJF/BHLs49fWHGLq7RGA
z4mWlwOJP/MIBNa6lM8eRjQrAmVheVMMGgivsyMwP+pcScMLJv5F4IvM1Ekn
jlL9gxeBaQH7Phta0/nkRMCgrCpF71QL8R+BR33NAepvyB4qJOsLjqmfCKV8
ojkCa6MDfAa3Eh5qi0DKdPXZM+ZTPtIl4WfXqSWfOGSPUpEQ5iudvviB8lGl
SNgt8majhPyjWiSkbHWVGtNof9qRuPzUfODycsqXEImypJG+ytcID5tHQsy6
eMtYj/wRKxIz1gSITZj7InYkZmbHRrbJkH/lRGLYjM/5fH+yT14kWgL23/dr
ZPBPJCo9dvn0jiL5FUUir8257GgCU1+KxP3bO3q73pG/aY5E6FB3vQkhNL4t
Eru3GfufjSB96IqU5Ef+zZpvmftFDjaOOpD3bQKtL8NBiKHzW61JpF9KHMS2
PJ/z5ATdb6lyoOz2+l3WRsY/cBB3bOi5Dw2krxocLHwQNlx3AOFfbQ7WGAca
RUfTfakuB06N2UszLzhR/ORgRI/rjx3j6P7amAODTOnyPbKMP+XAasmy8A9l
ef20DQcmPievBAVR/sziwNRF6vTdsUS7cjDKef4TtqIu6RsHQxY2Gq2fntFP
B3Fw4Mn57XK2FP85HPA+Ft17Mrewn+ZyML4wLfRxMOFDHgfBCm/07fWv9NOZ
kvlTavuUj5I8czg4HPV2vdUYip+5HOyPU58zK4fuQ4s4kNtndIUbTPpeysHs
Excjp60mfFHBwYbYWSI5A8oH6jiY+O6G7oFlJI9mDioeD/kir0D22MpB2Vez
0V7/CH+0SeYrbnT87Ez3Sx0coNx36OFWsrcuCb/CnqIqP6qv9nLgP8Lw+MRA
ijdSUdAo2nicU0J4ViYKCi9v5bV3kv4qRYHdrSn4N5rwr2oUvkZfe3GNT3hH
LQplR6fGOWw42k9rROF2gS+/PZ3ir3YUVJpfGMkEkP3qRuGzZVVt9/0kkn8U
Gp1lmjUrCA8ZR6HOwETws47qYeZREHpvDJB9TudjEwVb67t+Y+ZQ/Y4VhVLF
z2ZWqVtI/lGwLnm/7ozfLJJ/FM7orEwzbqL7/qAovF84dVTqZ+a+PwoHw4Td
lxWbSP5R2CVe+iviLtXveJL9epjdPqqi2n++mVG4XB+2duASpt4eBdNHybmi
QMLjuVG41crvO59A9aCiKIhPJjofyib5lUbhjvJvu+PNzP1AFGwC1hjsNyD/
UheFscpn2fnv6P66OQrG18ZcODf3DMk/Cr1FNZYVrMMk/yg8/HyEE3R8aj/d
EQXHmswn54ZTfbkrChGNhvXcKsKLvVGY626w6pQB068TDe3uA+9fZZA/lInG
peLFZn4vj5D8o7H6c9hju1m0f9VojI6a1/xgPt3/q0Ujx1j6xeWR5J80ovHj
KpSXBZB9aEfjzeF2x2mBdL660bh3+ZbUinDKVxCNLz+GLd/wg+r5xtH4NNJr
R6gW7d88GrOVVmQpvyL7sYlGmmDd294qph4fjXVvUj/yBdkk/2jMa3+SYFlI
9RF2NE65jhVO+Er2HhSN84MG9Cx7rEzyl/C/5U/19jt0X8CNxmPFZxe8tzP1
mGjI2mqdM3hG+pcZDZ3qebGlIRTvc6KROMvli18sxd/caJhf7dvf3UT6XySZ
r3N2lTZTvy2NRsjNMcWjN5O8K6JxR2HSjqbd5M/rolGxY/XwH4w9NkdjyP66
wyOsyR+0RmMMR/75xwNMfitZrzQ+f20Kzd8RjZ29u8K/hT8h+Udj/NwCuZeH
qP7bG419eQ7HZOYz8S8GEbEFwc/TGP8fA3tL+ze5/rR/pRi8tzP+8CyU8K5q
DL5HRjpoHiH8rhYDtsrOGZ2XC8j+Y+B5eESf0xzKt7RjcIYfGr/F9TLJPwY/
ZiTuiWgmfUYMambMlV6tSP7dOAZSuwKt7taQfzKPQdW7AbJZX2l+mxgc7emW
8wsj/WHFIG5axZSJUTSfawyMlsXLtbGZekMM5O6dGpgwh/oXgmLg/jt+wJyN
FK84MRj9ljUh3onuI7kxKHk/w3LsT9I3nmT/G4KbwrYUkfwltMcmR/FCyn9z
YhAU6/hsL5viZW4MVOKTjusmkP4WxSC2Vdkl4gH5q9IYGPp1bz/+guylQnJ+
b7Rq9g2n+kFdDJaciGxPXUf4vjkGmfu35hpfJLzRGoOmeDuzyvWEr9picGqu
x+aoMNKnjhjwwn/OP7KFqXfG4L+sKYe0+OQvemPwaNaWJTOimf60WLyuPXeS
pUT5o0wsbn/T331jGNUflGLRtih4da8vza8ai00KrjVND5j7gVj8dyNZuPco
6YdGLEz6AmV2NhJ+1o5FRLfNuO+5VD/VjcWU2pHDl0WRv0Qsgsoy5r89QfHL
OBYWmxf0DNpD+N08Fl0L5X3kPdf00zaxWHj2+4hSBm+zYjFrmn7fBDOSr2ss
3hvWXMndRjQ7Flkx3EX7QtRJ/hL+5kQfv6vH9FfE4oCZwYqrUynf48aiZYXN
SgsDyhd5sbC8NkR6bz31+2XGQt6U9af5Lfn3nFhUmOlsjDrwrJ/OjcXQjZde
/OaTPhTFIuPT+asJl0gfSmNhpLN7ioITcz8moT3d0j6fIvnWxSKdm176KZbJ
52LR3b76MzeI/EtrLM6nB8htOkH9LG2xmJlT8VL5PtUzO2KxO2na8oHhVE/s
ioX977GtdXl0X98bi8y/MSPd3zL3z3HY3fHVhDOI9FsmDm5rH8hdm8PE/zgs
2+bl+knubn89STUOS75+TpOeMJ38fxxmDfgSc62c6vUacci3yFs+K42J/3GQ
sa5QOCRL+qYbh/WKaqm3oymfQhwGzu12nHeD5Gkch4zz87yyNMk+zOMw8mHe
neDTdF9tEwfBfM1IqXqmvhiHjqTL+fOSqT7tGoeLkW+cb2pS/sCOw0btgS4T
YimfDIpD3ZsPRh/PkD5y4lDRvecDZx4j/zjsb86vLXpH+seLw4MPU5+XX6B4
lhmHNa7PPi6sp/wzJw5r660ePb1N93m5cbjq15UdMZn8R1Ecxjx/tyvcj+4P
S+Nw05O7l991kOQfB6NDqTYychRv6uKQG7V436YWst/mOHReziyVHUf+vjUO
NvGJ9u/fU72tLQ62M9r+vRLSeh1xeGPzMWPqcKq/dMVhaXB1t5MpxZfeOGxY
PaH14QzCW1Lx8A8/q/zjM923y8TjeFP6p5vHCN8rxWPzd734Gheqr6vGS+KB
vu3/9huqxePjmjc2miLKtzTiMVW72/jeRfIH2vHY8LPFI7+K5KEbj5ycgylL
LalegHis+X5Zad5lij/G8Ui1nXJA5ynV/8zjcftEQel1Fdq/TTyiok+KQocT
vmbFo/Ns6YQCHfKHrvGIN1NbV7Wc8n12PJJTtGQlcJnkH4+KdYZ8GU+mfyge
Zw72jtg+kuINNx7YNU7d6TXj/+MhmGXU03Wa6nOZEn7NC/QXnqXxOfFQjJ7Y
OVJI/iQ3Hgs6s6esyCZ/VhSPrMn1595tpv2WxuPujjT5tnd0P1oRDzet798+
JlD+UBePwz6WzZcKGfuPh5LXlyMF+8leW+NRfKhEbV3YTZJ/PEzDOnvTq+h+
tSMe0qdWCNR06H64Kx4bn01Lc75D598bj02tMoFtk5j+3wQYa4jXjv48sZ+W
ScCENS8q61YSPlRKwLQKJWFpI/kn1QQ0Jc7FrjLyX2oJiPl8+rClMfVraySg
xm7IXnUjyje0Jc+D1U7feET5rm4Cfnnll5QPIvtFAhJ6VylPPUH5u3EC9Bx3
mfFv0H2oeQL+Ghvfi3pH9QmbBAhfeo51MKJ+X1YCXNuCHWqsyL5cE+BnfCu8
dQjlI+wEWKUv7Pv3gvKloAS4HDvnHMVj5J+Ae6nF809kkv5xE7A03FvUKM3Y
fwLkZB5+fiND+p6ZgOgtPj/+8yV9y0lAloJRy5GB5E9yJef55e1VzxjSv6IE
9Mxeorn0H+XPpZL3Ew9fOz+V5FGRgPcHxsrv1KX6aJ3k/PZ/iPzbTfl5cwJe
F2t+C3r9H+H/BEQ8kd27vYP6n9oSUKB5QkllK/WTdyRg/WZxUvt5itddCfDe
mbz1+nCqN/YmYEzzi6BHXKb/lYuBqzY/1lIje5Th4r8pi8L/aFK+psTFvB0N
HuKn5B9UuXi7eduisIPkj9S4mGik47d4M+mzBhfO2avKdV6Qv9fm4tWZN6Wl
DXQfpctFU3v8hfV8pr+Mi6ABlw/ljyX8YczFyUDe7ey1hB/MuZi9NiF5chtj
/1zID52Q8L/3QSwuEjgjpmWVkj925WLD13uOTueo/sbmYqwzV+bBQPJHQVxY
tqfdYa1n7t+42F2173c2i/JBLhdnXxp7ufBIv3lcWHjdMs8fS/Enkwv92IfZ
11nEbw4XJXENmSETSX9zuei0T6xKGryV/D8XH4tKda5co37CUi6+6C4dGF5J
9YQKLh78KFj+BAz+5yKze53a5EEkv2YuPjlyX362oHprKxdD9A7dUI8l/tok
66cvPOwZQ/rSwcWRk6/2ppkz/Q5cXF2TMipxLu23V/J+tmhKroi5/05E6Yoj
ldnXqZ4mk4jOgsuK+lcoX1JKRNmP9ya3FGl+1USMca/MWTGC/IVaIn4+K0vl
HyZaIxH6lVdipx1m+gUSUfzJtc/m9gaSfyLee6+7t7HShOSfiLPhCueGVRK+
M05E38khLjOmW5H8ExG2QMSqcNvZT9skYmutoXXatlUk/0TwTK64fOil/mJX
yfiwRWOHPSB9YidC9nO3QeQAwrNBiZjcOem40XP9fpqTCMN1O1TX7CV95iZC
fo9hY44D2TcvEQuubCuUfUH+IjMRl0X+9vKfSN45ibDXMytsfkb5S24iFm3Q
+BX+k+qJRYkI+fdl0fyB5K9LE6Hbc331/dVUP6lIhN+HNR+Hs6leX5cIp5t+
T9V/25P9J2LW8Me3pnRRPaA1Eakmhwe5dzD17US4ZG55plhI59WRiOA3baOv
XiV/1JWIq71divm3CV/1SvjbMtnmrDPVA6WS4GLPMrvH2LNMEl7kTT5vf5H8
l1ISur0uWl2OI3tTTYI9dqj/18D0yyYhXvn2UqlwJv9PwvG7qX9jDlH80E5C
Q/wS/wl/SF91k6DMW6tn0s70dybhR+mllqmeFO+Mk/Ag+cMiKzm6nzFPQs+k
v6yjs8n/2iThcImLaaG6Kck/Cee31U1qSyb9c02CUcPiOxxX5r4xCUVup5pf
vVEn+Sfh1fjZx3/IMf3pSbixvvjQ+yGED7hJ4Jrvrz74ne5DeElgu6yq75lI
8TwzCQ+LX/8ZV0v6lZOE6ye+7DO/RPPlJsHK2n2gTiPpW1ESNp5abn+2lOjS
JAw8rHrjtTXh+YokTLp+P9z7As1fl4SzCr8HDlKjeNcsOV/LTeeF9oTXWpMw
xmK6vNk+pp84CcmVQaLjzP1qRxI8gi5eVBAx/j8J5jV2Fzysqb7Rm4QOle/b
a4dSPJZKBmuIn6naZ7p/l0lGx/aNt0ucmPifjPxidw+DW+QvVJOx7NF08YBF
FO/VkrHv87VFpzLo+yuNZESNOaEhI6J8STsZaxvH+2jUE/+6yZh04tcBjXjy
B0hGdl7Vy/2tdH7Gyaj9Zh3jtp7yA/NkqExv+7vBmPixScaUwgqTcFOSNysZ
Sh4vhBM/kn90TcZV07bLMUaU77Al+9Fdl/81heJJUDKGyH23C39C9WVOMmwd
1y4ftovwAzcZSy6bXkpII33lJeNGboEMz57mz0zGfoXdf9t1CB/nJGNAb7Ws
jRSD/5JxJeK11a/tlH8VJaMzYcfakBGUX5QmY863bQ+PyZP+VyTjUtAI0eo+
wvt1yXC49of/YAXFg+ZkHHYQhz9uJH5bk2FX4Dpbz1ma5C9Z/xbvwPFoBv8n
41/ToNYJoZSPdiWj/n6efGEU2WevRN76pt11Nxn8l4Lp3Y2OXsmkDzIpSNhf
svyVCdVblFLwMOzeqyO/Kf6ppsAvLVW6oJ7pl05Bz8XoZU6Hqd6mkQLPGKc/
vzlUf9JOwfw/cJ+eTN9X6KagTW98kucVqgchBcY93MOiJsILxpL5Dr4cwPah
fgzzFJgeT/LLzo6k+J+CByYpb0Y6UjxlpaB68p5Lt3TUSf4piPmgKK1ZSfkI
OwU5Zb/Hp46m/DAoBe9rfFdmxRCe56RghvuHrO41hEe4Kfh4tlqu2IXOgyfZ
z+kS55kLaT+ZKbh5WfaK1zqST04KhMEN3oW/CR/npoBXatfss4nwaVEK3EQ9
F+e1Ub5WmgLLe6cGL2Glk/9Pgdbw4LyAHsq361KQ+Olf4qIQyqebUzAuyLd4
06xEsv8Ukhv9taWg02Dnwj291N/akYK4Vofmb25jSP7/5/3eFNzxb+wefp6+
p5JKxUgzZaep+pSPyqTiW8jw/d+2MP0wqWiYIOX4+wjpl2oq7iybeuj2NqZf
NhUL9IusInbwSP6puH0n6tQVnyCSfyqKqs09WT/USf6p//9+8H9o41Rcqf7g
sBomJP9URK+wv/tyrjfJPxUHC3w2aW6mfm1WKuS7d78+7nGM8H8qLq4c2BC6
iGh2Km5Jpaz9NZ3uL4JS8dFvUTi6X5P8U+E2aLX46DCqV3BTsVXrUWxyC/lX
XiqsS22TLl2leldmKobZDrt09h7Fy5xUFNbLdyibkn/JTYWm+j9zkx7pfroo
FcU/Nw5akUn2XZqKnw35HeJ/ZF8VqViyWmG0ZzndB9WlwmHrkQ31BnEk/1RM
XLdctiec6u2tqdj5sVNXjrkfaUvF2+lrtewHkr51pOLaxd/XR02h/pcuCf92
K57wm2h/vakozeK1jGP6F6TSwOZFbncJI38mk4Yza4NrZB+QP1ZKQ5Hj1GzF
CrIn1TRwWzyVr4Uy+X8aRJ4qNfsjKN/TkLx/UutnTB/hW+00nErZv8d2NfkH
3TTElRt7rdzF1H/ToDe979WbTvreyjgNP8NrXq0+SvVV8zSoa5yf0zSM3rdJ
w9PMK4ED2KSPrDTIPP3xp2Yp1b9d07DA+mvxjdlUn2NL1mtbfGDuBopPQWmI
qfc6r/qG+Z4yDeurhHOm/JHqr29x0zDCYt19c33qT+KloVlhcIXZQ6rvZKbh
xzjLZ44xZB85aUhtjj035ivd5+SmIds/3tvPmfSjKA13RdWT5xoSfixNw+uL
07WCK6NI/mmwHbckP9WHwf9pWD2qwLYnl/SnOQ2OEcqe3Up0fq1p4I209ryk
wXzPIjn/64/M3lQSPx0S+W2oNRMZ0/cIXWmIVK7oGS9F/VW9afDKCmqV3sd8
j5wO1zSNm70naH8y6dBw/S71U57wplI6lnQoHv2nQvmSajoSzo62HzmTzlct
HanZYR8sm0keGum46iV+rTyJ6h3a6dhofdKg9hLlI7rpeJqtu3RuJc2PdNzP
Vnfrq6B80zgdk74+/jS2gfCMeTquHDl/zugR6Z9NOt7ZXg+VX0P6ykqH8iFn
O4U5ZJ+u6Zjm61V/2IL2w07HHel3g5cy9aegdMweeclH9RPZNycdKyyGxgya
Sv6Xm46BV73jMxSpXsBLR+mmm+7xZoR/MtMB3yPXTbcw/RnpqDws5XStgM4n
Nx2/E8ovGeUy/SrpcNuhWyZnRPG3NB2/xt0pSmX0tyId2fkFc6bo0X1PXTry
9BVXtvBofHM6hu3nJepOpfyoNR0N2bdcerqpn7gtHU2ciElyJdb9dEc62GOM
RfFJNL4rHbnDJ6bZTqL8tjcdhrGdg+RWEj6S4mFI7rKyddNIXwfxUPIr8JvA
ivyjDA+Fyx+3HzxC9inHg4V9xLGdbWRPSjxczDk8evEKqjep8HBmIeuW4iXS
Z1XJ88hB3IYIwm8TeNAKa5B5mkP5oRoPCeu+tp5+Q/hqGg+H6gcMnTqY8hMN
Hr5bX1DzWUv1E03J+p+Xny8No/PU5mH9wZKOZ/fofR0ejhzmfa8yJX3Q5eFu
+O2vNxqof2U5D9FjfA2z1xO/4ME4+En94XGUz6zhYc/6tgmB82g9Yx4Cw0Pc
h+qSfm7g4UW11cSZIWQ/5jwYGm+SMTpI57WJh8Et3TL+3oR3bXjo+Wu8b3wE
7ceOB+uj45yOhzH9UZL9DrB79/OVdD/tzMMr9/FDVM4R/nXlwfvFxVGHtWh/
Hjxc+1tV8+sh1fvZPKzZOWTYsxvEj5/k/dXX3rx1o3w/iIddWkcqZ6pSfh/G
w8f1U0+eHsj0n/BgouZe28n0X8fyoHskaeT4OFqfy8OAR/PGva2k807hwX/I
YQ3FdbQfHg+e6z6+v2xG9UcRD3cGLt78YQrlG5k8yClfq1QaQOP386DcXn73
wCMGP/HwjO8XVSFF+fMxHkq7OwMbT5J/yOVhbo1Ap2UnybeAh0vOIzctCSC8
XcRDu4d2efZs9X66mIcVgdMbRjDfx5by8DfxuufYAMrnynnQSL51pWIm5csV
kuevj6rqOFv209USfozbvFzuO/TTdRL7SMj6676J8HsjDzo+eXPGDyL/18yD
6k77bSN2U33rnsReZtU0Xrclf9XKg0/JKvd14ylePpHsv0azN+gD1dPbeLC0
j85vKyB9ec1DVoHO4LJcwgsdPLh9TdusWUb5VKfkfKxdtAb/ZfA9DzvkJynv
SyD80M3D7/GTPE6pUL2mlwdnRfGPaSsJr/XxoDj7y7VR00mfpfi4mncQJ8ZR
vj+Ij00pg6dstqT6oAwfldu1bpaaE79yfJzPWXpmPIN/lfgwvizz9aoC+U8V
Pmb9kflx5+43ui/io/G+jeWbLxRfJvBxKE3FWElZun9+NT6G7V2UFzSf/Ok0
PuLFclfMTJn7RD5utinajzhM/k6Tj+NrLC7FeZO/1ebDdNS+M6Yt5N90+Hin
6JCsMJXpN+Dj2tcXZxuH0fdQyyX8rpnUfVWO+nnBx7bcgy1KpYQv1vAh+0ND
Qd6K7muN+ShKnn1p1Ejydxv4MEne/TC3h+pj5hJ+Rqbfm55G8WETH5yabAUW
8/saNnxMs4tcUvSJ9MNOcr6LjP54alN8Y/ERqNfsFvyd7NGZjxuzT4+JWkj2
4srHI/9fjzu0KT/14CMv5JFr1XrCD2w+vOXO7t2yJ7Sf9uMjxTTs7wEDwr9B
fBQfMr6zWUz+IIyPx9Ku8wvbKX/i8FHtMe7c+dvUPxUr2c954YNlZRQfuXzc
WbtheLEy1UNTJOu9TLc/pU/9Fzw++JPUH5yeTO+LJPK75GrSF3CK7J+PZ6Pv
VKSmUj1/Px/vTwpLmu1IH3Mk+5t7mHVMlr4fPMZHq97yoK/r6PvQXD6+Ttbm
ZndTf0cBH59MEmc3FlE8KuLjv2gURkSTvhRL5HvAv9PWg+7TSvkQfli+9JA1
6V85H9HWQxZoX6fzr+DD/cjUh+f0qd5SzcfHlbIn437QfUCdZP91XktcrCg/
bOTjSLGjX/058n/NfHhp1ea9TCZ/d09yvkXy5V89KR608tGgaLNmTjfFiyd8
WNcp1Vu+JHtq42OKh8fbtEUUH17zsU7tdnu9IeGBDj40Tj2Qu25Izzv5CFqz
5lLYUqpPdkn04dPFxJmzCA928zF874n7Olr0uyW9fPxUDbNY/Irk08dHounz
zddPMv1/AlToyX+pTKf8fpAAHsY/3F8KKH+QEeCb9dZbk5qoHiQnwDgn77Cx
9cz3UgKscHvEP/+P/LWKAGfkFGIqfpL/VRXA6shQnWPa9P4EAV4b1bY469H5
qgng03KmamIj+btpAoRlwvdVuXo/rSHAoA2P346SIVpTgEClopS+P25k/wK4
tvfIhQyMJ/sXwPHy+2PzRhB+05XMJz2lXZVL9r5cgNCq3lXZXAZ/CnB80ULj
cA3KN9YIsOPM7ZJsP9JPYwE+z3HobN1K9Y4NAsTvnavzfQbzvZcAE23HFib3
kXw2CXChJXBOEpv8p40ADk+dqys1qV5rJ4DgyPuSNX3S/TRLAH6o/M+joRP7
aWcB2nTl9EMUqN/MVYBg952b4h3Ifj0EGGHltb5+HMVztgBSuxYm6X0l/fIT
4MCiL0h6T/WNIAHyucduH71C/ihMAN3wmPs/zZn8V4BPAz5rLplK/jxWgPlv
ci5kd5N9cQWQ25fbYmFH9ZMUAUb/V6+xJJfwC0+A6AVRl76OJv5FAvy0e6XW
8pjqX5kCdOxd8XLsH8IT+wXo6tTSTssie80RwKViLoc/kPDgMQF42W0a43+S
fudK5BP7YtCIBKqXFgigGuNb7DqUzqdIgPtq3PwTc6i+XSyAX0SgKpyoHlMq
Ob+Xb7/81ad6fbkA/x1Y5TY+gPl9CgH+3jtRoHmH9K9agMdjVfJGKdDzOgFu
Nd5/pHCMzrtRgHsj/vy3UYWJ/wLYfDbPYleSfdwTYJv8mOVGJhSfWgVI83iw
seYExecnEn0PzaktOU7xqU2A3rXfRjqq0f3cawEe9FZtWvaPfl+iQ4BhL/xv
FPYR/ukU4JCf622X8VR/7hJAesCJRE74ln66W4C4s/5fp6Vt7ad7JfocOGTX
za/U/9AnQOZd/bKDiszvbwjxQk7lw+fJxN8gIcJEqbJ3Kim/lRHC4p337ePH
wyn+C1HSV2LSupL6Y5SE8Etu/WNmSfhFRYjzepVDHqeQvFWFyLPjjz15luQ5
QQgdP8/WAY4Uz9WE0Ij77igO29ZPTxPiXJDL0pE36D5SQwhniwYt0X+EdzWF
eDRkx1gnefLf2kJczK0XDbm6tp/WEWLcs2G8Z/eZfgMh3hYaW1+3IvtYLkRo
53W39kb6HhJCmFrcuDb8tCnZvxC2ZSmhD12pH8BYwr/js4idY8ifbBAi8/of
1UezmPxUiAUXxn68dZz43yTErHzV96eWUTy1EcKmyvL6bRPqb7QT4vuCHOHW
heTfWUK4FGyoPDKQ/ImzEGvCLm5ccZ3wrasQjeXl2wUNdH4eQqwbNupaeySt
xxZitvz+o3wvwpt+Qhjn31VcW8Lcdwtx+qfGdPs2qo+ESfY70HnvzXqm/16I
hLEuZz4Y0PnGCjHFQD+nYiGN5wrxS6N8570W6odPEeLho+DLiTsonvKE2FYY
9VKvh74fFUnkt9r6OTeY7qMzhfg3Tlp+5hfqB9wvlMRz956GcKJzhDiWGds1
sIBP8V/Yvw/mL1eI1yY/9eYedqH4L8SoPfLGRRfI3oqEiLi/xtgqW7qfLhbC
fuuouTfTyP+WCtG+Qzq8MoDwS7kQqbbSV1ctonhQIURSVJBioSXhx2qJPr06
/3ZUE+G7OiESFXpr/JZR/bVRCMMDb9emq1A9t1mI8WFVs0sH+lL8l+jHovyp
EztoP60Sfei8N689hfLxJ0LsihPPkEug/LJNCPbuObU7n5P8XwtRaqXf3KNI
+t8hxIjZAfNarel77E4hvHT5UrK1VM/rEuJG5ftrv5n7kW4hpDUm20/3Jv/f
K5mv90zRrtr9hP+F6Oudz9q7jvl9NRG2uLSPUMsh/D5IBPmaow/zC63I/kVY
kvpySMkB+j0MOREOik7WLpYlf6YkQpZ3eeUJPsVHFREWx/aJq63ofFRFuPuL
s6DRn/orJ4gQeIuzTkZlX7/9qYnwZeQmu5bXVI+eJoLPDaWWlRyq/2qIUDu+
fUzfbep/0BThcNjSsj5X6kfQFiFnTuK/h/cIL+qI4J44d5ZpFNmbrgjxG2Y8
CbCm58tFGDxmrY1DHX3fCRFezFtkf6qS8NEaEXRZoikTNpP9GYuwzI07taeF
7HWDCKVn7ftEKT6E/0VQ+K97wNN4qn9sEmGAqWXcOAGtbyNC6pa9X76uofqg
nQgNmrEXtadQfwpLBNnoXv8sk8B+2lmyf/+rVgcOUD7sKsKw64uK1tzUo/gv
wpS6Qpn6NKpPskUY76WXl1JG/f5+IqBoZ8RtFer/ChJB6Od//8Ubip9hIhQY
u7mqvqD7aI4Ia87fvBywiPxBrAjTxxecj+ti+qFF6MqJkubvoP7AFBG0s3U2
HD9D/ao8ESwVxLN+rqb6vEiEhzrq92aMJDydKYLeTZOJSk+pfr1fhCO/f0Rr
H6f8IEcET42Mo292EX49JgL7oNUE9gayh1wRnkzVCvrPidYvkMjz4waru4Vk
P0UitL3/M7b9GOWPxSJ0llede9JB902lIph6n64d68PYv+R8VUbv/NlOzytE
aGrytbPxpe9LqyXzVfTpRsUT/qsTofuAvcaxvSTfRsl+inIS7x8lPNQskc+c
qgesY4Sn7olQIVVlxVcjPNUqQuyJ9wabLtD3t09EEAy28F65m/k9JBF2P/Rd
O2Q03We8luh/y0zX6f60focI8/jVoxosSF86JfJp2zDZo4rJ/0WYuKyocEgH
+eNuEerVJ6X+94bp95e8v54rHcYlfvsk57FgW776O+b3NcXQG/zGfpKQ9G2Q
GBble7TiRxDekBGj3SHt+z15wjNyYozOLrj6PIz8p5IYc09uPrtyGemPihgT
PyvdjL5NeFNVjFl7Ag06Sun9CWJMVTIxiLhM76uJ0aM1NKfrC+nHNDEmp9V6
qTL9XxpiGCaNPOmwk/Cvphhc/wEVKqdtyP7FGHz1idu4VtJnHTGeLImpvziW
5KErxmmXsT2GzvQ9w3Ixek+uZgtGUD8uxLiZPDsvJy6a4r8YDx8IO6auJDxm
LIZfTRO23SK8s0EM54wP+Q/2M793IgZvl07NzmF0P79JjOJy8zkN28mf2ogx
NKxtxpxFVL+xE+PTqvA3iYOY74PFGK7y/vzxMjoPZzFm/9HUz2ulepqr5P3T
N2vXL6f46CHGstzPu+TKKL6yxfhz1mR1qC/hUT8x3g+D4NFZwl9BYogjt8ru
u0/xO0yMilUzhr7ezfS/ieGr9SB8kQHZT6wYVbdEm/KZ3y/lStYb9mV46Dfy
XylinPp49ddOd7JXnhhX5jaFv8wlexCJkTbBwqn9OM2XKUZEBKt823Syv/1i
/C3juC8cqd//PEeMunUDE568oPraMTFyLoVsXFXI9FOJsefZx7Yj+Wlk/xL+
PqU2rz5P/q5IjNV/PB04y6j+UizZz/HGOweLyR+VSs5HnPzdYSbtr1wM1XFc
rb+xJJ8KMYKfhT6bWErxuVoyf9sPn+Kg3v74VCfG7n3Z0w6KyD80SuQ//GxM
1iDyv81iDPpZqin8S/WlexL5dfGinNZR/aZVjCXLJ+o9f0b4+4kYO766TLWZ
Rf0ebZL3PdcfVjMgf/laDBepp88emRFe7RAj5ejBA1pJhGc6xTi/eaXP04F0
nl1iOEaNeVP4keJTtxgLDBS2mduRfHrF8DGM7RjnT/cxfWLku04eYDqW8l+p
DNRaLd1ikabe/3xQBo6W1xx9Kk/6L5OBWRXNmr8HM/afgYiDUv8GRDC/l5GB
4hVlQVqVVL9XycCTbauds86Qvqlm4GFIlcn4atrfhAzkJBrs+uvN9A9mYN0c
0xv6WygfnJaBXRXCqFkl1P+jkQFZnXWH2p9Q/V4zA85rftePeUf5mnYGTKW+
XM1ivi/XyUB9sFPKRy06H90M1C2sl2H/JHy0PAN5m5Nmb99M/gYZKJ1cfeZL
GenbmgyYObVMvWNH9SPjDAyfolSY+5f2tyEDjgOnTa38zHzvmoHtQ67/+/yC
8rFNGVi/U6n+bzH5X5sMKGbPdLzUTOdrl4G5FwM6HE4w/cuS89WKOOtUS/mr
cwYKj2hNVzpGeN41A4OH9naLXanf3yMDLuniNXf2UDxnZ0Dm3ppv1rrEr18G
at7kxRhOI38VlIHqQ9kKTyZRPhQm2f+Xf2bGa5nvHyTnv3Kcjr8ng/8z8O3o
yzmNU0k/uRk4d/Xv4zkBFO9TMjA9vTZtQi/FN14G2jX/3BO0E14QZaBt0VBO
5EHmvjwDO4f98Rg6nuS3PwPJC4+YO1jS/DkZ8O15V9PlR/HmWAYWaVub5jym
+4jcDFwq274leyzpT0EGnk0W1/5i/HFRBj4++21f40n7Kc7AtG1lajuL6Hlp
BjRZVa47o5j4nwE5//oasTHpf0UGTL6+OjRDgfxbtWQ+/8jLg/6RvdVloOzW
cT+vWtpvYwaUXlrsnv6Q+qWaM6Bd/2zbH0d5/A+BH/0e
           "]],
          FontFamily->"Ariel",
          FontSize->16]}, {}}, {}, {}, {}, {}},
      AspectRatio->NCache[GoldenRatio^(-1), 0.6180339887498948],
      Axes->{False, False},
      AxesLabel->{None, None},
      AxesOrigin->{0, 0},
      BaseStyle->{
        GrayLevel[0], FontFamily -> "Ariel", FontSize -> 16},
      DisplayFunction->Identity,
      Frame->{{True, True}, {True, True}},
      FrameLabel->{{
         FormBox["\"Daily rainfall (mm)\"", TraditionalForm], None}, {
         FormBox["\"Year\"", TraditionalForm], None}},
      FrameStyle->GrayLevel[0],
      FrameTicks->{{Automatic, Automatic}, {{{
           NCache[
            Rational[425, 2], 212.5], 
           FormBox["2011", TraditionalForm]}, {
           NCache[
            Rational[1155, 2], 577.5], 
           FormBox["2012", TraditionalForm]}, {
           NCache[
            Rational[1885, 2], 942.5], 
           FormBox["2013", TraditionalForm]}, {
           NCache[
            Rational[2615, 2], 1307.5], 
           FormBox["2014", TraditionalForm]}, {
           NCache[
            Rational[3285, 2], 1642.5], 
           FormBox["2015", TraditionalForm]}}, {{
           NCache[
            Rational[425, 2], 212.5], 
           FormBox["2011", TraditionalForm]}, {
           NCache[
            Rational[1155, 2], 577.5], 
           FormBox["2012", TraditionalForm]}, {
           NCache[
            Rational[1885, 2], 942.5], 
           FormBox["2013", TraditionalForm]}, {
           NCache[
            Rational[2615, 2], 1307.5], 
           FormBox["2014", TraditionalForm]}, {
           NCache[
            Rational[3285, 2], 1642.5], 
           FormBox["2015", TraditionalForm]}}}},
      GridLines->{None, None},
      GridLinesStyle->Directive[
        GrayLevel[0.5, 0.4]],
      ImagePadding->All,
      LabelStyle->{
        GrayLevel[0]},
      Method->{"CoordinatesToolOptions" -> {"DisplayFunction" -> ({
            (Identity[#]& )[
             Part[#, 1]], 
            (Identity[#]& )[
             Part[#, 2]]}& ), "CopiedValueFunction" -> ({
            (Identity[#]& )[
             Part[#, 1]], 
            (Identity[#]& )[
             Part[#, 2]]}& )}},
      PlotLabel->FormBox["\"b. Mbita simulated\"", TraditionalForm],
      PlotRange->{{0, 1460.}, {0, 120}},
      PlotRangeClipping->True,
      PlotRangePadding->{{
         Scaled[0.02], 
         Scaled[0.02]}, {0, 0}},
      Ticks->{Automatic, Automatic}], {576., -116.80842387373012}, 
     ImageScaled[{0.5, 0.5}], {360., 222.49223594996212}]}, {}},
  ContentSelectable->True,
  ImageSize->1000,
  PlotRangePadding->{6, 5}]], "Output",
 CellChangeTimes->{{3.73083910042175*^9, 3.730839132956249*^9}, 
   3.730839281908741*^9},ExpressionUUID->"ec3ba2e1-e375-44fd-8619-\
7826d469ed8c"]
}, Open  ]]
}, Open  ]]
}, Open  ]]
},
WindowSize->{1920, 997},
WindowMargins->{{458, Automatic}, {Automatic, 9}},
FrontEndVersion->"11.2 for Mac OS X x86 (32-bit, 64-bit Kernel) (September \
10, 2017)",
StyleDefinitions->"Default.nb"
]
(* End of Notebook Content *)

(* Internal cache information *)
(*CellTagsOutline
CellTagsIndex->{}
*)
(*CellTagsIndex
CellTagsIndex->{}
*)
(*NotebookFileOutline
Notebook[{
Cell[558, 20, 1403, 22, 52, "Input",ExpressionUUID->"84e58c39-5f71-4dfe-97ab-8efc19b2979c"],
Cell[CellGroupData[{
Cell[1986, 46, 289, 7, 67, "Section",ExpressionUUID->"7e5feb43-a414-4634-b78f-76e7696f5099"],
Cell[2278, 55, 10615, 297, 388, "Input",ExpressionUUID->"9ebad479-d2d4-407d-b861-30eec1cff343"]
}, Open  ]],
Cell[CellGroupData[{
Cell[12930, 357, 454, 9, 67, "Section",ExpressionUUID->"673eaf01-b6d8-4ff2-bc39-931619220a56"],
Cell[13387, 368, 652, 12, 30, "Input",ExpressionUUID->"b337015c-5a85-49c4-acd0-b267b6c7835a"],
Cell[CellGroupData[{
Cell[14064, 384, 224, 4, 54, "Subsection",ExpressionUUID->"86138c7b-0e58-41f0-9144-bc075cb5812b"],
Cell[CellGroupData[{
Cell[14313, 392, 6974, 174, 157, "Input",ExpressionUUID->"81bee34e-75ea-46e4-b22e-ef7de19125b7"],
Cell[21290, 568, 34357, 622, 345, "Output",ExpressionUUID->"dbcd9133-efd9-4e25-907b-ea570621839a"]
}, Open  ]]
}, Open  ]]
}, Open  ]],
Cell[CellGroupData[{
Cell[55708, 1197, 303, 7, 67, "Section",ExpressionUUID->"7718cafe-c89e-4619-bc5d-baf253e96b8e"],
Cell[56014, 1206, 694, 12, 30, "Input",ExpressionUUID->"e2eb9b36-fbfe-4f37-b339-3aaf8738d767"],
Cell[CellGroupData[{
Cell[56733, 1222, 224, 4, 54, "Subsection",ExpressionUUID->"7c62f4c7-9c62-480a-85c0-aeffe1579dda"],
Cell[CellGroupData[{
Cell[56982, 1230, 7009, 174, 157, "Input",ExpressionUUID->"56d0617f-bbbb-48b9-94d5-ac4567c45013"],
Cell[63994, 1406, 44179, 783, 379, "Output",ExpressionUUID->"ec3ba2e1-e375-44fd-8619-7826d469ed8c"]
}, Open  ]]
}, Open  ]]
}, Open  ]]
}
]
*)
